# Supplementary material for: Sequences in the cytoplasmic tail of SARS-CoV-2 Spike facilitate expression at the cell surface and syncytia formation
Source: Nat Commun. 2021 Sep 9;12:5333. doi: 10.1038/s41467-021-25589-1 (PMC8429659; doi:10.1038/s41467-021-25589-1)
Supplement: Supplementary file 4 — Supplementary Data 1 [file 41467_2021_25589_MOESM4_ESM.xlsx]

## Sheet: Spectral counts
Supplementary Table 1. Summary of mass spectrometry data.														Mean values
Identified Protein	Gene name	Mol Weight	GST_1	GST_2	GST_3	GST-S(1255-1273)_1	GST-S(1255-1273)_2	GST-S(1255-1273)_3	GST-S(1237-1273)_1	GST-S(1237-1273)_2	GST-S(1237-1273)_3	GST-S(1237-1254)_1	GST-S(1237-1254)_2	GST	GST-S(1255-1273)	GST-S(1237-1273)	GST-S(1237-1254)
Ezrin OS=Homo sapiens OX=9606 GN=EZR PE=1 SV=4	EZRI	69 kDa	123	73	33	2939	1497	2101	2182	824	1542	100	69	76.3333	2179	1516	84.5
Moesin OS=Homo sapiens OX=9606 GN=MSN PE=1 SV=3	MOES	68 kDa	111	54	16	2139	1230	1895	1768	748	1343	42	26	60.3333	1754.67	1286.33	34
Radixin OS=Homo sapiens OX=9606 GN=RDX PE=1 SV=1	RADI	69 kDa	113	55	27	1967	1152	1620	1733	752	1247	59	31	65	1579.67	1244	45
X-ray repair cross-complementing protein 5 OS=Homo sapiens OX=9606 GN=XRCC5 PE=1 SV=3	XRCC5	83 kDa	3548	1462	383	2562	1185	863	1979	582	552	1206	452	1797.67	1536.67	1037.67	829
Carbonyl reductase [NADPH] 1 OS=Homo sapiens OX=9606 GN=CBR1 PE=1 SV=3	CBR1	30 kDa	1185	594	177	1341	510	361	1691	634	634	359	308	652	737.333	986.333	333.5
X-ray repair cross-complementing protein 6 OS=Homo sapiens OX=9606 GN=XRCC6 PE=1 SV=2	XRCC6	70 kDa	2715	1456	343	2372	1212	825	1652	603	461	794	580	1504.67	1469.67	905.333	687
Coatomer subunit alpha OS=Homo sapiens OX=9606 GN=COPA PE=1 SV=2	COPA	138 kDa	64	24	3	701	328	218	823	591	297	31	15	30.3333	415.667	570.333	23
Peptidyl-prolyl cis-trans isomerase A OS=Homo sapiens OX=9606 GN=PPIA PE=1 SV=2	PPIA	18 kDa	339	501	20	252	264	333	330	458	478	378	401	286.667	283	422	389.5
Elongation factor 1-alpha 1 OS=Homo sapiens OX=9606 GN=EEF1A1 PE=1 SV=1	EF1A1	50 kDa	411	197	86	549	126	109	784	248	184	99	114	231.333	261.333	405.333	106.5
Coatomer subunit beta' OS=Homo sapiens OX=9606 GN=COPB2 PE=1 SV=2	COPB2	102 kDa	41	19	3	682	241	233	540	376	148	17	6	21	385.333	354.667	11.5
Elongation factor 1-gamma OS=Homo sapiens OX=9606 GN=EEF1G PE=1 SV=3	EF1G	50 kDa	397	208	108	470	96	95	645	216	202	35	135	237.667	220.333	354.333	85
Sorting nexin-27 OS=Homo sapiens OX=9606 GN=SNX27 PE=1 SV=2	SNX27	61 kDa	30	17	6	28	12	15	487	268	274	202	315	17.6667	18.3333	343	258.5
Heat shock 70 kDa protein 1A OS=Homo sapiens OX=9606 GN=HSPA1A PE=1 SV=1	HS71A	70 kDa	603	315	135	628	409	299	538	221	248	240	200	351	445.333	335.667	220
Four and a half LIM domains protein 1 OS=Homo sapiens OX=9606 GN=FHL1 PE=1 SV=4	FHL1	36 kDa	3	0	0	7	3	2	376	284	331	42	67	1	4	330.333	54.5
40S ribosomal protein S3 OS=Homo sapiens OX=9606 GN=RPS3 PE=1 SV=2	RS3	27 kDa	20	51	28	31	111	119	22	261	616	84	211	33	87	299.667	147.5
Splicing factor, proline- and glutamine-rich OS=Homo sapiens OX=9606 GN=SFPQ PE=1 SV=2	SFPQ	76 kDa	530	256	227	524	280	596	397	189	237	175	242	337.667	466.667	274.333	208.5
Heat shock cognate 71 kDa protein OS=Homo sapiens OX=9606 GN=HSPA8 PE=1 SV=1	HSP7C	71 kDa	488	260	155	422	214	221	406	158	216	216	216	301	285.667	260	216
Non-POU domain-containing octamer-binding protein OS=Homo sapiens OX=9606 GN=NONO PE=1 SV=4	NONO	54 kDa	417	308	211	540	298	447	366	147	236	38	261	312	428.333	249.667	149.5
Tubulin beta chain OS=Homo sapiens OX=9606 GN=TUBB PE=1 SV=2	TBB5	50 kDa	96	147	50	141	53	60	262	216	145	63	119	97.6667	84.6667	207.667	91
Poly [ADP-ribose] polymerase 1 OS=Homo sapiens OX=9606 GN=PARP1 PE=1 SV=4	PARP1	113 kDa	450	144	56	332	153	233	237	207	134	127	79	216.667	239.333	192.667	103
Serine/threonine-protein kinase PLK1 OS=Homo sapiens OX=9606 GN=PLK1 PE=1 SV=1	PLK1	68 kDa	7	0	0	108	61	42	269	141	163	13	31	2.33333	70.3333	191	22
Filamin-A OS=Homo sapiens OX=9606 GN=FLNA PE=1 SV=4	FLNA	281 kDa	163	50	2	99	12	30	248	125	199	303	72	71.6667	47	190.667	187.5
RuvB-like 2 OS=Homo sapiens OX=9606 GN=RUVBL2 PE=1 SV=3	RUVB2	51 kDa	34	28	14	64	11	16	243	205	110	37	74	25.3333	30.3333	186	55.5
Nucleolin OS=Homo sapiens OX=9606 GN=NCL PE=1 SV=3	NUCL	77 kDa	421	161	74	323	116	130	278	132	130	115	107	218.667	189.667	180	111
ATP-dependent RNA helicase A OS=Homo sapiens OX=9606 GN=DHX9 PE=1 SV=4	DHX9	141 kDa	357	101	45	236	93	135	234	145	128	79	67	167.667	154.667	169	73
RuvB-like 1 OS=Homo sapiens OX=9606 GN=RUVBL1 PE=1 SV=1	RUVB1	50 kDa	22	20	0	52	14	13	255	132	105	58	59	14	26.3333	164	58.5
Tubulin beta-4B chain OS=Homo sapiens OX=9606 GN=TUBB4B PE=1 SV=1	TBB4B	50 kDa	47	120	38	120	31	51	182	189	119	32	100	68.3333	67.3333	163.333	66
Polymerase delta-interacting protein 2 OS=Homo sapiens OX=9606 GN=POLDIP2 PE=1 SV=1	PDIP2	42 kDa	7	32	14	22	23	13	196	168	114	17	56	17.6667	19.3333	159.333	36.5
Elongation factor 1-alpha 2 OS=Homo sapiens OX=9606 GN=EEF1A2 PE=1 SV=1	EF1A2	50 kDa	227	98	31	284	33	0	271	89	72	0	33	118.667	105.667	144	16.5
Protein transport protein Sec24C OS=Homo sapiens OX=9606 GN=SEC24C PE=1 SV=3	SC24C	118 kDa	8	0	0	138	45	40	247	86	91	112	51	2.66667	74.3333	141.333	81.5
WD repeat domain phosphoinositide-interacting protein 3 OS=Homo sapiens OX=9606 GN=WDR45B PE=1 SV=2	WIPI3	38 kDa	0	0	0	150	114	64	171	117	123	0	5	0	109.333	137	2.5
Peptidyl-prolyl cis-trans isomerase B OS=Homo sapiens OX=9606 GN=PPIB PE=1 SV=2	PPIB	24 kDa	43	85	2	67	73	96	81	121	205	132	216	43.3333	78.6667	135.667	174
Stress-70 protein, mitochondrial OS=Homo sapiens OX=9606 GN=HSPA9 PE=1 SV=2	GRP75	74 kDa	351	270	80	247	195	86	184	91	100	139	90	233.667	176	125	114.5
Tubulin beta-2B chain OS=Homo sapiens OX=9606 GN=TUBB2B PE=1 SV=1	TBB2B	50 kDa	0	65	0	0	0	0	159	123	87	0	77	21.6667	0	123	38.5
DNA-dependent protein kinase catalytic subunit OS=Homo sapiens OX=9606 GN=PRKDC PE=1 SV=3	PRKDC	469 kDa	395	79	7	283	21	47	188	74	97	118	24	160.333	117	119.667	71
Peptidyl-prolyl cis-trans isomerase F, mitochondrial OS=Homo sapiens OX=9606 GN=PPIF PE=1 SV=1	PPIF	22 kDa	43	61	9	60	59	69	79	159	121	105	95	37.6667	62.6667	119.667	100
Tubulin alpha-1B chain OS=Homo sapiens OX=9606 GN=TUBA1B PE=1 SV=1	TBA1B	50 kDa	0	90	19	79	23	29	106	147	106	50	57	36.3333	43.6667	119.667	53.5
Signal transducer and activator of transcription 3 OS=Homo sapiens OX=9606 GN=STAT3 PE=1 SV=2	STAT3	88 kDa	0	0	0	0	3	0	158	89	103	69	44	0	1	116.667	56.5
Heat shock 70 kDa protein 4 OS=Homo sapiens OX=9606 GN=HSPA4 PE=1 SV=4	HSP74	94 kDa	188	61	48	149	41	88	164	91	92	47	46	99	92.6667	115.667	46.5
Endoplasmic reticulum chaperone BiP OS=Homo sapiens OX=9606 GN=HSPA5 PE=1 SV=2	BIP	72 kDa	359	160	90	254	178	133	165	69	112	118	77	203	188.333	115.333	97.5
Glutathione S-transferase LANCL1 OS=Homo sapiens OX=9606 GN=LANCL1 PE=1 SV=1	LANC1	45 kDa	128	83	29	196	98	41	190	93	54	8	28	80	111.667	112.333	18
Heterogeneous nuclear ribonucleoprotein U OS=Homo sapiens OX=9606 GN=HNRNPU PE=1 SV=6	HNRPU	91 kDa	282	75	32	187	62	74	179	77	75	58	57	129.667	107.667	110.333	57.5
Elongation factor 2 OS=Homo sapiens OX=9606 GN=EEF2 PE=1 SV=4	EF2	95 kDa	155	91	46	94	48	75	108	133	86	96	33	97.3333	72.3333	109	64.5
Probable ATP-dependent RNA helicase DDX5 OS=Homo sapiens OX=9606 GN=DDX5 PE=1 SV=1	DDX5	69 kDa	178	106	58	175	86	163	129	81	105	47	107	114	141.333	105	77
Protein RCC2 OS=Homo sapiens OX=9606 GN=RCC2 PE=1 SV=2	RCC2	56 kDa	93	112	45	153	47	57	123	91	98	22	66	83.3333	85.6667	104	44
Heterogeneous nuclear ribonucleoprotein A1 OS=Homo sapiens OX=9606 GN=HNRNPA1 PE=1 SV=5	ROA1	39 kDa	171	69	38	250	180	127	196	62	53	18	44	92.6667	185.667	103.667	31
Vacuolar protein sorting-associated protein 35 OS=Homo sapiens OX=9606 GN=VPS35 PE=1 SV=2	VPS35	92 kDa	9	2	0	136	57	25	199	43	67	86	24	3.66667	72.6667	103	55
Clathrin heavy chain 1 OS=Homo sapiens OX=9606 GN=CLTC PE=1 SV=5	CLH1	192 kDa	133	43	23	116	21	46	155	64	72	38	34	66.3333	61	97	36
Na(+)/H(+) exchange regulatory cofactor NHE-RF2 OS=Homo sapiens OX=9606 GN=SLC9A3R2 PE=1 SV=2	NHRF2	37 kDa	0	0	0	12	0	6	70	142	75	2	30	0	6	95.6667	16
Protein transport protein Sec23A OS=Homo sapiens OX=9606 GN=SEC23A PE=1 SV=2	SC23A	86 kDa	6	0	0	78	29	19	169	50	65	90	47	2	42	94.6667	68.5
Bifunctional glutamate/proline--tRNA ligase OS=Homo sapiens OX=9606 GN=EPRS PE=1 SV=5	SYEP	171 kDa	225	45	21	105	26	39	142	72	56	52	28	97	56.6667	90	40
Filamin-B OS=Homo sapiens OX=9606 GN=FLNB PE=1 SV=2	FLNB	278 kDa	101	29	0	86	5	16	110	44	111	95	32	43.3333	35.6667	88.3333	63.5
Mitotic spindle assembly checkpoint protein MAD1 OS=Homo sapiens OX=9606 GN=MAD1L1 PE=1 SV=2	MD1L1	83 kDa	3	247	5	0	196	7	0	255	5	252	4	85	67.6667	86.6667	128
Nucleophosmin OS=Homo sapiens OX=9606 GN=NPM1 PE=1 SV=2	NPM	33 kDa	71	48	68	84	52	69	86	84	89	49	92	62.3333	68.3333	86.3333	70.5
Tubulin alpha-1C chain OS=Homo sapiens OX=9606 GN=TUBA1C PE=1 SV=1	TBA1C	50 kDa	0	0	0	31	0	0	110	78	69	0	31	0	10.3333	85.6667	15.5
Heterogeneous nuclear ribonucleoprotein D0 OS=Homo sapiens OX=9606 GN=HNRNPD PE=1 SV=1	HNRPD	38 kDa	150	63	29	180	68	59	138	64	45	11	44	80.6667	102.333	82.3333	27.5
ADP/ATP translocase 2 OS=Homo sapiens OX=9606 GN=SLC25A5 PE=1 SV=7	ADT2	33 kDa	33	23	2	37	27	30	80	86	78	35	48	19.3333	31.3333	81.3333	41.5
Heat shock protein 105 kDa OS=Homo sapiens OX=9606 GN=HSPH1 PE=1 SV=1	HS105	97 kDa	117	29	39	100	26	58	103	68	63	32	22	61.6667	61.3333	78	27
Probable ATP-dependent RNA helicase DDX17 OS=Homo sapiens OX=9606 GN=DDX17 PE=1 SV=2	DDX17	80 kDa	165	68	46	170	44	97	112	46	72	37	62	93	103.667	76.6667	49.5
Nucleolar RNA helicase 2 OS=Homo sapiens OX=9606 GN=DDX21 PE=1 SV=5	DDX21	87 kDa	143	68	28	100	43	58	89	67	72	72	40	79.6667	67	76	56
Nuclease-sensitive element-binding protein 1 OS=Homo sapiens OX=9606 GN=YBX1 PE=1 SV=3	YBOX1	36 kDa	196	30	18	196	22	17	172	30	23	0	18	81.3333	78.3333	75	9
Replication protein A 70 kDa DNA-binding subunit OS=Homo sapiens OX=9606 GN=RPA1 PE=1 SV=2	RFA1	68 kDa	79	38	16	57	15	15	75	75	75	10	17	44.3333	29	75	13.5
Nucleoporin SEH1 OS=Homo sapiens OX=9606 GN=SEH1L PE=1 SV=3	SEH1	40 kDa	2	0	3	10	5	4	76	94	54	4	9	1.66667	6.33333	74.6667	6.5
Cyclin-dependent kinase 1 OS=Homo sapiens OX=9606 GN=CDK1 PE=1 SV=3	CDK1	34 kDa	0	0	0	74	95	58	102	67	50	0	6	0	75.6667	73	3
Filamin-C OS=Homo sapiens OX=9606 GN=FLNC PE=1 SV=3	FLNC	291 kDa	44	0	0	27	0	0	111	33	73	74	23	14.6667	9	72.3333	48.5
ATP-dependent RNA helicase DDX3X OS=Homo sapiens OX=9606 GN=DDX3X PE=1 SV=3	DDX3X	73 kDa	158	74	47	146	88	90	102	39	75	68	72	93	108	72	70
C-1-tetrahydrofolate synthase, cytoplasmic OS=Homo sapiens OX=9606 GN=MTHFD1 PE=1 SV=3	C1TC	102 kDa	34	18	4	22	2	18	109	51	50	54	14	18.6667	14	70	34
Polymerase delta-interacting protein 3 OS=Homo sapiens OX=9606 GN=POLDIP3 PE=1 SV=2	PDIP3	46 kDa	36	8	3	36	7	10	52	66	87	5	43	15.6667	17.6667	68.3333	24
Bifunctional methylenetetrahydrofolate dehydrogenase/cyclohydrolase, mitochondrial OS=Homo sapiens OX=9606 GN=MTHFD2 PE=1 SV=2	MTDC	38 kDa	2	0	0	14	5	7	73	75	56	7	30	0.666667	8.66667	68	18.5
Protein disulfide-isomerase A3 OS=Homo sapiens OX=9606 GN=PDIA3 PE=1 SV=4	PDIA3	57 kDa	0	3	0	0	0	0	169	18	16	21	28	1	0	67.6667	24.5
Isoleucine--tRNA ligase, cytoplasmic OS=Homo sapiens OX=9606 GN=IARS PE=1 SV=2	SYIC	145 kDa	137	39	10	85	28	26	103	54	42	41	22	62	46.3333	66.3333	31.5
Leucine--tRNA ligase, cytoplasmic OS=Homo sapiens OX=9606 GN=LARS PE=1 SV=2	SYLC	134 kDa	156	33	7	76	20	29	117	53	29	30	14	65.3333	41.6667	66.3333	22
Inositol polyphosphate 5-phosphatase K OS=Homo sapiens OX=9606 GN=INPP5K PE=1 SV=3	INP5K	51 kDa	0	0	0	6	3	5	80	88	31	0	10	0	4.66667	66.3333	5
Heterogeneous nuclear ribonucleoprotein H OS=Homo sapiens OX=9606 GN=HNRNPH1 PE=1 SV=4	HNRH1	49 kDa	117	61	33	157	41	70	95	48	55	8	32	70.3333	89.3333	66	20
Mitogen-activated protein kinase 1 OS=Homo sapiens OX=9606 GN=MAPK1 PE=1 SV=3	MK01	41 kDa	8	0	0	8	6	0	70	82	45	7	30	2.66667	4.66667	65.6667	18.5
Peroxiredoxin-1 OS=Homo sapiens OX=9606 GN=PRDX1 PE=1 SV=1	PRDX1	22 kDa	12	25	4	8	21	20	38	75	79	62	104	13.6667	16.3333	64	83
Heterogeneous nuclear ribonucleoproteins A2/B1 OS=Homo sapiens OX=9606 GN=HNRNPA2B1 PE=1 SV=2	ROA2	37 kDa	94	28	16	153	99	59	136	21	32	0	39	46	103.667	63	19.5
Pyruvate kinase PKM OS=Homo sapiens OX=9606 GN=PKM PE=1 SV=4	KPYM	58 kDa	16	17	3	22	11	4	50	65	73	44	57	12	12.3333	62.6667	50.5
60S acidic ribosomal protein P0 OS=Homo sapiens OX=9606 GN=RPLP0 PE=1 SV=1	RLA0	34 kDa	86	36	14	140	46	39	89	55	42	6	49	45.3333	75	62	27.5
Coatomer subunit epsilon OS=Homo sapiens OX=9606 GN=COPE PE=1 SV=3	COPE	34 kDa	0	0	0	72	69	45	82	62	41	0	2	0	62	61.6667	1
TRPM8 channel-associated factor 1 OS=Homo sapiens OX=9606 GN=TCAF1 PE=1 SV=3	TCAF1	102 kDa	4	0	0	28	12	17	98	49	37	16	19	1.33333	19	61.3333	17.5
Eukaryotic translation initiation factor 5B OS=Homo sapiens OX=9606 GN=EIF5B PE=1 SV=4	IF2P	139 kDa	101	49	30	69	62	71	61	67	55	39	24	60	67.3333	61	31.5
Heat shock 70 kDa protein 4L OS=Homo sapiens OX=9606 GN=HSPA4L PE=1 SV=3	HS74L	95 kDa	128	24	26	112	27	56	99	36	48	30	20	59.3333	65	61	25
Heterogeneous nuclear ribonucleoprotein M OS=Homo sapiens OX=9606 GN=HNRNPM PE=1 SV=3	HNRPM	78 kDa	166	32	36	203	33	68	118	26	38	25	49	78	101.333	60.6667	37
Splicing factor 3B subunit 3 OS=Homo sapiens OX=9606 GN=SF3B3 PE=1 SV=4	SF3B3	136 kDa	101	32	9	67	20	34	74	58	48	24	20	47.3333	40.3333	60	22
Cytoplasmic dynein 1 heavy chain 1 OS=Homo sapiens OX=9606 GN=DYNC1H1 PE=1 SV=5	DYHC1	532 kDa	358	102	13	235	13	60	77	22	80	60	25	157.667	102.667	59.6667	42.5
Tubulin beta-6 chain OS=Homo sapiens OX=9606 GN=TUBB6 PE=1 SV=1	TBB6	50 kDa	0	0	0	0	0	0	80	60	38	0	0	0	0	59.3333	0
Leucine-rich PPR motif-containing protein, mitochondrial OS=Homo sapiens OX=9606 GN=LRPPRC PE=1 SV=3	LPPRC	158 kDa	160	39	5	74	25	40	116	44	14	19	13	68	46.3333	58	16
Nucleoprotein TPR OS=Homo sapiens OX=9606 GN=TPR PE=1 SV=3	TPR	267 kDa	116	49	10	82	12	35	72	57	43	34	23	58.3333	43	57.3333	28.5
Elongation factor Ts, mitochondrial OS=Homo sapiens OX=9606 GN=TSFM PE=1 SV=2	EFTS	35 kDa	12	17	17	26	29	20	44	46	81	7	60	15.3333	25	57	33.5
Myb-binding protein 1A OS=Homo sapiens OX=9606 GN=MYBBP1A PE=1 SV=2	MBB1A	149 kDa	147	21	10	70	19	26	99	42	29	21	22	59.3333	38.3333	56.6667	21.5
Treacle protein OS=Homo sapiens OX=9606 GN=TCOF1 PE=1 SV=3	TCOF	152 kDa	179	28	60	109	24	85	85	34	50	16	49	89	72.6667	56.3333	32.5
ATP-dependent Clp protease ATP-binding subunit clpX-like, mitochondrial OS=Homo sapiens OX=9606 GN=CLPX PE=1 SV=2	CLPX	69 kDa	0	0	0	0	0	0	67	54	47	15	38	0	0	56	26.5
Interleukin enhancer-binding factor 3 OS=Homo sapiens OX=9606 GN=ILF3 PE=1 SV=3	ILF3	95 kDa	147	52	25	120	35	51	83	36	48	64	26	74.6667	68.6667	55.6667	45
G2/mitotic-specific cyclin-B1 OS=Homo sapiens OX=9606 GN=CCNB1 PE=1 SV=1	CCNB1	48 kDa	0	3	0	58	34	29	85	49	30	0	0	1	40.3333	54.6667	0
Pre-mRNA-processing-splicing factor 8 OS=Homo sapiens OX=9606 GN=PRPF8 PE=1 SV=2	PRP8	274 kDa	192	45	13	121	11	46	115	16	32	35	9	83.3333	59.3333	54.3333	22
DNA replication licensing factor MCM5 OS=Homo sapiens OX=9606 GN=MCM5 PE=1 SV=5	MCM5	82 kDa	28	13	7	40	19	14	79	42	39	41	15	16	24.3333	53.3333	28
Heat shock protein HSP 90-beta OS=Homo sapiens OX=9606 GN=HSP90AB1 PE=1 SV=4	HS90B	83 kDa	68	49	18	64	30	42	65	42	52	68	31	45	45.3333	53	49.5
40S ribosomal protein S3a OS=Homo sapiens OX=9606 GN=RPS3A PE=1 SV=2	RS3A	30 kDa	36	25	26	72	75	63	70	31	57	0	23	29	70	52.6667	11.5
G2/mitotic-specific cyclin-B2 OS=Homo sapiens OX=9606 GN=CCNB2 PE=1 SV=1	CCNB2	45 kDa	0	0	0	72	34	26	87	40	28	0	0	0	44	51.6667	0
Eukaryotic translation initiation factor 3 subunit A OS=Homo sapiens OX=9606 GN=EIF3A PE=1 SV=1	EIF3A	167 kDa	79	49	11	40	45	49	60	64	27	33	14	46.3333	44.6667	50.3333	23.5
Histone H1.3 OS=Homo sapiens OX=9606 GN=HIST1H1D PE=1 SV=2	H13	22 kDa	0	45	49	0	40	62	0	81	70	34	54	31.3333	34	50.3333	44
U5 small nuclear ribonucleoprotein 200 kDa helicase OS=Homo sapiens OX=9606 GN=SNRNP200 PE=1 SV=2	U520	245 kDa	157	51	17	126	10	52	93	25	32	40	11	75	62.6667	50	25.5
Aurora kinase A OS=Homo sapiens OX=9606 GN=AURKA PE=1 SV=2	AURKA	46 kDa	9	3	2	17	8	8	61	58	30	0	11	4.66667	11	49.6667	5.5
Hypoxia up-regulated protein 1 OS=Homo sapiens OX=9606 GN=HYOU1 PE=1 SV=1	HYOU1	111 kDa	4	0	0	12	21	22	31	93	22	15	11	1.33333	18.3333	48.6667	13
Vacuolar protein sorting-associated protein 26B OS=Homo sapiens OX=9606 GN=VPS26B PE=1 SV=2	VP26B	39 kDa	0	0	0	23	8	5	78	42	23	0	10	0	12	47.6667	5
ADP/ATP translocase 3 OS=Homo sapiens OX=9606 GN=SLC25A6 PE=1 SV=4	ADT3	33 kDa	0	0	0	0	10	12	45	45	53	20	0	0	7.33333	47.6667	10
Structural maintenance of chromosomes protein 2 OS=Homo sapiens OX=9606 GN=SMC2 PE=1 SV=2	SMC2	136 kDa	110	21	8	42	15	29	70	40	32	16	18	46.3333	28.6667	47.3333	17
Coatomer subunit beta OS=Homo sapiens OX=9606 GN=COPB1 PE=1 SV=3	COPB	107 kDa	24	7	2	121	13	27	78	42	21	5	2	11	53.6667	47	3.5
Protein PAXX OS=Homo sapiens OX=9606 GN=PAXX PE=1 SV=2	PAXX	22 kDa	49	61	9	47	43	41	49	43	49	36	43	39.6667	43.6667	47	39.5
Actin, cytoplasmic 1 OS=Homo sapiens OX=9606 GN=ACTB PE=1 SV=1	ACTB	42 kDa	42	28	15	44	13	15	54	49	37	15	12	28.3333	24	46.6667	13.5
40S ribosomal protein S4, X isoform OS=Homo sapiens OX=9606 GN=RPS4X PE=1 SV=2	RS4X	30 kDa	32	23	16	27	36	51	42	43	54	15	58	23.6667	38	46.3333	36.5
Cell division cycle 5-like protein OS=Homo sapiens OX=9606 GN=CDC5L PE=1 SV=2	CDC5L	92 kDa	110	29	17	97	19	24	90	24	23	15	14	52	46.6667	45.6667	14.5
Myosin-9 OS=Homo sapiens OX=9606 GN=MYH9 PE=1 SV=4	MYH9	227 kDa	78	32	3	60	3	24	88	18	31	30	6	37.6667	29	45.6667	18
Protein transport protein Sec23B OS=Homo sapiens OX=9606 GN=SEC23B PE=1 SV=2	SC23B	86 kDa	4	0	0	42	11	4	91	16	30	34	16	1.33333	19	45.6667	25
DNA polymerase delta catalytic subunit OS=Homo sapiens OX=9606 GN=POLD1 PE=1 SV=2	DPOD1	124 kDa	16	5	0	9	3	7	57	46	34	16	13	7	6.33333	45.6667	14.5
Egl nine homolog 1 OS=Homo sapiens OX=9606 GN=EGLN1 PE=1 SV=1	EGLN1	46 kDa	0	0	0	3	0	3	43	56	38	3	14	0	2	45.6667	8.5
tRNA (cytosine(34)-C(5))-methyltransferase OS=Homo sapiens OX=9606 GN=NSUN2 PE=1 SV=2	NSUN2	86 kDa	129	27	21	83	16	42	74	40	22	33	15	59	47	45.3333	24
Eukaryotic translation initiation factor 2 subunit 3 OS=Homo sapiens OX=9606 GN=EIF2S3 PE=1 SV=3	IF2G	51 kDa	105	42	31	110	22	42	74	28	33	6	29	59.3333	58	45	17.5
Lupus La protein OS=Homo sapiens OX=9606 GN=SSB PE=1 SV=2	LA	47 kDa	154	16	13	133	10	13	91	24	20	3	13	61	52	45	8
DNA topoisomerase 1 OS=Homo sapiens OX=9606 GN=TOP1 PE=1 SV=2	TOP1	91 kDa	139	46	35	113	29	67	68	27	39	28	27	73.3333	69.6667	44.6667	27.5
tRNA (guanine(26)-N(2))-dimethyltransferase OS=Homo sapiens OX=9606 GN=TRMT1 PE=1 SV=1	TRM1	72 kDa	51	24	13	41	10	20	53	29	52	41	22	29.3333	23.6667	44.6667	31.5
Tubulin alpha-1A chain OS=Homo sapiens OX=9606 GN=TUBA1A PE=1 SV=1	TBA1A	50 kDa	72	0	0	87	0	0	133	0	0	0	0	24	29	44.3333	0
Heat shock protein HSP 90-alpha OS=Homo sapiens OX=9606 GN=HSP90AA1 PE=1 SV=5	HS90A	85 kDa	65	38	19	57	19	35	64	38	30	30	18	40.6667	37	44	24
Splicing factor 3B subunit 1 OS=Homo sapiens OX=9606 GN=SF3B1 PE=1 SV=3	SF3B1	146 kDa	101	34	7	44	19	28	71	36	25	15	12	47.3333	30.3333	44	13.5
Mitogen-activated protein kinase 3 OS=Homo sapiens OX=9606 GN=MAPK3 PE=1 SV=4	MK03	43 kDa	0	0	0	0	0	0	47	47	36	0	14	0	0	43.3333	7
General transcription factor II-I OS=Homo sapiens OX=9606 GN=GTF2I PE=1 SV=2	GTF2I	112 kDa	130	21	8	131	33	42	78	26	25	10	11	53	68.6667	43	10.5
Thioredoxin domain-containing protein 5 OS=Homo sapiens OX=9606 GN=TXNDC5 PE=1 SV=2	TXND5	48 kDa	10	3	0	8	0	3	76	40	10	14	37	4.33333	3.66667	42	25.5
Structural maintenance of chromosomes protein 4 OS=Homo sapiens OX=9606 GN=SMC4 PE=1 SV=2	SMC4	147 kDa	71	19	8	47	23	26	55	49	21	19	17	32.6667	32	41.6667	18
T-complex protein 1 subunit delta OS=Homo sapiens OX=9606 GN=CCT4 PE=1 SV=4	TCPD	58 kDa	41	37	9	48	23	17	55	34	34	13	21	29	29.3333	41	17
Elongation factor 1-beta OS=Homo sapiens OX=9606 GN=EEF1B2 PE=1 SV=3	EF1B	25 kDa	27	15	21	47	27	28	51	20	51	3	28	21	34	40.6667	15.5
116 kDa U5 small nuclear ribonucleoprotein component OS=Homo sapiens OX=9606 GN=EFTUD2 PE=1 SV=1	U5S1	109 kDa	94	31	9	81	18	34	57	35	29	24	13	44.6667	44.3333	40.3333	18.5
ATP-dependent RNA helicase DHX30 OS=Homo sapiens OX=9606 GN=DHX30 PE=1 SV=1	DHX30	134 kDa	71	24	9	43	23	36	55	31	35	17	28	34.6667	34	40.3333	22.5
Heterogeneous nuclear ribonucleoprotein K OS=Homo sapiens OX=9606 GN=HNRNPK PE=1 SV=1	HNRPK	51 kDa	50	30	19	43	17	30	49	36	35	26	37	33	30	40	31.5
Transitional endoplasmic reticulum ATPase OS=Homo sapiens OX=9606 GN=VCP PE=1 SV=4	TERA	89 kDa	50	23	55	40	7	56	51	24	44	24	34	42.6667	34.3333	39.6667	29
Aspartate--tRNA ligase, cytoplasmic OS=Homo sapiens OX=9606 GN=DARS PE=1 SV=2	SYDC	57 kDa	69	30	16	75	8	16	71	27	21	10	22	38.3333	33	39.6667	16
DNA replication licensing factor MCM3 OS=Homo sapiens OX=9606 GN=MCM3 PE=1 SV=3	MCM3	91 kDa	33	18	10	37	15	28	55	40	24	35	10	20.3333	26.6667	39.6667	22.5
DNA damage-binding protein 1 OS=Homo sapiens OX=9606 GN=DDB1 PE=1 SV=1	DDB1	127 kDa	47	19	5	29	9	18	57	30	32	16	23	23.6667	18.6667	39.6667	19.5
ATP-binding cassette sub-family F member 1 OS=Homo sapiens OX=9606 GN=ABCF1 PE=1 SV=2	ABCF1	96 kDa	121	42	27	60	24	51	50	41	27	33	20	63.3333	45	39.3333	26.5
Coatomer subunit delta OS=Homo sapiens OX=9606 GN=ARCN1 PE=1 SV=1	COPD	57 kDa	12	9	0	79	20	16	60	37	20	5	4	7	38.3333	39	4.5
Eukaryotic translation initiation factor 2 subunit 2 OS=Homo sapiens OX=9606 GN=EIF2S2 PE=1 SV=2	IF2B	38 kDa	49	23	31	40	17	37	46	39	31	2	23	34.3333	31.3333	38.6667	12.5
Pre-mRNA-splicing factor ATP-dependent RNA helicase DHX15 OS=Homo sapiens OX=9606 GN=DHX15 PE=1 SV=2	DHX15	91 kDa	80	22	13	82	21	34	60	18	37	22	14	38.3333	45.6667	38.3333	18
Interleukin enhancer-binding factor 2 OS=Homo sapiens OX=9606 GN=ILF2 PE=1 SV=2	ILF2	43 kDa	52	30	16	55	22	14	64	27	23	3	12	32.6667	30.3333	38	7.5
Methionine aminopeptidase 1 OS=Homo sapiens OX=9606 GN=METAP1 PE=1 SV=2	MAP11	43 kDa	0	0	0	72	40	12	54	46	13	0	0	0	41.3333	37.6667	0
Mitotic spindle assembly checkpoint protein MAD2A OS=Homo sapiens OX=9606 GN=MAD2L1 PE=1 SV=1	MD2L1	24 kDa	0	91	26	0	73	22	5	91	17	106	17	39	31.6667	37.6667	61.5
Host cell factor 1 OS=Homo sapiens OX=9606 GN=HCFC1 PE=1 SV=2	HCFC1	209 kDa	65	14	2	61	5	20	70	24	19	11	0	27	28.6667	37.6667	5.5
T-complex protein 1 subunit beta OS=Homo sapiens OX=9606 GN=CCT2 PE=1 SV=4	TCPB	57 kDa	25	35	16	56	15	13	59	33	21	14	15	25.3333	28	37.6667	14.5
Plastin-3 OS=Homo sapiens OX=9606 GN=PLS3 PE=1 SV=4	PLST	71 kDa	36	41	12	28	22	18	34	34	45	24	24	29.6667	22.6667	37.6667	24
Protein transport protein Sec24D OS=Homo sapiens OX=9606 GN=SEC24D PE=1 SV=2	SC24D	113 kDa	0	0	0	8	0	0	74	19	20	30	14	0	2.66667	37.6667	22
Homer protein homolog 1 OS=Homo sapiens OX=9606 GN=HOMER1 PE=1 SV=2	HOME1	40 kDa	0	0	0	2	0	0	44	40	29	4	22	0	0.666667	37.6667	13
Cold shock domain-containing protein E1 OS=Homo sapiens OX=9606 GN=CSDE1 PE=1 SV=2	CSDE1	89 kDa	146	62	31	154	40	68	65	20	27	33	18	79.6667	87.3333	37.3333	25.5
Transcription intermediary factor 1-beta OS=Homo sapiens OX=9606 GN=TRIM28 PE=1 SV=5	TIF1B	89 kDa	81	10	2	53	2	15	65	25	22	18	6	31	23.3333	37.3333	12
E3 ubiquitin/ISG15 ligase TRIM25 OS=Homo sapiens OX=9606 GN=TRIM25 PE=1 SV=2	TRI25	71 kDa	165	20	5	156	35	28	96	4	11	6	5	63.3333	73	37	5.5
RNA-binding protein 14 OS=Homo sapiens OX=9606 GN=RBM14 PE=1 SV=2	RBM14	69 kDa	98	18	13	92	20	37	68	12	31	9	20	43	49.6667	37	14.5
Heterogeneous nuclear ribonucleoprotein A3 OS=Homo sapiens OX=9606 GN=HNRNPA3 PE=1 SV=2	ROA3	40 kDa	59	18	21	106	52	40	64	21	25	0	24	32.6667	66	36.6667	12
Staphylococcal nuclease domain-containing protein 1 OS=Homo sapiens OX=9606 GN=SND1 PE=1 SV=1	SND1	102 kDa	60	35	13	70	36	38	54	31	25	35	20	36	48	36.6667	27.5
Insulin receptor substrate 4 OS=Homo sapiens OX=9606 GN=IRS4 PE=1 SV=1	IRS4	134 kDa	43	24	13	42	6	34	47	30	32	14	19	26.6667	27.3333	36.3333	16.5
DnaJ homolog subfamily C member 10 OS=Homo sapiens OX=9606 GN=DNAJC10 PE=1 SV=2	DJC10	91 kDa	32	7	7	31	11	11	81	9	19	10	8	15.3333	17.6667	36.3333	9
Heat shock 70 kDa protein 1-like OS=Homo sapiens OX=9606 GN=HSPA1L PE=1 SV=2	HS71L	70 kDa	0	0	0	0	0	0	108	0	0	0	0	0	0	36	0
Tubulin beta-4A chain OS=Homo sapiens OX=9606 GN=TUBB4A PE=1 SV=2	TBB4A	50 kDa	0	0	0	0	0	0	0	108	0	0	0	0	0	36	0
MAGUK p55 subfamily member 5 OS=Homo sapiens OX=9606 GN=MPP5 PE=1 SV=3	MPP5	77 kDa	0	0	0	0	0	0	54	19	35	38	21	0	0	36	29.5
Eukaryotic translation initiation factor 2 subunit 1 OS=Homo sapiens OX=9606 GN=EIF2S1 PE=1 SV=3	IF2A	36 kDa	52	23	30	87	44	51	43	37	27	2	25	35	60.6667	35.6667	13.5
Heterogeneous nuclear ribonucleoprotein Q OS=Homo sapiens OX=9606 GN=SYNCRIP PE=1 SV=2	HNRPQ	70 kDa	89	31	15	78	34	25	63	15	29	19	17	45	45.6667	35.6667	18
Y-box-binding protein 3 OS=Homo sapiens OX=9606 GN=YBX3 PE=1 SV=4	YBOX3	40 kDa	117	17	11	118	8	10	81	14	12	4	6	48.3333	45.3333	35.6667	5
Methionine--tRNA ligase, cytoplasmic OS=Homo sapiens OX=9606 GN=MARS PE=1 SV=2	SYMC	101 kDa	97	11	8	60	5	15	73	19	15	20	7	38.6667	26.6667	35.6667	13.5
Ras GTPase-activating protein-binding protein 1 OS=Homo sapiens OX=9606 GN=G3BP1 PE=1 SV=1	G3BP1	52 kDa	86	42	19	81	32	66	55	24	26	11	17	49	59.6667	35	14
60S ribosomal protein L5 OS=Homo sapiens OX=9606 GN=RPL5 PE=1 SV=3	RL5	34 kDa	22	19	32	40	21	44	42	24	39	0	37	24.3333	35	35	18.5
Coatomer subunit gamma-1 OS=Homo sapiens OX=9606 GN=COPG1 PE=1 SV=1	COPG1	98 kDa	17	3	0	113	13	20	72	20	12	5	0	6.66667	48.6667	34.6667	2.5
Splicing factor 3B subunit 2 OS=Homo sapiens OX=9606 GN=SF3B2 PE=1 SV=2	SF3B2	100 kDa	86	15	7	51	15	28	63	19	22	17	8	36	31.3333	34.6667	12.5
Dimethyladenosine transferase 1, mitochondrial OS=Homo sapiens OX=9606 GN=TFB1M PE=1 SV=1	TFB1M	40 kDa	52	33	32	94	48	52	47	25	31	0	20	39	64.6667	34.3333	10
ATP-dependent RNA helicase DDX54 OS=Homo sapiens OX=9606 GN=DDX54 PE=1 SV=2	DDX54	99 kDa	130	27	15	103	20	45	64	17	22	16	14	57.3333	56	34.3333	15
Nuclear mitotic apparatus protein 1 OS=Homo sapiens OX=9606 GN=NUMA1 PE=1 SV=2	NUMA1	238 kDa	75	10	0	48	2	9	67	24	12	22	2	28.3333	19.6667	34.3333	12
Succinate dehydrogenase [ubiquinone] flavoprotein subunit, mitochondrial OS=Homo sapiens OX=9606 GN=SDHA PE=1 SV=2	SDHA	73 kDa	5	3	4	6	5	5	22	23	57	15	12	4	5.33333	34	13.5
Ubiquitin carboxyl-terminal hydrolase 7 OS=Homo sapiens OX=9606 GN=USP7 PE=1 SV=2	UBP7	128 kDa	59	11	2	25	8	8	65	18	18	10	12	24	13.6667	33.6667	11
Serine/threonine-protein kinase Chk1 OS=Homo sapiens OX=9606 GN=CHEK1 PE=1 SV=2	CHK1	54 kDa	0	8	0	5	0	3	36	37	28	7	19	2.66667	2.66667	33.6667	13
Structural maintenance of chromosomes protein 1A OS=Homo sapiens OX=9606 GN=SMC1A PE=1 SV=2	SMC1A	143 kDa	71	32	3	41	34	25	50	38	12	13	5	35.3333	33.3333	33.3333	9
Squamous cell carcinoma antigen recognized by T-cells 3 OS=Homo sapiens OX=9606 GN=SART3 PE=1 SV=1	SART3	110 kDa	102	21	3	59	14	25	74	18	8	8	10	42	32.6667	33.3333	9
DNA topoisomerase 2-beta OS=Homo sapiens OX=9606 GN=TOP2B PE=1 SV=3	TOP2B	183 kDa	63	18	0	39	12	12	53	36	11	25	6	27	21	33.3333	15.5
Serine-threonine kinase receptor-associated protein OS=Homo sapiens OX=9606 GN=STRAP PE=1 SV=1	STRAP	38 kDa	53	26	31	90	57	46	34	34	30	0	21	36.6667	64.3333	32.6667	10.5
Structural maintenance of chromosomes protein 3 OS=Homo sapiens OX=9606 GN=SMC3 PE=1 SV=2	SMC3	142 kDa	72	26	0	48	19	23	48	36	14	15	11	32.6667	30	32.6667	13
DNA-directed RNA polymerase I subunit RPA1 OS=Homo sapiens OX=9606 GN=POLR1A PE=1 SV=2	RPA1	195 kDa	81	15	0	60	4	21	62	25	11	10	7	32	28.3333	32.6667	8.5
60S ribosomal protein L23a OS=Homo sapiens OX=9606 GN=RPL23A PE=1 SV=1	RL23A	18 kDa	20	15	14	17	22	39	24	27	47	15	45	16.3333	26	32.6667	30
Myosin-10 OS=Homo sapiens OX=9606 GN=MYH10 PE=1 SV=3	MYH10	229 kDa	73	26	3	57	3	17	73	6	19	18	3	34	25.6667	32.6667	10.5
60 kDa heat shock protein, mitochondrial OS=Homo sapiens OX=9606 GN=HSPD1 PE=1 SV=2	CH60	61 kDa	39	28	10	36	14	17	45	26	27	24	14	25.6667	22.3333	32.6667	19
T-complex protein 1 subunit alpha OS=Homo sapiens OX=9606 GN=TCP1 PE=1 SV=1	TCPA	60 kDa	37	25	7	57	21	16	37	29	31	12	10	23	31.3333	32.3333	11
DNA topoisomerase 2-alpha OS=Homo sapiens OX=9606 GN=TOP2A PE=1 SV=3	TOP2A	174 kDa	49	17	0	34	8	7	62	35	0	28	7	22	16.3333	32.3333	17.5
RRP12-like protein OS=Homo sapiens OX=9606 GN=RRP12 PE=1 SV=2	RRP12	144 kDa	91	14	5	50	12	14	67	19	10	6	10	36.6667	25.3333	32	8
Ubiquitin-40S ribosomal protein S27a OS=Homo sapiens OX=9606 GN=RPS27A PE=1 SV=2	RS27A	18 kDa	35	5	2	43	12	15	54	21	21	28	11	14	23.3333	32	19.5
Ketosamine-3-kinase OS=Homo sapiens OX=9606 GN=FN3KRP PE=1 SV=2	KT3K	34 kDa	0	0	0	3	4	2	23	45	28	0	6	0	3	32	3
Insulin-like growth factor 2 mRNA-binding protein 1 OS=Homo sapiens OX=9606 GN=IGF2BP1 PE=1 SV=2	IF2B1	63 kDa	68	37	18	57	22	30	41	31	23	15	23	41	36.3333	31.6667	19
Dynactin subunit 1 OS=Homo sapiens OX=9606 GN=DCTN1 PE=1 SV=3	DCTN1	142 kDa	46	16	2	34	8	10	49	33	13	8	6	21.3333	17.3333	31.6667	7
40S ribosomal protein S2 OS=Homo sapiens OX=9606 GN=RPS2 PE=1 SV=2	RS2	31 kDa	17	21	28	18	31	58	22	22	50	9	40	22	35.6667	31.3333	24.5
NAD-dependent protein deacetylase sirtuin-6 OS=Homo sapiens OX=9606 GN=SIRT6 PE=1 SV=2	SIR6	39 kDa	23	15	9	47	40	18	39	42	13	0	10	15.6667	35	31.3333	5
ATP-citrate synthase OS=Homo sapiens OX=9606 GN=ACLY PE=1 SV=3	ACLY	121 kDa	56	24	9	35	18	27	31	35	28	20	16	29.6667	26.6667	31.3333	18
T-complex protein 1 subunit theta OS=Homo sapiens OX=9606 GN=CCT8 PE=1 SV=4	TCPQ	60 kDa	56	39	15	53	16	18	42	23	28	17	19	36.6667	29	31	18
3'-5' RNA helicase YTHDC2 OS=Homo sapiens OX=9606 GN=YTHDC2 PE=1 SV=2	YTDC2	160 kDa	111	11	2	80	10	17	69	14	9	4	10	41.3333	35.6667	30.6667	7
tRNA-splicing ligase RtcB homolog OS=Homo sapiens OX=9606 GN=RTCB PE=1 SV=1	RTCB	55 kDa	44	29	21	51	15	20	36	29	27	11	22	31.3333	28.6667	30.6667	16.5
Ras GTPase-activating-like protein IQGAP1 OS=Homo sapiens OX=9606 GN=IQGAP1 PE=1 SV=1	IQGA1	189 kDa	54	23	2	44	7	31	52	26	14	13	2	26.3333	27.3333	30.6667	7.5
ATP synthase subunit beta, mitochondrial OS=Homo sapiens OX=9606 GN=ATP5F1B PE=1 SV=3	ATPB	57 kDa	43	35	8	42	7	11	43	31	18	0	10	28.6667	20	30.6667	5
5'-3' exoribonuclease 2 OS=Homo sapiens OX=9606 GN=XRN2 PE=1 SV=1	XRN2	109 kDa	86	11	4	58	5	20	55	23	13	16	10	33.6667	27.6667	30.3333	13
T-complex protein 1 subunit gamma OS=Homo sapiens OX=9606 GN=CCT3 PE=1 SV=4	TCPG	61 kDa	60	30	7	41	21	20	46	21	24	19	20	32.3333	27.3333	30.3333	19.5
Polyadenylate-binding protein 1 OS=Homo sapiens OX=9606 GN=PABPC1 PE=1 SV=2	PABP1	71 kDa	25	28	13	24	16	16	32	24	35	21	26	22	18.6667	30.3333	23.5
Heterogeneous nuclear ribonucleoprotein U-like protein 1 OS=Homo sapiens OX=9606 GN=HNRNPUL1 PE=1 SV=2	HNRL1	96 kDa	81	37	14	72	21	28	50	15	25	13	14	44	40.3333	30	13.5
Calcyclin-binding protein OS=Homo sapiens OX=9606 GN=CACYBP PE=1 SV=2	CYBP	26 kDa	0	0	0	0	3	3	16	41	33	0	2	0	2	30	1
Heterogeneous nuclear ribonucleoprotein A/B OS=Homo sapiens OX=9606 GN=HNRNPAB PE=1 SV=2	ROAA	36 kDa	73	19	13	89	36	24	51	22	16	0	13	35	49.6667	29.6667	6.5
Heterogeneous nuclear ribonucleoprotein H2 OS=Homo sapiens OX=9606 GN=HNRNPH2 PE=1 SV=1	HNRH2	49 kDa	67	35	17	73	0	35	31	33	24	0	16	39.6667	36	29.3333	8
40S ribosomal protein S9 OS=Homo sapiens OX=9606 GN=RPS9 PE=1 SV=3	RS9	23 kDa	38	89	0	37	26	41	28	30	30	41	19	42.3333	34.6667	29.3333	30
Spike glycoprotein OS=Human SARS coronavirus OX=227859 GN=S PE=1 SV=1	SPIK	139 kDa	0	0	0	99	0	0	88	0	0	0	0	0	33	29.3333	0
T-complex protein 1 subunit epsilon OS=Homo sapiens OX=9606 GN=CCT5 PE=1 SV=1	TCPE	60 kDa	47	28	4	52	14	7	49	24	14	8	8	26.3333	24.3333	29	8
Proteasome subunit alpha type-1 OS=Homo sapiens OX=9606 GN=PSMA1 PE=1 SV=1	PSA1	30 kDa	4	0	0	19	18	22	32	31	24	0	12	1.33333	19.6667	29	6
Arginine--tRNA ligase, cytoplasmic OS=Homo sapiens OX=9606 GN=RARS PE=1 SV=2	SYRC	75 kDa	63	22	8	61	18	11	49	13	24	20	13	31	30	28.6667	16.5
Poly(rC)-binding protein 1 OS=Homo sapiens OX=9606 GN=PCBP1 PE=1 SV=2	PCBP1	37 kDa	24	17	18	31	18	25	19	34	33	4	26	19.6667	24.6667	28.6667	15
LanC-like protein 2 OS=Homo sapiens OX=9606 GN=LANCL2 PE=1 SV=1	LANC2	51 kDa	7	6	9	9	4	9	26	37	23	3	14	7.33333	7.33333	28.6667	8.5
Transcription activator BRG1 OS=Homo sapiens OX=9606 GN=SMARCA4 PE=1 SV=2	SMCA4	185 kDa	73	15	0	44	5	9	53	23	9	14	0	29.3333	19.3333	28.3333	7
Fatty acid synthase OS=Homo sapiens OX=9606 GN=FASN PE=1 SV=3	FAS	273 kDa	133	36	7	67	8	20	39	9	36	35	12	58.6667	31.6667	28	23.5
Heterogeneous nuclear ribonucleoprotein R OS=Homo sapiens OX=9606 GN=HNRNPR PE=1 SV=1	HNRPR	71 kDa	75	20	9	63	17	14	46	11	27	17	12	34.6667	31.3333	28	14.5
Ras GTPase-activating-like protein IQGAP3 OS=Homo sapiens OX=9606 GN=IQGAP3 PE=1 SV=2	IQGA3	185 kDa	4	0	0	0	0	0	45	26	13	3	0	1.33333	0	28	1.5
Putative ATP-dependent RNA helicase DHX57 OS=Homo sapiens OX=9606 GN=DHX57 PE=1 SV=2	DHX57	156 kDa	51	14	0	36	10	19	43	20	20	6	7	21.6667	21.6667	27.6667	6.5
Receptor of activated protein C kinase 1 OS=Homo sapiens OX=9606 GN=RACK1 PE=1 SV=3	RACK1	35 kDa	4	16	20	10	28	39	17	23	42	8	38	13.3333	25.6667	27.3333	23
60S ribosomal protein L6 OS=Homo sapiens OX=9606 GN=RPL6 PE=1 SV=3	RL6	33 kDa	28	21	25	32	14	13	38	20	23	8	16	24.6667	19.6667	27	12
Kinectin OS=Homo sapiens OX=9606 GN=KTN1 PE=1 SV=1	KTN1	156 kDa	49	21	0	23	11	16	49	20	12	8	11	23.3333	16.6667	27	9.5
Zinc finger CCCH domain-containing protein 14 OS=Homo sapiens OX=9606 GN=ZC3H14 PE=1 SV=1	ZC3HE	83 kDa	7	0	0	2	2	0	49	13	19	13	10	2.33333	1.33333	27	11.5
Glutamine--tRNA ligase OS=Homo sapiens OX=9606 GN=QARS PE=1 SV=1	SYQ	88 kDa	87	18	12	64	7	4	60	8	12	26	11	39	25	26.6667	18.5
SWI/SNF-related matrix-associated actin-dependent regulator of chromatin subfamily A member 5 OS=Homo sapiens OX=9606 GN=SMARCA5 PE=1 SV=1	SMCA5	122 kDa	62	15	0	34	13	9	46	23	11	9	6	25.6667	18.6667	26.6667	7.5
Guanine nucleotide-binding protein subunit beta-like protein 1 OS=Homo sapiens OX=9606 GN=GNB1L PE=1 SV=2	GNB1L	36 kDa	8	11	9	18	20	13	23	34	23	3	15	9.33333	17	26.6667	9
G-rich sequence factor 1 OS=Homo sapiens OX=9606 GN=GRSF1 PE=1 SV=3	GRSF1	53 kDa	51	19	3	81	10	17	44	19	16	0	6	24.3333	36	26.3333	3
Werner syndrome ATP-dependent helicase OS=Homo sapiens OX=9606 GN=WRN PE=1 SV=2	WRN	162 kDa	64	11	5	34	9	20	44	21	14	8	6	26.6667	21	26.3333	7
Sarcoplasmic/endoplasmic reticulum calcium ATPase 2 OS=Homo sapiens OX=9606 GN=ATP2A2 PE=1 SV=1	AT2A2	115 kDa	19	8	0	19	2	8	35	21	23	22	18	9	9.66667	26.3333	20
ATP-dependent RNA helicase DDX1 OS=Homo sapiens OX=9606 GN=DDX1 PE=1 SV=2	DDX1	82 kDa	103	30	17	70	36	22	43	10	25	27	13	50	42.6667	26	20
Zinc finger CCCH-type antiviral protein 1 OS=Homo sapiens OX=9606 GN=ZC3HAV1 PE=1 SV=3	ZCCHV	101 kDa	65	14	13	55	13	29	45	16	17	5	11	30.6667	32.3333	26	8
Pre-mRNA-processing factor 19 OS=Homo sapiens OX=9606 GN=PRPF19 PE=1 SV=1	PRP19	55 kDa	39	23	8	51	10	17	51	13	14	5	15	23.3333	26	26	10
T-complex protein 1 subunit eta OS=Homo sapiens OX=9606 GN=CCT7 PE=1 SV=2	TCPH	59 kDa	42	21	7	46	16	10	41	24	13	16	14	23.3333	24	26	15
40S ribosomal protein S5 OS=Homo sapiens OX=9606 GN=RPS5 PE=1 SV=4	RS5	23 kDa	3	10	2	5	13	17	18	28	32	14	39	5	11.6667	26	26.5
Microtubule-associated protein 4 OS=Homo sapiens OX=9606 GN=MAP4 PE=1 SV=3	MAP4	121 kDa	74	25	6	54	13	44	47	17	13	6	9	35	37	25.6667	7.5
Nuclear export mediator factor NEMF OS=Homo sapiens OX=9606 GN=NEMF PE=1 SV=4	NEMF	123 kDa	80	18	8	41	14	26	45	17	15	8	12	35.3333	27	25.6667	10
Probable ATP-dependent RNA helicase DDX6 OS=Homo sapiens OX=9606 GN=DDX6 PE=1 SV=2	DDX6	54 kDa	25	16	5	30	8	12	28	29	20	6	14	15.3333	16.6667	25.6667	10
Archaemetzincin-2 OS=Homo sapiens OX=9606 GN=AMZ2 PE=1 SV=2	AMZ2	41 kDa	0	0	0	0	0	0	52	13	12	2	8	0	0	25.6667	5
Aspartyl/asparaginyl beta-hydroxylase OS=Homo sapiens OX=9606 GN=ASPH PE=1 SV=3	ASPH	86 kDa	77	16	3	60	11	21	45	19	12	9	9	32	30.6667	25.3333	9
Eukaryotic translation initiation factor 3 subunit C OS=Homo sapiens OX=9606 GN=EIF3C PE=1 SV=1	EIF3C	105 kDa	36	20	11	30	23	23	28	29	19	13	11	22.3333	25.3333	25.3333	12
tRNA-dihydrouridine(20) synthase [NAD(P)+]-like OS=Homo sapiens OX=9606 GN=DUS2 PE=1 SV=1	DUS2L	55 kDa	6	11	4	12	6	4	21	23	32	15	21	7	7.33333	25.3333	18
Na(+)/H(+) exchange regulatory cofactor NHE-RF1 OS=Homo sapiens OX=9606 GN=SLC9A3R1 PE=1 SV=4	NHRF1	39 kDa	0	0	0	4	0	2	25	21	30	2	28	0	2	25.3333	15
Chromodomain-helicase-DNA-binding protein 4 OS=Homo sapiens OX=9606 GN=CHD4 PE=1 SV=2	CHD4	218 kDa	195	36	13	130	19	37	39	11	25	28	7	81.3333	62	25	17.5
Mitochondrial mRNA pseudouridine synthase RPUSD3 OS=Homo sapiens OX=9606 GN=RPUSD3 PE=1 SV=3	RUSD3	38 kDa	22	11	12	35	32	40	38	18	19	0	11	15	35.6667	25	5.5
Putative RNA-binding protein Luc7-like 2 OS=Homo sapiens OX=9606 GN=LUC7L2 PE=1 SV=2	LC7L2	47 kDa	16	20	28	19	24	40	15	29	31	6	28	21.3333	27.6667	25	17
Vacuolar protein sorting-associated protein 26A OS=Homo sapiens OX=9606 GN=VPS26A PE=1 SV=2	VP26A	38 kDa	3	0	0	35	25	9	36	25	14	0	10	1	23	25	5
rRNA methyltransferase 3, mitochondrial OS=Homo sapiens OX=9606 GN=MRM3 PE=1 SV=2	MRM3	47 kDa	33	15	17	42	6	20	26	21	28	0	16	21.6667	22.6667	25	8
Probable ATP-dependent RNA helicase DDX46 OS=Homo sapiens OX=9606 GN=DDX46 PE=1 SV=2	DDX46	117 kDa	44	22	3	28	12	19	36	25	14	7	9	23	19.6667	25	8
Coiled-coil and C2 domain-containing protein 1A OS=Homo sapiens OX=9606 GN=CC2D1A PE=1 SV=1	C2D1A	104 kDa	10	0	0	11	3	9	31	31	13	7	0	3.33333	7.66667	25	3.5
F-box only protein 3 OS=Homo sapiens OX=9606 GN=FBXO3 PE=1 SV=3	FBX3	55 kDa	9	17	8	7	0	0	36	15	24	0	8	11.3333	2.33333	25	4
General transcription factor 3C polypeptide 1 OS=Homo sapiens OX=9606 GN=GTF3C1 PE=1 SV=4	TF3C1	239 kDa	108	11	0	69	4	9	50	12	12	10	3	39.6667	27.3333	24.6667	6.5
40S ribosomal protein S18 OS=Homo sapiens OX=9606 GN=RPS18 PE=1 SV=3	RS18	18 kDa	8	9	2	7	11	21	9	24	41	12	41	6.33333	13	24.6667	26.5
FAD-dependent oxidoreductase domain-containing protein 1 OS=Homo sapiens OX=9606 GN=FOXRED1 PE=1 SV=2	FXRD1	54 kDa	0	4	0	0	0	0	21	33	20	2	10	1.33333	0	24.6667	6
Heterogeneous nuclear ribonucleoprotein F OS=Homo sapiens OX=9606 GN=HNRNPF PE=1 SV=3	HNRPF	46 kDa	42	13	7	41	12	17	40	18	15	3	2	20.6667	23.3333	24.3333	2.5
39S ribosomal protein L39, mitochondrial OS=Homo sapiens OX=9606 GN=MRPL39 PE=1 SV=3	RM39	39 kDa	5	0	3	26	23	9	38	23	12	0	2	2.66667	19.3333	24.3333	1
Plasminogen activator inhibitor 1 RNA-binding protein OS=Homo sapiens OX=9606 GN=SERBP1 PE=1 SV=2	PAIRB	45 kDa	17	17	12	16	16	19	21	31	21	2	16	15.3333	17	24.3333	9
Valine--tRNA ligase OS=Homo sapiens OX=9606 GN=VARS PE=1 SV=4	SYVC	140 kDa	50	17	4	20	6	7	44	20	9	9	10	23.6667	11	24.3333	9.5
Cullin-1 OS=Homo sapiens OX=9606 GN=CUL1 PE=1 SV=2	CUL1	90 kDa	33	7	0	28	4	0	60	0	13	11	6	13.3333	10.6667	24.3333	8.5
Lysine--tRNA ligase OS=Homo sapiens OX=9606 GN=KARS PE=1 SV=3	SYK	68 kDa	65	23	10	63	18	14	52	5	15	25	16	32.6667	31.6667	24	20.5
Developmentally-regulated GTP-binding protein 1 OS=Homo sapiens OX=9606 GN=DRG1 PE=1 SV=1	DRG1	41 kDa	54	20	18	52	20	21	39	17	16	0	11	30.6667	31	24	5.5
Importin subunit beta-1 OS=Homo sapiens OX=9606 GN=KPNB1 PE=1 SV=2	IMB1	97 kDa	51	14	4	39	4	14	35	18	19	24	12	23	19	24	18
DnaJ homolog subfamily C member 7 OS=Homo sapiens OX=9606 GN=DNAJC7 PE=1 SV=2	DNJC7	56 kDa	3	11	5	5	9	9	17	28	27	11	16	6.33333	7.66667	24	13.5
Lamina-associated polypeptide 2, isoform alpha OS=Homo sapiens OX=9606 GN=TMPO PE=1 SV=2	LAP2A	75 kDa	0	36	20	0	34	34	2	30	39	40	34	18.6667	22.6667	23.6667	37
Cell cycle and apoptosis regulator protein 2 OS=Homo sapiens OX=9606 GN=CCAR2 PE=1 SV=2	CCAR2	103 kDa	53	14	4	23	9	12	36	19	16	10	10	23.6667	14.6667	23.6667	10
Serine hydroxymethyltransferase, mitochondrial OS=Homo sapiens OX=9606 GN=SHMT2 PE=1 SV=3	GLYM	56 kDa	6	8	0	17	5	4	36	26	9	8	2	4.66667	8.66667	23.6667	5
Homer protein homolog 3 OS=Homo sapiens OX=9606 GN=HOMER3 PE=1 SV=2	HOME3	40 kDa	0	0	0	0	0	0	22	27	22	6	13	0	0	23.6667	9.5
Protein DEK OS=Homo sapiens OX=9606 GN=DEK PE=1 SV=1	DEK	43 kDa	56	32	28	47	23	37	28	26	16	3	19	38.6667	35.6667	23.3333	11
CAD protein OS=Homo sapiens OX=9606 GN=CAD PE=1 SV=3	PYR1	243 kDa	92	16	0	66	0	9	40	10	20	33	4	36	25	23.3333	18.5
40S ribosomal protein S7 OS=Homo sapiens OX=9606 GN=RPS7 PE=1 SV=1	RS7	22 kDa	8	13	5	7	17	28	19	30	21	23	21	8.66667	17.3333	23.3333	22
Ubiquitin-like modifier-activating enzyme 1 OS=Homo sapiens OX=9606 GN=UBA1 PE=1 SV=3	UBA1	118 kDa	30	12	2	30	8	10	31	21	18	14	8	14.6667	16	23.3333	11
CCR4-NOT transcription complex subunit 1 OS=Homo sapiens OX=9606 GN=CNOT1 PE=1 SV=2	CNOT1	267 kDa	33	7	0	30	0	10	40	12	18	16	0	13.3333	13.3333	23.3333	8
Protein scribble homolog OS=Homo sapiens OX=9606 GN=SCRIB PE=1 SV=4	SCRIB	175 kDa	4	0	0	0	0	0	40	19	11	37	33	1.33333	0	23.3333	35
Eukaryotic translation initiation factor 3 subunit B OS=Homo sapiens OX=9606 GN=EIF3B PE=1 SV=3	EIF3B	92 kDa	32	25	9	33	13	30	28	24	17	15	5	22	25.3333	23	10
GrpE protein homolog 1, mitochondrial OS=Homo sapiens OX=9606 GN=GRPEL1 PE=1 SV=2	GRPE1	24 kDa	8	20	0	9	16	15	13	20	36	31	33	9.33333	13.3333	23	32
DNA repair protein RAD50 OS=Homo sapiens OX=9606 GN=RAD50 PE=1 SV=1	RAD50	154 kDa	37	14	0	19	8	12	32	26	11	8	7	17	13	23	7.5
InaD-like protein OS=Homo sapiens OX=9606 GN=PATJ PE=1 SV=3	INADL	196 kDa	0	0	0	0	0	0	51	7	11	8	16	0	0	23	12
Pre-rRNA-processing protein TSR1 homolog OS=Homo sapiens OX=9606 GN=TSR1 PE=1 SV=1	TSR1	92 kDa	42	11	11	40	10	30	33	17	18	15	7	21.3333	26.6667	22.6667	11
AP-2 complex subunit beta OS=Homo sapiens OX=9606 GN=AP2B1 PE=1 SV=1	AP2B1	105 kDa	50	20	9	43	11	24	31	24	13	17	9	26.3333	26	22.6667	13
SWI/SNF complex subunit SMARCC1 OS=Homo sapiens OX=9606 GN=SMARCC1 PE=1 SV=3	SMRC1	123 kDa	63	9	0	34	7	10	44	19	5	7	0	24	17	22.6667	3.5
ATP synthase subunit alpha, mitochondrial OS=Homo sapiens OX=9606 GN=ATP5F1A PE=1 SV=1	ATPA	60 kDa	34	32	7	36	4	9	27	26	15	2	10	24.3333	16.3333	22.6667	6
Probable 28S rRNA (cytosine-C(5))-methyltransferase OS=Homo sapiens OX=9606 GN=NSUN5 PE=1 SV=2	NSUN5	47 kDa	34	8	5	37	0	10	35	19	14	0	7	15.6667	15.6667	22.6667	3.5
Cysteine desulfurase, mitochondrial OS=Homo sapiens OX=9606 GN=NFS1 PE=1 SV=3	NFS1	50 kDa	5	0	0	9	0	3	33	23	12	0	6	1.66667	4	22.6667	3
DnaJ homolog subfamily A member 1 OS=Homo sapiens OX=9606 GN=DNAJA1 PE=1 SV=2	DNJA1	45 kDa	11	7	4	6	2	4	27	28	13	2	6	7.33333	4	22.6667	4
UDP-glucose:glycoprotein glucosyltransferase 1 OS=Homo sapiens OX=9606 GN=UGGT1 PE=1 SV=3	UGGG1	177 kDa	6	2	0	4	0	0	43	19	6	11	0	2.66667	1.33333	22.6667	5.5
Gem-associated protein 5 OS=Homo sapiens OX=9606 GN=GEMIN5 PE=1 SV=3	GEMI5	169 kDa	53	16	2	42	14	25	43	16	8	8	8	23.6667	27	22.3333	8
DNA repair protein XRCC4 OS=Homo sapiens OX=9606 GN=XRCC4 PE=1 SV=2	XRCC4	38 kDa	26	24	12	33	16	15	25	25	17	9	9	20.6667	21.3333	22.3333	9
60S ribosomal protein L26 OS=Homo sapiens OX=9606 GN=RPL26 PE=1 SV=1	RL26	17 kDa	6	11	5	13	5	22	28	20	19	11	16	7.33333	13.3333	22.3333	13.5
40S ribosomal protein S20 OS=Homo sapiens OX=9606 GN=RPS20 PE=1 SV=1	RS20	13 kDa	6	8	10	4	4	16	5	26	36	7	41	8	8	22.3333	24
Acetyl-CoA acetyltransferase, mitochondrial OS=Homo sapiens OX=9606 GN=ACAT1 PE=1 SV=1	THIL	45 kDa	4	2	0	3	0	2	34	16	17	0	4	2	1.66667	22.3333	2
DNA replication ATP-dependent helicase/nuclease DNA2 OS=Homo sapiens OX=9606 GN=DNA2 PE=1 SV=3	DNA2	120 kDa	0	0	0	0	0	0	21	29	17	11	0	0	0	22.3333	5.5
RNA-binding motif protein, X chromosome OS=Homo sapiens OX=9606 GN=RBMX PE=1 SV=3	RBMX	42 kDa	26	11	11	37	19	26	31	18	17	2	21	16	27.3333	22	11.5
Protein PRRC2A OS=Homo sapiens OX=9606 GN=PRRC2A PE=1 SV=3	PRC2A	229 kDa	71	9	0	43	3	26	49	12	5	3	0	26.6667	24	22	1.5
T-complex protein 1 subunit zeta OS=Homo sapiens OX=9606 GN=CCT6A PE=1 SV=3	TCPZ	58 kDa	41	18	5	36	13	9	39	14	13	12	6	21.3333	19.3333	22	9
DNA-directed RNA polymerase III subunit RPC1 OS=Homo sapiens OX=9606 GN=POLR3A PE=1 SV=2	RPC1	156 kDa	48	18	6	28	13	16	35	20	11	7	7	24	19	22	7
Protein disulfide-isomerase A6 OS=Homo sapiens OX=9606 GN=PDIA6 PE=1 SV=1	PDIA6	48 kDa	2	0	0	0	0	0	42	14	10	0	15	0.666667	0	22	7.5
Cleavage and polyadenylation specificity factor subunit 1 OS=Homo sapiens OX=9606 GN=CPSF1 PE=1 SV=2	CPSF1	161 kDa	36	10	0	26	8	12	34	21	10	12	7	15.3333	15.3333	21.6667	9.5
ATP-dependent DNA/RNA helicase DHX36 OS=Homo sapiens OX=9606 GN=DHX36 PE=1 SV=2	DHX36	115 kDa	96	17	5	78	13	34	39	12	13	4	8	39.3333	41.6667	21.3333	6
ATP-dependent RNA helicase DDX50 OS=Homo sapiens OX=9606 GN=DDX50 PE=1 SV=1	DDX50	83 kDa	80	18	12	78	12	16	43	8	13	12	8	36.6667	35.3333	21.3333	10
Annexin A2 OS=Homo sapiens OX=9606 GN=ANXA2 PE=1 SV=2	ANXA2	39 kDa	15	17	15	20	31	24	18	25	21	3	16	15.6667	25	21.3333	9.5
Peroxiredoxin-2 OS=Homo sapiens OX=9606 GN=PRDX2 PE=1 SV=5	PRDX2	22 kDa	2	7	0	6	4	8	15	16	33	27	20	3	6	21.3333	23.5
DnaJ homolog subfamily A member 2 OS=Homo sapiens OX=9606 GN=DNAJA2 PE=1 SV=1	DNJA2	46 kDa	11	7	5	5	4	0	29	21	14	0	7	7.66667	3	21.3333	3.5
Cytoskeleton-associated protein 4 OS=Homo sapiens OX=9606 GN=CKAP4 PE=1 SV=2	CKAP4	66 kDa	57	35	18	52	26	26	36	15	12	6	16	36.6667	34.6667	21	11
Poly(rC)-binding protein 2 OS=Homo sapiens OX=9606 GN=PCBP2 PE=1 SV=1	PCBP2	39 kDa	11	10	7	20	12	19	14	24	25	4	15	9.33333	17	21	9.5
Methyltransferase-like 26 OS=Homo sapiens OX=9606 GN=METTL26 PE=1 SV=2	MTL26	23 kDa	7	14	0	17	6	12	31	14	18	9	11	7	11.6667	21	10
Angio-associated migratory cell protein OS=Homo sapiens OX=9606 GN=AAMP PE=1 SV=2	AAMP	47 kDa	4	4	4	8	0	3	29	21	13	7	9	4	3.66667	21	8
Coatomer subunit gamma-2 OS=Homo sapiens OX=9606 GN=COPG2 PE=1 SV=1	COPG2	98 kDa	13	0	0	70	6	7	43	13	6	5	0	4.33333	27.6667	20.6667	2.5
FACT complex subunit SPT16 OS=Homo sapiens OX=9606 GN=SUPT16H PE=1 SV=1	SP16H	120 kDa	25	17	2	16	17	15	22	30	10	20	11	14.6667	16	20.6667	15.5
26S proteasome non-ATPase regulatory subunit 1 OS=Homo sapiens OX=9606 GN=PSMD1 PE=1 SV=2	PSMD1	106 kDa	51	10	0	32	2	9	40	16	6	3	3	20.3333	14.3333	20.6667	3
Importin-5 OS=Homo sapiens OX=9606 GN=IPO5 PE=1 SV=4	IPO5	124 kDa	28	7	2	27	0	7	33	16	13	3	3	12.3333	11.3333	20.6667	3
Pyruvate dehydrogenase E1 component subunit alpha, somatic form, mitochondrial OS=Homo sapiens OX=9606 GN=PDHA1 PE=1 SV=3	ODPA	43 kDa	16	6	4	14	10	8	27	13	22	0	14	8.66667	10.6667	20.6667	7
CLIP-associating protein 2 OS=Homo sapiens OX=9606 GN=CLASP2 PE=1 SV=3	CLAP2	141 kDa	21	11	0	15	16	32	20	21	20	5	5	10.6667	21	20.3333	5
Protein arginine N-methyltransferase 1 OS=Homo sapiens OX=9606 GN=PRMT1 PE=1 SV=3	ANM1	42 kDa	22	21	17	33	11	18	21	21	19	0	11	20	20.6667	20.3333	5.5
Trifunctional enzyme subunit alpha, mitochondrial OS=Homo sapiens OX=9606 GN=HADHA PE=1 SV=2	ECHA	83 kDa	49	21	10	29	17	8	39	3	19	22	11	26.6667	18	20.3333	16.5
40S ribosomal protein S25 OS=Homo sapiens OX=9606 GN=RPS25 PE=1 SV=1	RS25	14 kDa	8	17	27	2	3	32	4	9	48	9	61	17.3333	12.3333	20.3333	35
40S ribosomal protein S17 OS=Homo sapiens OX=9606 GN=RPS17 PE=1 SV=2	RS17	16 kDa	5	10	0	6	7	23	16	19	26	12	30	5	12	20.3333	21
5'-nucleotidase domain-containing protein 2 OS=Homo sapiens OX=9606 GN=NT5DC2 PE=1 SV=1	NT5D2	61 kDa	5	6	3	5	0	2	27	18	16	9	12	4.66667	2.33333	20.3333	10.5
RNA cytidine acetyltransferase OS=Homo sapiens OX=9606 GN=NAT10 PE=1 SV=2	NAT10	116 kDa	53	13	3	45	8	20	28	19	13	6	5	23	24.3333	20	5.5
Ribonucleases P/MRP protein subunit POP1 OS=Homo sapiens OX=9606 GN=POP1 PE=1 SV=2	POP1	115 kDa	64	7	3	40	9	13	32	18	10	9	8	24.6667	20.6667	20	8.5
Proteasome subunit alpha type-7 OS=Homo sapiens OX=9606 GN=PSMA7 PE=1 SV=1	PSA7	28 kDa	0	2	0	20	15	9	27	20	13	3	6	0.666667	14.6667	20	4.5
D-3-phosphoglycerate dehydrogenase OS=Homo sapiens OX=9606 GN=PHGDH PE=1 SV=4	SERA	57 kDa	18	19	7	27	8	8	23	16	21	8	15	14.6667	14.3333	20	11.5
14-3-3 protein epsilon OS=Homo sapiens OX=9606 GN=YWHAE PE=1 SV=1	1433E	29 kDa	2	0	8	9	8	16	19	15	26	2	17	3.33333	11	20	9.5
Sodium/potassium-transporting ATPase subunit alpha-1 OS=Homo sapiens OX=9606 GN=ATP1A1 PE=1 SV=1	AT1A1	113 kDa	7	12	0	9	2	9	15	29	16	26	11	6.33333	6.66667	20	18.5
E3 SUMO-protein ligase RanBP2 OS=Homo sapiens OX=9606 GN=RANBP2 PE=1 SV=2	RBP2	358 kDa	30	2	0	12	4	0	27	16	17	16	0	10.6667	5.33333	20	8
Tubulin beta-3 chain OS=Homo sapiens OX=9606 GN=TUBB3 PE=1 SV=2	TBB3	50 kDa	0	0	0	0	0	0	0	0	60	0	0	0	0	20	0
F-box only protein 21 OS=Homo sapiens OX=9606 GN=FBXO21 PE=2 SV=2	FBX21	72 kDa	0	0	0	0	0	0	44	3	13	3	7	0	0	20	5
Casein kinase I isoform alpha OS=Homo sapiens OX=9606 GN=CSNK1A1 PE=1 SV=2	KC1A	39 kDa	9	0	2	28	15	16	30	16	13	0	8	3.66667	19.6667	19.6667	4
DNA-directed RNA polymerase II subunit RPB2 OS=Homo sapiens OX=9606 GN=POLR2B PE=1 SV=1	RPB2	134 kDa	62	15	0	34	9	11	33	18	8	8	2	25.6667	18	19.6667	5
Vigilin OS=Homo sapiens OX=9606 GN=HDLBP PE=1 SV=2	VIGLN	141 kDa	44	18	7	26	21	47	19	21	18	5	12	23	31.3333	19.3333	8.5
Condensin complex subunit 1 OS=Homo sapiens OX=9606 GN=NCAPD2 PE=1 SV=3	CND1	157 kDa	33	7	0	25	7	9	29	23	6	4	2	13.3333	13.6667	19.3333	3
Kinesin-like protein KIF2A OS=Homo sapiens OX=9606 GN=KIF2A PE=1 SV=3	KIF2A	80 kDa	84	18	13	65	21	34	42	6	9	8	7	38.3333	40	19	7.5
U4/U6.U5 tri-snRNP-associated protein 1 OS=Homo sapiens OX=9606 GN=SART1 PE=1 SV=1	SNUT1	90 kDa	47	21	11	44	12	32	29	16	12	9	12	26.3333	29.3333	19	10.5
Cysteine--tRNA ligase, cytoplasmic OS=Homo sapiens OX=9606 GN=CARS PE=1 SV=3	SYCC	85 kDa	35	8	3	53	4	5	37	3	17	7	3	15.3333	20.6667	19	5
Splicing factor 3A subunit 1 OS=Homo sapiens OX=9606 GN=SF3A1 PE=1 SV=1	SF3A1	89 kDa	48	7	2	39	5	14	37	15	5	10	6	19	19.3333	19	8
Ribosome-binding protein 1 OS=Homo sapiens OX=9606 GN=RRBP1 PE=1 SV=5	RRBP1	152 kDa	33	12	0	29	6	17	29	16	12	6	10	15	17.3333	19	8
Heterogeneous nuclear ribonucleoproteins C1/C2 OS=Homo sapiens OX=9606 GN=HNRNPC PE=1 SV=4	HNRPC	34 kDa	14	7	16	23	16	8	21	21	15	0	11	12.3333	15.6667	19	5.5
Peroxiredoxin-6 OS=Homo sapiens OX=9606 GN=PRDX6 PE=1 SV=3	PRDX6	25 kDa	4	16	0	5	18	23	9	28	20	21	36	6.66667	15.3333	19	28.5
Pyruvate dehydrogenase E1 component subunit beta, mitochondrial OS=Homo sapiens OX=9606 GN=PDHB PE=1 SV=3	ODPB	39 kDa	12	2	2	17	7	7	32	14	11	0	9	5.33333	10.3333	19	4.5
Exosome complex exonuclease RRP44 OS=Homo sapiens OX=9606 GN=DIS3 PE=1 SV=2	RRP44	109 kDa	16	8	0	11	2	7	19	28	10	13	3	8	6.66667	19	8
Helicase-like transcription factor OS=Homo sapiens OX=9606 GN=HLTF PE=1 SV=2	HLTF	114 kDa	38	14	3	19	11	26	28	16	12	6	3	18.3333	18.6667	18.6667	4.5
26S proteasome non-ATPase regulatory subunit 2 OS=Homo sapiens OX=9606 GN=PSMD2 PE=1 SV=3	PSMD2	100 kDa	62	16	5	39	3	14	32	11	13	14	4	27.6667	18.6667	18.6667	9
Replication factor C subunit 1 OS=Homo sapiens OX=9606 GN=RFC1 PE=1 SV=4	RFC1	128 kDa	45	5	0	29	10	7	37	11	8	2	5	16.6667	15.3333	18.6667	3.5
Elongation factor Tu, mitochondrial OS=Homo sapiens OX=9606 GN=TUFM PE=1 SV=2	EFTU	50 kDa	5	7	7	9	2	5	15	22	19	0	10	6.33333	5.33333	18.6667	5
PHD finger protein 6 OS=Homo sapiens OX=9606 GN=PHF6 PE=1 SV=1	PHF6	41 kDa	46	5	8	40	3	9	39	6	10	0	4	19.6667	17.3333	18.3333	2
Exosome RNA helicase MTR4 OS=Homo sapiens OX=9606 GN=MTREX PE=1 SV=3	MTREX	118 kDa	34	9	3	26	6	16	25	19	11	10	6	15.3333	16	18.3333	8
Spectrin alpha chain, non-erythrocytic 1 OS=Homo sapiens OX=9606 GN=SPTAN1 PE=1 SV=3	SPTN1	285 kDa	71	6	0	36	0	4	16	8	31	13	3	25.6667	13.3333	18.3333	8
Glutathione S-transferase Mu 3 OS=Homo sapiens OX=9606 GN=GSTM3 PE=1 SV=3	GSTM3	27 kDa	21	7	0	21	3	3	42	7	6	10	9	9.33333	9	18.3333	9.5
Mini-chromosome maintenance complex-binding protein OS=Homo sapiens OX=9606 GN=MCMBP PE=1 SV=2	MCMBP	73 kDa	4	3	0	11	5	3	22	13	20	15	15	2.33333	6.33333	18.3333	15
Pescadillo homolog OS=Homo sapiens OX=9606 GN=PES1 PE=1 SV=1	PESC	68 kDa	84	20	11	80	17	12	37	6	11	11	14	38.3333	36.3333	18	12.5
RNA-binding protein 26 OS=Homo sapiens OX=9606 GN=RBM26 PE=1 SV=3	RBM26	114 kDa	44	17	8	46	13	29	30	14	10	6	7	23	29.3333	18	6.5
Histone-binding protein RBBP4 OS=Homo sapiens OX=9606 GN=RBBP4 PE=1 SV=3	RBBP4	48 kDa	21	18	9	39	6	12	25	16	13	6	11	16	19	18	8.5
Importin subunit alpha-1 OS=Homo sapiens OX=9606 GN=KPNA2 PE=1 SV=1	IMA1	58 kDa	27	17	4	36	5	9	26	17	11	4	12	16	16.6667	18	8
Casein kinase I isoform epsilon OS=Homo sapiens OX=9606 GN=CSNK1E PE=1 SV=1	KC1E	47 kDa	13	3	3	24	4	7	25	18	11	0	2	6.33333	11.6667	18	1
E1B 55 kDa protein OS=Human adenovirus C serotype 5 OX=28285 PE=1 SV=1	E1B5	55 kDa	9	3	4	14	0	0	26	10	18	2	2	5.33333	4.66667	18	2
Lon protease homolog 2, peroxisomal OS=Homo sapiens OX=9606 GN=LONP2 PE=1 SV=1	LONP2	95 kDa	0	0	0	6	0	2	30	16	8	13	2	0	2.66667	18	7.5
AP-2 complex subunit alpha-1 OS=Homo sapiens OX=9606 GN=AP2A1 PE=1 SV=3	AP2A1	108 kDa	33	19	5	33	0	22	27	19	7	3	6	19	18.3333	17.6667	4.5
E3 ubiquitin-protein ligase XIAP OS=Homo sapiens OX=9606 GN=XIAP PE=1 SV=2	XIAP	57 kDa	0	0	0	0	12	9	0	30	23	0	4	0	7	17.6667	2
Monofunctional C1-tetrahydrofolate synthase, mitochondrial OS=Homo sapiens OX=9606 GN=MTHFD1L PE=1 SV=1	C1TM	106 kDa	9	10	0	8	3	9	16	25	12	13	6	6.33333	6.66667	17.6667	9.5
Cyclin-dependent-like kinase 5 OS=Homo sapiens OX=9606 GN=CDK5 PE=1 SV=3	CDK5	33 kDa	0	0	0	4	7	6	14	22	17	0	11	0	5.66667	17.6667	5.5
Prohibitin-2 OS=Homo sapiens OX=9606 GN=PHB2 PE=1 SV=2	PHB2	33 kDa	17	19	10	27	36	19	19	18	15	5	13	15.3333	27.3333	17.3333	9
40S ribosomal protein S15a OS=Homo sapiens OX=9606 GN=RPS15A PE=1 SV=2	RS15A	15 kDa	11	13	8	8	16	30	9	18	25	6	37	10.6667	18	17.3333	21.5
39S ribosomal protein L11, mitochondrial OS=Homo sapiens OX=9606 GN=MRPL11 PE=1 SV=1	RM11	21 kDa	6	15	0	11	12	18	14	16	22	18	14	7	13.6667	17.3333	16
Serum albumin OS=Homo sapiens OX=9606 GN=ALB PE=1 SV=2	ALBU	69 kDa	23	19	10	23	5	8	21	11	20	60	6	17.3333	12	17.3333	33
Serine/threonine-protein phosphatase 2A 65 kDa regulatory subunit A alpha isoform OS=Homo sapiens OX=9606 GN=PPP2R1A PE=1 SV=4	2AAA	65 kDa	29	8	3	22	8	2	27	14	11	7	8	13.3333	10.6667	17.3333	7.5
Proliferation marker protein Ki-67 OS=Homo sapiens OX=9606 GN=MKI67 PE=1 SV=2	KI67	359 kDa	25	16	0	13	11	6	21	31	0	14	2	13.6667	10	17.3333	8
Multifunctional protein ADE2 OS=Homo sapiens OX=9606 GN=PAICS PE=1 SV=3	PUR6	47 kDa	21	11	7	16	0	6	22	19	11	0	8	13	7.33333	17.3333	4
tRNA methyltransferase 10 homolog C OS=Homo sapiens OX=9606 GN=TRMT10C PE=1 SV=2	TM10C	47 kDa	20	3	5	11	0	8	29	11	12	0	6	9.33333	6.33333	17.3333	3
Desmoplakin OS=Homo sapiens OX=9606 GN=DSP PE=1 SV=3	DESP	332 kDa	14	8	3	14	0	4	9	11	32	25	6	8.33333	6	17.3333	15.5
MAGUK p55 subfamily member 6 OS=Homo sapiens OX=9606 GN=MPP6 PE=1 SV=2	MPP6	61 kDa	2	5	0	5	2	5	18	19	15	7	8	2.33333	4	17.3333	7.5
Creatine kinase U-type, mitochondrial OS=Homo sapiens OX=9606 GN=CKMT1A PE=1 SV=1	KCRU	47 kDa	9	7	4	49	30	13	25	16	10	0	7	6.66667	30.6667	17	3.5
Polypyrimidine tract-binding protein 1 OS=Homo sapiens OX=9606 GN=PTBP1 PE=1 SV=1	PTBP1	57 kDa	17	18	5	26	9	5	27	14	10	5	5	13.3333	13.3333	17	5
Apoptosis-inducing factor 1, mitochondrial OS=Homo sapiens OX=9606 GN=AIFM1 PE=1 SV=1	AIFM1	67 kDa	30	9	5	22	10	6	27	10	14	11	13	14.6667	12.6667	17	12
DnaJ homolog subfamily B member 1 OS=Homo sapiens OX=9606 GN=DNAJB1 PE=1 SV=4	DNJB1	38 kDa	0	0	0	3	4	0	10	27	14	0	4	0	2.33333	17	2
Protein-L-isoaspartate(D-aspartate) O-methyltransferase OS=Homo sapiens OX=9606 GN=PCMT1 PE=1 SV=4	PIMT	25 kDa	0	0	0	3	0	0	18	23	10	8	17	0	1	17	12.5
Thioredoxin OS=Homo sapiens OX=9606 GN=TXN PE=1 SV=3	THIO	12 kDa	0	0	0	0	0	0	25	14	12	0	23	0	0	17	11.5
DNA (cytosine-5)-methyltransferase 1 OS=Homo sapiens OX=9606 GN=DNMT1 PE=1 SV=2	DNMT1	183 kDa	37	11	0	33	11	19	27	19	4	11	3	16	21	16.6667	7
Endoplasmin OS=Homo sapiens OX=9606 GN=HSP90B1 PE=1 SV=1	ENPL	92 kDa	34	17	4	24	6	11	27	14	9	17	4	18.3333	13.6667	16.6667	10.5
Prohibitin OS=Homo sapiens OX=9606 GN=PHB PE=1 SV=1	PHB	30 kDa	3	9	0	7	13	11	15	18	17	14	13	4	10.3333	16.6667	13.5
Peroxiredoxin-4 OS=Homo sapiens OX=9606 GN=PRDX4 PE=1 SV=1	PRDX4	31 kDa	6	3	0	4	0	9	22	15	13	25	17	3	4.33333	16.6667	21
2',3'-cyclic-nucleotide 3'-phosphodiesterase OS=Homo sapiens OX=9606 GN=CNP PE=1 SV=2	CN37	48 kDa	3	3	0	4	0	3	13	24	13	0	7	2	2.33333	16.6667	3.5
AP-3 complex subunit delta-1 OS=Homo sapiens OX=9606 GN=AP3D1 PE=1 SV=1	AP3D1	130 kDa	58	6	0	43	9	9	44	5	0	4	0	21.3333	20.3333	16.3333	2
Serine/threonine-protein phosphatase PP1-alpha catalytic subunit OS=Homo sapiens OX=9606 GN=PPP1CA PE=1 SV=1	PP1A	38 kDa	9	2	6	30	12	6	28	11	10	0	7	5.66667	16	16.3333	3.5
Cytoplasmic FMR1-interacting protein 1 OS=Homo sapiens OX=9606 GN=CYFIP1 PE=1 SV=1	CYFP1	145 kDa	48	8	0	21	6	9	29	14	6	4	3	18.6667	12	16.3333	3.5
Telomere-associated protein RIF1 OS=Homo sapiens OX=9606 GN=RIF1 PE=1 SV=2	RIF1	274 kDa	34	7	0	27	2	2	29	14	6	7	0	13.6667	10.3333	16.3333	3.5
Histone H4 OS=Homo sapiens OX=9606 GN=HIST1H4A PE=1 SV=2	H4	11 kDa	11	8	0	12	10	9	11	24	14	12	19	6.33333	10.3333	16.3333	15.5
Trifunctional purine biosynthetic protein adenosine-3 OS=Homo sapiens OX=9606 GN=GART PE=1 SV=1	PUR2	108 kDa	27	7	0	13	0	7	24	16	9	8	7	11.3333	6.66667	16.3333	7.5
Dedicator of cytokinesis protein 7 OS=Homo sapiens OX=9606 GN=DOCK7 PE=1 SV=4	DOCK7	243 kDa	9	0	0	14	0	2	38	6	5	3	0	3	5.33333	16.3333	1.5
Glycogen synthase kinase-3 beta OS=Homo sapiens OX=9606 GN=GSK3B PE=1 SV=2	GSK3B	47 kDa	2	3	3	7	0	3	12	20	17	0	5	2.66667	3.33333	16.3333	2.5
Rho-associated protein kinase 1 OS=Homo sapiens OX=9606 GN=ROCK1 PE=1 SV=1	ROCK1	158 kDa	4	6	0	6	2	2	20	26	3	4	4	3.33333	3.33333	16.3333	4
Chromosome alignment-maintaining phosphoprotein 1 OS=Homo sapiens OX=9606 GN=CHAMP1 PE=1 SV=2	CHAP1	89 kDa	5	0	0	0	0	0	32	14	3	0	0	1.66667	0	16.3333	0
Serine/arginine-rich splicing factor 1 OS=Homo sapiens OX=9606 GN=SRSF1 PE=1 SV=2	SRSF1	28 kDa	10	2	14	29	24	32	18	7	23	0	21	8.66667	28.3333	16	10.5
Protein LYRIC OS=Homo sapiens OX=9606 GN=MTDH PE=1 SV=2	LYRIC	64 kDa	51	20	7	31	16	16	28	6	14	12	14	26	21	16	13
Cytoskeleton-associated protein 5 OS=Homo sapiens OX=9606 GN=CKAP5 PE=1 SV=3	CKAP5	226 kDa	32	12	0	35	6	17	31	14	3	8	0	14.6667	19.3333	16	4
SRSF protein kinase 1 OS=Homo sapiens OX=9606 GN=SRPK1 PE=1 SV=2	SRPK1	74 kDa	64	10	7	48	2	6	31	10	7	7	5	27	18.6667	16	6
Elongation factor 1-delta OS=Homo sapiens OX=9606 GN=EEF1D PE=1 SV=5	EF1D	31 kDa	22	9	9	24	17	14	23	8	17	0	10	13.3333	18.3333	16	5
AP-1 complex subunit beta-1 OS=Homo sapiens OX=9606 GN=AP1B1 PE=1 SV=2	AP1B1	105 kDa	24	15	0	29	0	20	19	17	12	11	0	13	16.3333	16	5.5
Serine/threonine-protein phosphatase PGAM5, mitochondrial OS=Homo sapiens OX=9606 GN=PGAM5 PE=1 SV=2	PGAM5	32 kDa	10	4	5	19	11	15	23	9	16	2	8	6.33333	15	16	5
THO complex subunit 2 OS=Homo sapiens OX=9606 GN=THOC2 PE=1 SV=2	THOC2	183 kDa	38	2	0	17	2	8	32	12	4	2	2	13.3333	9	16	2
Glyceraldehyde-3-phosphate dehydrogenase OS=Homo sapiens OX=9606 GN=GAPDH PE=1 SV=3	G3P	36 kDa	11	9	5	14	5	7	19	13	16	3	25	8.33333	8.66667	16	14
Phosphate carrier protein, mitochondrial OS=Homo sapiens OX=9606 GN=SLC25A3 PE=1 SV=2	MPCP	40 kDa	4	0	3	7	5	8	16	16	16	0	8	2.33333	6.66667	16	4
Replication protein A 32 kDa subunit OS=Homo sapiens OX=9606 GN=RPA2 PE=1 SV=1	RFA2	29 kDa	3	0	2	3	7	6	9	24	15	0	2	1.66667	5.33333	16	1
RNA-binding protein FUS OS=Homo sapiens OX=9606 GN=FUS PE=1 SV=1	FUS	53 kDa	74	9	10	75	18	26	29	6	12	5	11	31	39.6667	15.6667	8
Paraspeckle component 1 OS=Homo sapiens OX=9606 GN=PSPC1 PE=1 SV=1	PSPC1	59 kDa	46	13	9	47	12	38	27	10	10	0	13	22.6667	32.3333	15.6667	6.5
Structural maintenance of chromosomes flexible hinge domain-containing protein 1 OS=Homo sapiens OX=9606 GN=SMCHD1 PE=1 SV=2	SMHD1	226 kDa	37	7	0	25	0	8	26	19	2	14	0	14.6667	11	15.6667	7
Lysine-specific histone demethylase 1A OS=Homo sapiens OX=9606 GN=KDM1A PE=1 SV=2	KDM1A	93 kDa	26	6	0	25	0	7	25	16	6	4	3	10.6667	10.6667	15.6667	3.5
La-related protein 1 OS=Homo sapiens OX=9606 GN=LARP1 PE=1 SV=2	LARP1	124 kDa	15	9	2	8	12	11	10	22	15	9	8	8.66667	10.3333	15.6667	8.5
Trifunctional enzyme subunit beta, mitochondrial OS=Homo sapiens OX=9606 GN=HADHB PE=1 SV=3	ECHB	51 kDa	23	11	6	16	2	8	29	7	11	0	6	13.3333	8.66667	15.6667	3
Casein kinase I isoform gamma-3 OS=Homo sapiens OX=9606 GN=CSNK1G3 PE=1 SV=2	KC1G3	51 kDa	0	0	0	2	0	2	17	18	12	0	4	0	1.33333	15.6667	2
Heterogeneous nuclear ribonucleoprotein A0 OS=Homo sapiens OX=9606 GN=HNRNPA0 PE=1 SV=1	ROA0	31 kDa	29	0	4	41	20	19	41	5	0	0	0	11	26.6667	15.3333	0
U4/U6 small nuclear ribonucleoprotein Prp4 OS=Homo sapiens OX=9606 GN=PRPF4 PE=1 SV=2	PRP4	58 kDa	24	13	8	41	12	10	22	11	13	4	9	15	21	15.3333	6.5
Heterogeneous nuclear ribonucleoprotein D-like OS=Homo sapiens OX=9606 GN=HNRNPDL PE=1 SV=3	HNRDL	46 kDa	41	11	7	30	20	8	24	13	9	0	7	19.6667	19.3333	15.3333	3.5
Probable ATP-dependent RNA helicase DHX37 OS=Homo sapiens OX=9606 GN=DHX37 PE=1 SV=1	DHX37	130 kDa	40	9	0	27	7	18	23	16	7	5	5	16.3333	17.3333	15.3333	5
L-lactate dehydrogenase B chain OS=Homo sapiens OX=9606 GN=LDHB PE=1 SV=2	LDHB	37 kDa	12	10	6	21	11	8	17	17	12	0	11	9.33333	13.3333	15.3333	5.5
5'-3' exoribonuclease 1 OS=Homo sapiens OX=9606 GN=XRN1 PE=1 SV=1	XRN1	194 kDa	28	6	0	20	9	10	20	18	8	8	9	11.3333	13	15.3333	8.5
60S ribosomal protein L7a OS=Homo sapiens OX=9606 GN=RPL7A PE=1 SV=2	RL7A	30 kDa	6	6	15	7	11	13	15	10	21	4	17	9	10.3333	15.3333	10.5
DNA-3-methyladenine glycosylase OS=Homo sapiens OX=9606 GN=MPG PE=1 SV=3	3MG	33 kDa	5	2	5	11	6	10	14	23	9	0	7	4	9	15.3333	3.5
3-hydroxyacyl-CoA dehydrogenase type-2 OS=Homo sapiens OX=9606 GN=HSD17B10 PE=1 SV=3	HCD2	27 kDa	4	0	0	5	2	13	18	16	12	13	11	1.33333	6.66667	15.3333	12
Baculoviral IAP repeat-containing protein 2 OS=Homo sapiens OX=9606 GN=BIRC2 PE=1 SV=2	BIRC2	70 kDa	0	0	0	2	9	4	13	12	21	0	0	0	5	15.3333	0
ATP synthase subunit O, mitochondrial OS=Homo sapiens OX=9606 GN=ATP5PO PE=1 SV=1	ATPO	23 kDa	2	0	0	0	0	3	6	16	24	13	14	0.666667	1	15.3333	13.5
Ferrochelatase, mitochondrial OS=Homo sapiens OX=9606 GN=FECH PE=1 SV=2	HEMH	48 kDa	0	0	2	0	0	2	16	14	16	0	9	0.666667	0.666667	15.3333	4.5
Succinate dehydrogenase [ubiquinone] iron-sulfur subunit, mitochondrial OS=Homo sapiens OX=9606 GN=SDHB PE=1 SV=3	SDHB	32 kDa	0	0	0	0	0	0	6	14	26	4	17	0	0	15.3333	10.5
General transcription factor 3C polypeptide 3 OS=Homo sapiens OX=9606 GN=GTF3C3 PE=1 SV=1	TF3C3	101 kDa	54	13	5	39	4	13	28	11	6	7	5	24	18.6667	15	6
Histone deacetylase 1 OS=Homo sapiens OX=9606 GN=HDAC1 PE=1 SV=1	HDAC1	55 kDa	36	11	3	36	7	8	22	14	9	3	5	16.6667	17	15	4
26S proteasome non-ATPase regulatory subunit 11 OS=Homo sapiens OX=9606 GN=PSMD11 PE=1 SV=3	PSD11	47 kDa	20	13	8	19	0	9	23	10	12	0	8	13.6667	9.33333	15	4
Protein arginine N-methyltransferase 5 OS=Homo sapiens OX=9606 GN=PRMT5 PE=1 SV=4	ANM5	73 kDa	24	28	14	24	22	20	15	11	18	9	15	22	22	14.6667	12
Poly(U)-binding-splicing factor PUF60 OS=Homo sapiens OX=9606 GN=PUF60 PE=1 SV=1	PUF60	60 kDa	24	19	11	23	22	18	17	17	10	9	11	18	21	14.6667	10
RNA polymerase-associated protein CTR9 homolog OS=Homo sapiens OX=9606 GN=CTR9 PE=1 SV=1	CTR9	134 kDa	34	6	0	29	12	15	23	15	6	2	4	13.3333	18.6667	14.6667	3
Eukaryotic translation initiation factor 3 subunit E OS=Homo sapiens OX=9606 GN=EIF3E PE=1 SV=1	EIF3E	52 kDa	18	20	16	20	4	16	25	11	8	0	11	18	13.3333	14.6667	5.5
60S ribosomal protein L4 OS=Homo sapiens OX=9606 GN=RPL4 PE=1 SV=5	RL4	48 kDa	36	27	11	24	6	8	16	6	22	2	14	24.6667	12.6667	14.6667	8
Probable 28S rRNA (cytosine(4447)-C(5))-methyltransferase OS=Homo sapiens OX=9606 GN=NOP2 PE=1 SV=2	NOP2	89 kDa	15	12	0	7	0	5	16	13	15	19	5	9	4	14.6667	12
TNF receptor-associated factor 2 OS=Homo sapiens OX=9606 GN=TRAF2 PE=1 SV=2	TRAF2	56 kDa	0	0	0	3	0	3	14	16	14	0	0	0	2	14.6667	0
Ras GTPase-activating protein-binding protein 2 OS=Homo sapiens OX=9606 GN=G3BP2 PE=1 SV=2	G3BP2	54 kDa	29	18	5	21	13	21	22	9	12	4	9	17.3333	18.3333	14.3333	6.5
Eukaryotic translation initiation factor 3 subunit L OS=Homo sapiens OX=9606 GN=EIF3L PE=1 SV=1	EIF3L	67 kDa	30	35	9	22	19	11	17	17	9	7	7	24.6667	17.3333	14.3333	7
Splicing factor U2AF 65 kDa subunit OS=Homo sapiens OX=9606 GN=U2AF2 PE=1 SV=4	U2AF2	54 kDa	22	19	3	17	18	14	14	13	16	5	6	14.6667	16.3333	14.3333	5.5
DNA ligase 4 OS=Homo sapiens OX=9606 GN=LIG4 PE=1 SV=2	DNLI4	104 kDa	46	18	5	27	7	14	22	14	7	9	0	23	16	14.3333	4.5
WD repeat-containing protein 6 OS=Homo sapiens OX=9606 GN=WDR6 PE=1 SV=1	WDR6	122 kDa	36	4	2	28	5	11	24	8	11	6	4	14	14.6667	14.3333	5
60S ribosomal protein L22 OS=Homo sapiens OX=9606 GN=RPL22 PE=1 SV=2	RL22	15 kDa	11	9	23	8	5	30	4	17	22	7	23	14.3333	14.3333	14.3333	15
Insulin-like growth factor 2 mRNA-binding protein 3 OS=Homo sapiens OX=9606 GN=IGF2BP3 PE=1 SV=2	IF2B3	64 kDa	30	19	7	21	10	9	26	9	8	7	6	18.6667	13.3333	14.3333	6.5
DNA ligase 3 OS=Homo sapiens OX=9606 GN=LIG3 PE=1 SV=2	DNLI3	113 kDa	29	15	8	20	3	16	14	13	16	13	6	17.3333	13	14.3333	9.5
Obscurin-like protein 1 OS=Homo sapiens OX=9606 GN=OBSL1 PE=1 SV=4	OBSL1	207 kDa	34	5	0	16	9	8	17	17	9	3	4	13	11	14.3333	3.5
28S ribosomal protein S27, mitochondrial OS=Homo sapiens OX=9606 GN=MRPS27 PE=1 SV=3	RT27	48 kDa	11	9	10	14	4	8	20	10	13	0	6	10	8.66667	14.3333	3
Alpha-enolase OS=Homo sapiens OX=9606 GN=ENO1 PE=1 SV=2	ENOA	47 kDa	12	10	0	10	2	10	15	16	12	0	12	7.33333	7.33333	14.3333	6
Glutathione S-transferase P OS=Homo sapiens OX=9606 GN=GSTP1 PE=1 SV=2	GSTP1	23 kDa	18	4	0	17	0	3	32	4	7	12	7	7.33333	6.66667	14.3333	9.5
Delta-1-pyrroline-5-carboxylate synthase OS=Homo sapiens OX=9606 GN=ALDH18A1 PE=1 SV=2	P5CS	87 kDa	9	7	0	5	5	2	24	6	13	19	5	5.33333	4	14.3333	12
ERI1 exoribonuclease 3 OS=Homo sapiens OX=9606 GN=ERI3 PE=1 SV=2	ERI3	37 kDa	0	0	0	0	0	0	16	16	11	5	8	0	0	14.3333	6.5
YTH domain-containing family protein 2 OS=Homo sapiens OX=9606 GN=YTHDF2 PE=1 SV=2	YTHD2	62 kDa	26	7	8	42	9	13	24	6	12	3	10	13.6667	21.3333	14	6.5
Rho guanine nucleotide exchange factor 2 OS=Homo sapiens OX=9606 GN=ARHGEF2 PE=1 SV=4	ARHG2	112 kDa	41	8	0	31	6	17	21	15	6	3	4	16.3333	18	14	3.5
Heterogeneous nuclear ribonucleoprotein U-like protein 2 OS=Homo sapiens OX=9606 GN=HNRNPUL2 PE=1 SV=1	HNRL2	85 kDa	38	13	0	27	3	9	27	11	4	8	3	17	13	14	5.5
General transcription factor 3C polypeptide 2 OS=Homo sapiens OX=9606 GN=GTF3C2 PE=1 SV=2	TF3C2	101 kDa	39	5	0	32	0	6	20	14	8	2	3	14.6667	12.6667	14	2.5
Probable ATP-dependent RNA helicase DDX47 OS=Homo sapiens OX=9606 GN=DDX47 PE=1 SV=1	DDX47	51 kDa	25	15	14	21	4	12	17	15	10	0	7	18	12.3333	14	3.5
Serine/arginine-rich splicing factor 6 OS=Homo sapiens OX=9606 GN=SRSF6 PE=1 SV=2	SRSF6	40 kDa	26	11	6	20	3	12	22	10	10	7	7	14.3333	11.6667	14	7
NF-kappa-B-repressing factor OS=Homo sapiens OX=9606 GN=NKRF PE=1 SV=2	NKRF	78 kDa	43	10	9	20	2	11	22	10	10	6	14	20.6667	11	14	10
ATPase family AAA domain-containing protein 3A OS=Homo sapiens OX=9606 GN=ATAD3A PE=1 SV=2	ATD3A	71 kDa	21	17	4	14	8	8	21	10	11	10	13	14	10	14	11.5
Enhancer of mRNA-decapping protein 4 OS=Homo sapiens OX=9606 GN=EDC4 PE=1 SV=1	EDC4	152 kDa	21	6	0	13	7	6	20	13	9	6	3	9	8.66667	14	4.5
Early endosome antigen 1 OS=Homo sapiens OX=9606 GN=EEA1 PE=1 SV=2	EEA1	162 kDa	12	6	0	20	0	5	28	8	6	0	0	6	8.33333	14	0
Probable global transcription activator SNF2L1 OS=Homo sapiens OX=9606 GN=SMARCA1 PE=1 SV=2	SMCA1	123 kDa	32	0	0	17	8	0	25	14	3	6	0	10.6667	8.33333	14	3
Histone H2B type 1-H OS=Homo sapiens OX=9606 GN=HIST1H2BH PE=1 SV=3	H2B1H	14 kDa	0	17	3	0	11	13	0	23	19	20	12	6.66667	8	14	16
Homer protein homolog 2 OS=Homo sapiens OX=9606 GN=HOMER2 PE=1 SV=1	HOME2	41 kDa	0	0	0	0	0	0	25	11	6	3	10	0	0	14	6.5
Non-homologous end-joining factor 1 OS=Homo sapiens OX=9606 GN=NHEJ1 PE=1 SV=1	NHEJ1	33 kDa	28	12	3	39	28	11	28	9	4	0	3	14.3333	26	13.6667	1.5
U1 small nuclear ribonucleoprotein 70 kDa OS=Homo sapiens OX=9606 GN=SNRNP70 PE=1 SV=2	RU17	52 kDa	36	18	12	25	13	24	18	7	16	13	19	22	20.6667	13.6667	16
TBC1 domain family member 23 OS=Homo sapiens OX=9606 GN=TBC1D23 PE=1 SV=3	TBC23	78 kDa	7	8	42	12	10	30	9	5	27	17	27	19	17.3333	13.6667	22
40S ribosomal protein SA OS=Homo sapiens OX=9606 GN=RPSA PE=1 SV=4	RSSA	33 kDa	8	12	11	10	19	16	11	12	18	5	17	10.3333	15	13.6667	11
Histone deacetylase 2 OS=Homo sapiens OX=9606 GN=HDAC2 PE=1 SV=2	HDAC2	55 kDa	30	12	0	36	6	0	20	12	9	3	0	14	14	13.6667	1.5
Procollagen-lysine,2-oxoglutarate 5-dioxygenase 1 OS=Homo sapiens OX=9606 GN=PLOD1 PE=1 SV=2	PLOD1	84 kDa	24	5	3	19	10	11	23	2	16	10	4	10.6667	13.3333	13.6667	7
2-oxoglutarate dehydrogenase, mitochondrial OS=Homo sapiens OX=9606 GN=OGDH PE=1 SV=3	ODO1	116 kDa	37	6	0	20	0	9	26	10	5	2	0	14.3333	9.66667	13.6667	1
Exportin-1 OS=Homo sapiens OX=9606 GN=XPO1 PE=1 SV=1	XPO1	123 kDa	32	5	0	25	0	3	26	10	5	2	0	12.3333	9.33333	13.6667	1
DNA replication licensing factor MCM6 OS=Homo sapiens OX=9606 GN=MCM6 PE=1 SV=1	MCM6	93 kDa	24	12	2	20	0	8	16	17	8	7	4	12.6667	9.33333	13.6667	5.5
Exportin-2 OS=Homo sapiens OX=9606 GN=CSE1L PE=1 SV=3	XPO2	110 kDa	33	10	0	17	0	7	19	16	6	3	0	14.3333	8	13.6667	1.5
Glutaredoxin-3 OS=Homo sapiens OX=9606 GN=GLRX3 PE=1 SV=2	GLRX3	37 kDa	10	6	2	13	4	4	20	9	12	0	9	6	7	13.6667	4.5
DnaJ homolog subfamily C member 13 OS=Homo sapiens OX=9606 GN=DNAJC13 PE=1 SV=5	DJC13	254 kDa	24	5	0	9	0	5	31	6	4	10	0	9.66667	4.66667	13.6667	5
Pre-mRNA-processing factor 6 OS=Homo sapiens OX=9606 GN=PRPF6 PE=1 SV=1	PRP6	107 kDa	41	10	2	38	2	18	26	11	3	11	7	17.6667	19.3333	13.3333	9
Centrosomal protein of 170 kDa OS=Homo sapiens OX=9606 GN=CEP170 PE=1 SV=1	CE170	175 kDa	52	8	0	28	6	21	25	8	7	0	0	20	18.3333	13.3333	0
DNA-directed RNA polymerase II subunit RPB1 OS=Homo sapiens OX=9606 GN=POLR2A PE=1 SV=2	RPB1	217 kDa	53	12	0	41	2	9	30	7	3	10	0	21.6667	17.3333	13.3333	5
Paired amphipathic helix protein Sin3a OS=Homo sapiens OX=9606 GN=SIN3A PE=1 SV=2	SIN3A	145 kDa	59	10	0	39	4	7	29	7	4	3	3	23	16.6667	13.3333	3
DNA mismatch repair protein Msh2 OS=Homo sapiens OX=9606 GN=MSH2 PE=1 SV=1	MSH2	105 kDa	23	12	2	19	2	8	8	21	11	6	5	12.3333	9.66667	13.3333	5.5
60S ribosomal protein L9 OS=Homo sapiens OX=9606 GN=RPL9 PE=1 SV=1	RL9	22 kDa	5	0	0	6	4	13	18	12	10	10	12	1.66667	7.66667	13.3333	11
Cell growth-regulating nucleolar protein OS=Homo sapiens OX=9606 GN=LYAR PE=1 SV=2	LYAR	44 kDa	21	4	5	11	0	11	21	8	11	0	10	10	7.33333	13.3333	5
Cullin-associated NEDD8-dissociated protein 1 OS=Homo sapiens OX=9606 GN=CAND1 PE=1 SV=2	CAND1	136 kDa	14	9	0	8	7	6	19	13	8	10	2	7.66667	7	13.3333	6
Histone H3.2 OS=Homo sapiens OX=9606 GN=HIST2H3A PE=1 SV=3	H32	15 kDa	0	5	0	0	10	8	0	26	14	11	14	1.66667	6	13.3333	12.5
Ribose-phosphate pyrophosphokinase 1 OS=Homo sapiens OX=9606 GN=PRPS1 PE=1 SV=2	PRPS1	35 kDa	0	0	0	2	0	3	12	10	18	0	6	0	1.66667	13.3333	3
RNA-binding protein 39 OS=Homo sapiens OX=9606 GN=RBM39 PE=1 SV=2	RBM39	59 kDa	48	13	3	40	17	17	22	8	9	5	6	21.3333	24.6667	13	5.5
Probable ATP-dependent RNA helicase DDX23 OS=Homo sapiens OX=9606 GN=DDX23 PE=1 SV=3	DDX23	96 kDa	36	9	10	23	7	23	20	11	8	14	13	18.3333	17.6667	13	13.5
Poly(A) RNA polymerase, mitochondrial OS=Homo sapiens OX=9606 GN=MTPAP PE=1 SV=1	PAPD1	66 kDa	26	8	0	35	5	9	23	11	5	5	5	11.3333	16.3333	13	5
60S ribosomal protein L3 OS=Homo sapiens OX=9606 GN=RPL3 PE=1 SV=2	RL3	46 kDa	33	16	16	23	2	8	23	7	9	0	8	21.6667	11	13	4
Eukaryotic translation initiation factor 4 gamma 1 OS=Homo sapiens OX=9606 GN=EIF4G1 PE=1 SV=4	IF4G1	175 kDa	16	17	0	23	2	7	20	11	8	6	0	11	10.6667	13	3
DnaJ homolog subfamily A member 3, mitochondrial OS=Homo sapiens OX=9606 GN=DNAJA3 PE=1 SV=2	DNJA3	52 kDa	13	6	2	17	7	3	17	11	11	0	5	7	9	13	2.5
eIF-2-alpha kinase activator GCN1 OS=Homo sapiens OX=9606 GN=GCN1 PE=1 SV=6	GCN1	293 kDa	33	4	0	27	0	0	33	0	6	18	0	12.3333	9	13	9
Stomatin-like protein 2, mitochondrial OS=Homo sapiens OX=9606 GN=STOML2 PE=1 SV=1	STML2	39 kDa	12	6	6	15	6	4	18	13	8	0	4	8	8.33333	13	2
Dynactin subunit 2 OS=Homo sapiens OX=9606 GN=DCTN2 PE=1 SV=4	DCTN2	44 kDa	19	11	3	20	0	5	20	10	9	0	6	11	8.33333	13	3
Protein disulfide-isomerase OS=Homo sapiens OX=9606 GN=P4HB PE=1 SV=3	PDIA1	57 kDa	15	8	0	15	0	4	25	8	6	4	7	7.66667	6.33333	13	5.5
Zinc phosphodiesterase ELAC protein 2 OS=Homo sapiens OX=9606 GN=ELAC2 PE=1 SV=2	RNZ2	92 kDa	6	3	0	11	0	0	20	10	9	8	6	3	3.66667	13	7
Methylcrotonoyl-CoA carboxylase beta chain, mitochondrial OS=Homo sapiens OX=9606 GN=MCCC2 PE=1 SV=1	MCCB	61 kDa	3	6	0	7	2	0	11	17	11	7	6	3	3	13	6.5
Probable ATP-dependent RNA helicase DHX35 OS=Homo sapiens OX=9606 GN=DHX35 PE=1 SV=2	DHX35	79 kDa	0	0	0	0	0	0	19	2	18	11	4	0	0	13	7.5
Protein PRRC2C OS=Homo sapiens OX=9606 GN=PRRC2C PE=1 SV=4	PRC2C	317 kDa	49	9	0	34	0	22	23	8	7	2	0	19.3333	18.6667	12.6667	1
H/ACA ribonucleoprotein complex subunit DKC1 OS=Homo sapiens OX=9606 GN=DKC1 PE=1 SV=3	DKC1	58 kDa	22	12	4	40	9	6	20	10	8	3	8	12.6667	18.3333	12.6667	5.5
Glycylpeptide N-tetradecanoyltransferase 1 OS=Homo sapiens OX=9606 GN=NMT1 PE=1 SV=2	NMT1	57 kDa	27	16	2	30	16	5	21	13	4	2	5	15	17	12.6667	3.5
Ankyrin repeat domain-containing protein 17 OS=Homo sapiens OX=9606 GN=ANKRD17 PE=1 SV=3	ANR17	274 kDa	43	14	0	29	6	16	25	8	5	7	0	19	17	12.6667	3.5
DNA-directed RNA polymerase I subunit RPA2 OS=Homo sapiens OX=9606 GN=POLR1B PE=1 SV=2	RPA2	128 kDa	42	9	0	35	2	6	28	7	3	5	2	17	14.3333	12.6667	3.5
40S ribosomal protein S19 OS=Homo sapiens OX=9606 GN=RPS19 PE=1 SV=2	RS19	16 kDa	5	8	7	6	8	26	8	15	15	5	20	6.66667	13.3333	12.6667	12.5
Afadin OS=Homo sapiens OX=9606 GN=AFDN PE=1 SV=3	AFAD	207 kDa	28	4	0	22	5	11	23	13	2	2	0	10.6667	12.6667	12.6667	1
Replication factor C subunit 3 OS=Homo sapiens OX=9606 GN=RFC3 PE=1 SV=2	RFC3	41 kDa	26	5	4	31	2	3	22	6	10	0	7	11.6667	12	12.6667	3.5
HIV Tat-specific factor 1 OS=Homo sapiens OX=9606 GN=HTATSF1 PE=1 SV=1	HTSF1	86 kDa	27	20	4	17	6	10	18	11	9	2	6	17	11	12.6667	4
Cytoplasmic dynein 1 light intermediate chain 1 OS=Homo sapiens OX=9606 GN=DYNC1LI1 PE=1 SV=3	DC1L1	57 kDa	12	7	4	24	3	3	21	10	7	5	2	7.66667	10	12.6667	3.5
Cyclin-dependent kinase 2 OS=Homo sapiens OX=9606 GN=CDK2 PE=1 SV=2	CDK2	34 kDa	0	0	0	7	10	10	13	19	6	0	0	0	9	12.6667	0
26S proteasome regulatory subunit 7 OS=Homo sapiens OX=9606 GN=PSMC2 PE=1 SV=3	PRS7	49 kDa	27	8	7	18	0	3	19	10	9	0	5	14	7	12.6667	2.5
Dihydrolipoyl dehydrogenase, mitochondrial OS=Homo sapiens OX=9606 GN=DLD PE=1 SV=2	DLDH	54 kDa	11	8	7	13	0	4	17	12	9	3	8	8.66667	5.66667	12.6667	5.5
Elongator complex protein 1 OS=Homo sapiens OX=9606 GN=ELP1 PE=1 SV=3	ELP1	150 kDa	11	0	0	11	2	2	23	10	5	0	0	3.66667	5	12.6667	0
Pre-mRNA-splicing regulator WTAP OS=Homo sapiens OX=9606 GN=WTAP PE=1 SV=2	FL2D	44 kDa	6	0	0	7	0	2	19	10	9	2	0	2	3	12.6667	1
GTP-binding protein 1 OS=Homo sapiens OX=9606 GN=GTPBP1 PE=1 SV=3	GTPB1	72 kDa	49	9	5	36	11	14	25	2	10	6	2	21	20.3333	12.3333	4
Regulator of nonsense transcripts 3B OS=Homo sapiens OX=9606 GN=UPF3B PE=1 SV=1	REN3B	58 kDa	34	9	8	24	12	17	20	9	8	4	5	17	17.6667	12.3333	4.5
Dihydrolipoyllysine-residue acetyltransferase component of pyruvate dehydrogenase complex, mitochondrial OS=Homo sapiens OX=9606 GN=DLAT PE=1 SV=3	ODP2	69 kDa	21	12	3	20	10	5	25	2	10	8	7	12	11.6667	12.3333	7.5
DNA-directed RNA polymerases I and III subunit RPAC1 OS=Homo sapiens OX=9606 GN=POLR1C PE=1 SV=1	RPAC1	39 kDa	11	9	5	17	5	7	21	7	9	0	3	8.33333	9.66667	12.3333	1.5
26S proteasome non-ATPase regulatory subunit 6 OS=Homo sapiens OX=9606 GN=PSMD6 PE=1 SV=1	PSMD6	46 kDa	23	4	3	22	0	4	28	5	4	0	4	10	8.66667	12.3333	2
Regulator of chromosome condensation OS=Homo sapiens OX=9606 GN=RCC1 PE=1 SV=1	RCC1	45 kDa	20	8	0	11	2	2	13	19	5	0	5	9.33333	5	12.3333	2.5
Serpin H1 OS=Homo sapiens OX=9606 GN=SERPINH1 PE=1 SV=2	SERPH	46 kDa	9	2	0	7	0	2	23	8	6	0	0	3.66667	3	12.3333	0
Fanconi anemia group I protein OS=Homo sapiens OX=9606 GN=FANCI PE=1 SV=4	FANCI	149 kDa	9	0	0	9	0	0	19	11	7	0	3	3	3	12.3333	1.5
Disks large homolog 1 OS=Homo sapiens OX=9606 GN=DLG1 PE=1 SV=2	DLG1	100 kDa	3	0	0	0	0	0	22	4	11	18	41	1	0	12.3333	29.5
U2 snRNP-associated SURP motif-containing protein OS=Homo sapiens OX=9606 GN=U2SURP PE=1 SV=2	SR140	118 kDa	44	17	3	27	13	19	19	14	3	6	5	21.3333	19.6667	12	5.5
Leucine-rich repeat-containing protein 59 OS=Homo sapiens OX=9606 GN=LRRC59 PE=1 SV=1	LRC59	35 kDa	16	10	4	18	20	19	21	10	5	2	6	10	19	12	4
Nucleolar protein 56 OS=Homo sapiens OX=9606 GN=NOP56 PE=1 SV=4	NOP56	66 kDa	41	16	5	38	6	4	24	5	7	14	8	20.6667	16	12	11
AP-2 complex subunit alpha-2 OS=Homo sapiens OX=9606 GN=AP2A2 PE=1 SV=2	AP2A2	104 kDa	34	12	2	32	0	15	21	10	5	4	0	16	15.6667	12	2
Serine/arginine repetitive matrix protein 1 OS=Homo sapiens OX=9606 GN=SRRM1 PE=1 SV=2	SRRM1	102 kDa	34	5	3	15	17	15	17	14	5	3	3	14	15.6667	12	3
U4/U6.U5 tri-snRNP-associated protein 2 OS=Homo sapiens OX=9606 GN=USP39 PE=1 SV=2	SNUT2	65 kDa	34	15	2	23	13	8	16	13	7	3	2	17	14.6667	12	2.5
Very-long-chain (3R)-3-hydroxyacyl-CoA dehydratase 3 OS=Homo sapiens OX=9606 GN=HACD3 PE=1 SV=2	HACD3	43 kDa	19	3	2	22	8	4	18	9	9	0	3	8	11.3333	12	1.5
Glutathione S-transferase C-terminal domain-containing protein OS=Homo sapiens OX=9606 GN=GSTCD PE=1 SV=2	GSTCD	71 kDa	21	7	3	16	5	5	22	2	12	7	11	10.3333	8.66667	12	9
60S ribosomal protein L7 OS=Homo sapiens OX=9606 GN=RPL7 PE=1 SV=1	RL7	29 kDa	6	4	0	8	6	9	10	7	19	5	18	3.33333	7.66667	12	11.5
26S proteasome non-ATPase regulatory subunit 13 OS=Homo sapiens OX=9606 GN=PSMD13 PE=1 SV=2	PSD13	43 kDa	19	4	6	18	2	2	18	8	10	0	2	9.66667	7.33333	12	1
Eukaryotic initiation factor 4A-I OS=Homo sapiens OX=9606 GN=EIF4A1 PE=1 SV=1	IF4A1	46 kDa	11	7	3	10	2	7	12	11	13	0	6	7	6.33333	12	3
DNA mismatch repair protein Msh6 OS=Homo sapiens OX=9606 GN=MSH6 PE=1 SV=2	MSH6	153 kDa	16	4	0	8	7	0	12	21	3	0	0	6.66667	5	12	0
Glutathione S-transferase Mu 2 OS=Homo sapiens OX=9606 GN=GSTM2 PE=1 SV=2	GSTM2	26 kDa	9	7	0	12	3	0	25	8	3	7	10	5.33333	5	12	8.5
Leucine-rich repeat-containing protein 47 OS=Homo sapiens OX=9606 GN=LRRC47 PE=1 SV=1	LRC47	63 kDa	6	4	0	3	8	2	8	11	17	6	9	3.33333	4.33333	12	7.5
Probable proline--tRNA ligase, mitochondrial OS=Homo sapiens OX=9606 GN=PARS2 PE=1 SV=1	SYPM	53 kDa	4	0	0	5	0	0	24	8	4	0	0	1.33333	1.66667	12	0
60S ribosomal export protein NMD3 OS=Homo sapiens OX=9606 GN=NMD3 PE=1 SV=1	NMD3	58 kDa	0	0	0	0	0	0	11	16	9	2	3	0	0	12	2.5
Membrane-associated guanylate kinase, WW and PDZ domain-containing protein 1 OS=Homo sapiens OX=9606 GN=MAGI1 PE=1 SV=3	MAGI1	165 kDa	0	0	0	0	0	0	15	15	6	36	47	0	0	12	41.5
Sphingosine-1-phosphate lyase 1 OS=Homo sapiens OX=9606 GN=SGPL1 PE=1 SV=3	SGPL1	64 kDa	26	9	3	34	2	8	24	5	6	4	3	12.6667	14.6667	11.6667	3.5
Heterochromatin protein 1-binding protein 3 OS=Homo sapiens OX=9606 GN=HP1BP3 PE=1 SV=1	HP1B3	61 kDa	21	11	10	12	11	10	15	5	15	12	15	14	11	11.6667	13.5
Dihydrolipoyllysine-residue succinyltransferase component of 2-oxoglutarate dehydrogenase complex, mitochondrial OS=Homo sapiens OX=9606 GN=DLST PE=1 SV=4	ODO2	49 kDa	20	13	6	21	4	5	14	14	7	0	3	13	10	11.6667	1.5
MICOS complex subunit MIC60 OS=Homo sapiens OX=9606 GN=IMMT PE=1 SV=1	MIC60	84 kDa	16	8	11	15	4	11	12	2	21	13	8	11.6667	10	11.6667	10.5
Matrin-3 OS=Homo sapiens OX=9606 GN=MATR3 PE=1 SV=2	MATR3	95 kDa	34	6	0	14	7	5	18	12	5	14	3	13.3333	8.66667	11.6667	8.5
Cap-specific mRNA (nucleoside-2'-O-)-methyltransferase 1 OS=Homo sapiens OX=9606 GN=CMTR1 PE=1 SV=1	CMTR1	95 kDa	10	7	0	14	0	8	15	14	6	3	2	5.66667	7.33333	11.6667	2.5
SNW domain-containing protein 1 OS=Homo sapiens OX=9606 GN=SNW1 PE=1 SV=1	SNW1	61 kDa	9	2	2	14	3	2	14	10	11	3	2	4.33333	6.33333	11.6667	2.5
Threonine--tRNA ligase, mitochondrial OS=Homo sapiens OX=9606 GN=TARS2 PE=1 SV=1	SYTM	81 kDa	9	4	0	10	4	2	23	2	10	5	4	4.33333	5.33333	11.6667	4.5
Acyl-coenzyme A thioesterase 9, mitochondrial OS=Homo sapiens OX=9606 GN=ACOT9 PE=1 SV=2	ACOT9	50 kDa	15	0	2	10	0	0	15	11	9	0	4	5.66667	3.33333	11.6667	2
Multiple PDZ domain protein OS=Homo sapiens OX=9606 GN=MPDZ PE=1 SV=2	MPDZ	222 kDa	0	0	0	0	0	0	20	2	13	5	2	0	0	11.6667	3.5
rRNA 2'-O-methyltransferase fibrillarin OS=Homo sapiens OX=9606 GN=FBL PE=1 SV=2	FBRL	34 kDa	14	2	4	31	12	7	23	2	9	0	7	6.66667	16.6667	11.3333	3.5
Nucleolar and coiled-body phosphoprotein 1 OS=Homo sapiens OX=9606 GN=NOLC1 PE=1 SV=2	NOLC1	74 kDa	2	6	32	4	5	33	2	12	20	0	35	13.3333	14	11.3333	17.5
Mitotic checkpoint protein BUB3 OS=Homo sapiens OX=9606 GN=BUB3 PE=1 SV=1	BUB3	37 kDa	8	6	7	18	9	14	8	12	14	0	14	7	13.6667	11.3333	7
Tyrosine-protein kinase Fyn OS=Homo sapiens OX=9606 GN=FYN PE=1 SV=3	FYN	61 kDa	0	0	0	21	9	6	19	11	4	0	0	0	12	11.3333	0
Serine/arginine-rich splicing factor 5 OS=Homo sapiens OX=9606 GN=SRSF5 PE=1 SV=1	SRSF5	31 kDa	10	5	6	15	5	5	15	8	11	0	10	7	8.33333	11.3333	5
Putative transferase CAF17, mitochondrial OS=Homo sapiens OX=9606 GN=IBA57 PE=1 SV=1	CAF17	38 kDa	0	0	2	9	7	6	14	7	13	0	3	0.666667	7.33333	11.3333	1.5
26S proteasome regulatory subunit 6A OS=Homo sapiens OX=9606 GN=PSMC3 PE=1 SV=3	PRS6A	49 kDa	16	8	3	17	0	3	18	9	7	0	4	9	6.66667	11.3333	2
Kinesin-1 heavy chain OS=Homo sapiens OX=9606 GN=KIF5B PE=1 SV=1	KINH	110 kDa	20	9	0	7	2	10	17	11	6	2	2	9.66667	6.33333	11.3333	2
Unconventional myosin-Ic OS=Homo sapiens OX=9606 GN=MYO1C PE=1 SV=4	MYO1C	122 kDa	19	0	0	17	0	0	26	2	6	0	0	6.33333	5.66667	11.3333	0
Procollagen-lysine,2-oxoglutarate 5-dioxygenase 2 OS=Homo sapiens OX=9606 GN=PLOD2 PE=1 SV=2	PLOD2	85 kDa	9	2	0	10	0	2	25	4	5	3	2	3.66667	4	11.3333	2.5
39S ribosomal protein L37, mitochondrial OS=Homo sapiens OX=9606 GN=MRPL37 PE=1 SV=2	RM37	48 kDa	12	5	4	4	0	3	15	8	11	0	3	7	2.33333	11.3333	1.5
Isocitrate dehydrogenase [NAD] subunit beta, mitochondrial OS=Homo sapiens OX=9606 GN=IDH3B PE=1 SV=2	IDH3B	42 kDa	6	2	0	2	0	0	13	10	11	0	5	2.66667	0.666667	11.3333	2.5
Calpain-7 OS=Homo sapiens OX=9606 GN=CAPN7 PE=1 SV=1	CAN7	93 kDa	0	0	0	0	0	0	16	10	8	6	2	0	0	11.3333	4
Nesprin-2 OS=Homo sapiens OX=9606 GN=SYNE2 PE=1 SV=3	SYNE2	796 kDa	8	0	0	0	0	0	0	28	6	8	8	2.66667	0	11.3333	8
Replication factor C subunit 2 OS=Homo sapiens OX=9606 GN=RFC2 PE=1 SV=3	RFC2	39 kDa	21	0	6	37	7	10	23	5	5	0	8	9	18	11	4
Ribosomal RNA processing protein 1 homolog B OS=Homo sapiens OX=9606 GN=RRP1B PE=1 SV=3	RRP1B	84 kDa	37	7	5	30	10	7	21	5	7	5	8	16.3333	15.6667	11	6.5
DnaJ homolog subfamily C member 9 OS=Homo sapiens OX=9606 GN=DNAJC9 PE=1 SV=1	DNJC9	30 kDa	12	2	10	15	16	14	15	7	11	0	9	8	15	11	4.5
Guanine nucleotide-binding protein-like 3 OS=Homo sapiens OX=9606 GN=GNL3 PE=1 SV=2	GNL3	62 kDa	31	18	13	20	11	13	20	3	10	7	12	20.6667	14.6667	11	9.5
GPI inositol-deacylase OS=Homo sapiens OX=9606 GN=PGAP1 PE=1 SV=1	PGAP1	105 kDa	70	36	2	19	0	24	14	9	10	22	8	36	14.3333	11	15
Nucleolar protein 6 OS=Homo sapiens OX=9606 GN=NOL6 PE=1 SV=2	NOL6	128 kDa	13	8	5	3	13	19	9	14	10	11	2	8.66667	11.6667	11	6.5
60S ribosomal protein L30 OS=Homo sapiens OX=9606 GN=RPL30 PE=1 SV=2	RL30	13 kDa	10	6	0	8	8	17	13	9	11	0	11	5.33333	11	11	5.5
U2 small nuclear ribonucleoprotein A' OS=Homo sapiens OX=9606 GN=SNRPA1 PE=1 SV=2	RU2A	28 kDa	6	0	3	13	2	12	15	9	9	0	3	3	9	11	1.5
Peptidyl-prolyl cis-trans isomerase H OS=Homo sapiens OX=9606 GN=PPIH PE=1 SV=1	PPIH	19 kDa	6	0	0	7	9	10	10	14	9	8	6	2	8.66667	11	7
Far upstream element-binding protein 2 OS=Homo sapiens OX=9606 GN=KHSRP PE=1 SV=4	FUBP2	73 kDa	23	14	5	12	5	9	9	6	18	17	6	14	8.66667	11	11.5
Actin-like protein 6A OS=Homo sapiens OX=9606 GN=ACTL6A PE=1 SV=1	ACL6A	47 kDa	23	11	8	20	0	5	15	9	9	0	5	14	8.33333	11	2.5
Ribonucleoside-diphosphate reductase large subunit OS=Homo sapiens OX=9606 GN=RRM1 PE=1 SV=1	RIR1	90 kDa	0	12	9	0	12	8	0	10	23	22	9	7	6.66667	11	15.5
DNA replication licensing factor MCM2 OS=Homo sapiens OX=9606 GN=MCM2 PE=1 SV=4	MCM2	102 kDa	14	8	0	6	5	7	11	17	5	4	0	7.33333	6	11	2
Unconventional myosin-Id OS=Homo sapiens OX=9606 GN=MYO1D PE=1 SV=2	MYO1D	116 kDa	8	0	0	10	0	0	26	2	5	0	0	2.66667	3.33333	11	0
SARS2_Sprotein_Frag	SP|L	7 kDa	0	16	14	0	3	7	0	2	31	18	7	10	3.33333	11	12.5
Protein RRP5 homolog OS=Homo sapiens OX=9606 GN=PDCD11 PE=1 SV=3	RRP5	209 kDa	7	3	0	5	0	2	14	13	6	14	0	3.33333	2.33333	11	7
TIP41-like protein OS=Homo sapiens OX=9606 GN=TIPRL PE=1 SV=2	TIPRL	31 kDa	0	0	0	2	2	2	16	10	7	0	2	0	2	11	1
Calcium-binding mitochondrial carrier protein Aralar2 OS=Homo sapiens OX=9606 GN=SLC25A13 PE=1 SV=2	CMC2	74 kDa	2	3	0	3	2	0	13	4	16	10	8	1.66667	1.66667	11	9
Tripartite motif-containing protein 65 OS=Homo sapiens OX=9606 GN=TRIM65 PE=1 SV=3	TRI65	57 kDa	0	0	0	0	0	0	21	7	5	0	2	0	0	11	1
RNA-binding protein EWS OS=Homo sapiens OX=9606 GN=EWSR1 PE=1 SV=1	EWS	68 kDa	41	4	4	28	8	6	19	6	7	0	4	16.3333	14	10.6667	2
40S ribosomal protein S8 OS=Homo sapiens OX=9606 GN=RPS8 PE=1 SV=2	RS8	24 kDa	6	12	10	7	18	15	7	9	16	6	15	9.33333	13.3333	10.6667	10.5
Histone H1.2 OS=Homo sapiens OX=9606 GN=HIST1H1C PE=1 SV=2	H12	21 kDa	24	0	0	19	0	19	32	0	0	0	0	8	12.6667	10.6667	0
S1 RNA-binding domain-containing protein 1 OS=Homo sapiens OX=9606 GN=SRBD1 PE=1 SV=2	SRBD1	112 kDa	37	6	0	26	0	12	18	8	6	0	0	14.3333	12.6667	10.6667	0
Heterogeneous nuclear ribonucleoprotein L OS=Homo sapiens OX=9606 GN=HNRNPL PE=1 SV=2	HNRPL	64 kDa	30	14	4	20	9	8	16	7	9	4	6	16	12.3333	10.6667	5
Talin-1 OS=Homo sapiens OX=9606 GN=TLN1 PE=1 SV=3	TLN1	270 kDa	44	9	0	33	0	4	25	0	7	15	0	17.6667	12.3333	10.6667	7.5
Condensin-2 complex subunit D3 OS=Homo sapiens OX=9606 GN=NCAPD3 PE=1 SV=2	CNDD3	169 kDa	36	7	0	25	3	6	17	11	4	5	2	14.3333	11.3333	10.6667	3.5
Emerin OS=Homo sapiens OX=9606 GN=EMD PE=1 SV=1	EMD	29 kDa	4	0	7	7	13	12	11	7	14	0	9	3.66667	10.6667	10.6667	4.5
Bystin OS=Homo sapiens OX=9606 GN=BYSL PE=1 SV=3	BYST	50 kDa	16	6	7	24	0	7	11	10	11	2	4	9.66667	10.3333	10.6667	3
Protein flightless-1 homolog OS=Homo sapiens OX=9606 GN=FLII PE=1 SV=2	FLII	145 kDa	29	6	0	14	4	8	16	10	6	5	3	11.6667	8.66667	10.6667	4
Nucleosome assembly protein 1-like 1 OS=Homo sapiens OX=9606 GN=NAP1L1 PE=1 SV=1	NP1L1	45 kDa	7	8	8	13	6	4	13	7	12	2	4	7.66667	7.66667	10.6667	3
DNA mismatch repair protein Msh3 OS=Homo sapiens OX=9606 GN=MSH3 PE=1 SV=4	MSH3	127 kDa	18	9	0	5	3	4	5	17	10	0	0	9	4	10.6667	0
Non-receptor tyrosine-protein kinase TYK2 OS=Homo sapiens OX=9606 GN=TYK2 PE=1 SV=3	TYK2	134 kDa	6	0	0	6	0	3	22	7	3	0	0	2	3	10.6667	0
Calmodulin-regulated spectrin-associated protein 3 OS=Homo sapiens OX=9606 GN=CAMSAP3 PE=1 SV=2	CAMP3	135 kDa	3	0	0	6	0	0	10	14	8	0	0	1	2	10.6667	0
CTP synthase 1 OS=Homo sapiens OX=9606 GN=CTPS1 PE=1 SV=2	PYRG1	67 kDa	5	3	0	3	3	0	13	3	16	11	10	2.66667	2	10.6667	10.5
Protein pelota homolog OS=Homo sapiens OX=9606 GN=PELO PE=1 SV=2	PELO	43 kDa	5	0	0	5	0	0	14	11	7	0	2	1.66667	1.66667	10.6667	1
Thioredoxin-dependent peroxide reductase, mitochondrial OS=Homo sapiens OX=9606 GN=PRDX3 PE=1 SV=3	PRDX3	28 kDa	0	0	0	0	0	2	9	11	12	13	14	0	0.666667	10.6667	13.5
WW domain-binding protein 11 OS=Homo sapiens OX=9606 GN=WBP11 PE=1 SV=1	WBP11	70 kDa	45	4	4	30	4	10	19	8	4	5	2	17.6667	14.6667	10.3333	3.5
Eukaryotic translation initiation factor 3 subunit I OS=Homo sapiens OX=9606 GN=EIF3I PE=1 SV=1	EIF3I	37 kDa	14	6	10	15	19	10	14	8	9	0	8	10	14.6667	10.3333	4
Heterogeneous nuclear ribonucleoprotein H3 OS=Homo sapiens OX=9606 GN=HNRNPH3 PE=1 SV=2	HNRH3	37 kDa	12	3	0	15	6	8	18	7	6	0	4	5	9.66667	10.3333	2
Ribonuclease P protein subunit p40 OS=Homo sapiens OX=9606 GN=RPP40 PE=1 SV=3	RPP40	42 kDa	20	2	2	15	2	6	20	5	6	0	0	8	7.66667	10.3333	0
60S ribosomal protein L13 OS=Homo sapiens OX=9606 GN=RPL13 PE=1 SV=4	RL13	24 kDa	8	11	0	4	4	12	7	10	14	4	8	6.33333	6.66667	10.3333	6
Pyrroline-5-carboxylate reductase 2 OS=Homo sapiens OX=9606 GN=PYCR2 PE=1 SV=1	P5CR2	34 kDa	2	0	4	8	3	6	14	9	8	0	39	2	5.66667	10.3333	19.5
Probable ATP-dependent RNA helicase DDX27 OS=Homo sapiens OX=9606 GN=DDX27 PE=1 SV=2	DDX27	90 kDa	9	7	0	12	0	4	16	7	8	8	2	5.33333	5.33333	10.3333	5
UDP-N-acetylglucosamine--peptide N-acetylglucosaminyltransferase 110 kDa subunit OS=Homo sapiens OX=9606 GN=OGT PE=1 SV=3	OGT1	117 kDa	17	5	0	8	0	4	17	8	6	2	5	7.33333	4	10.3333	3.5
Eukaryotic initiation factor 4A-III OS=Homo sapiens OX=9606 GN=EIF4A3 PE=1 SV=4	IF4A3	47 kDa	8	0	6	7	0	3	12	11	8	0	0	4.66667	3.33333	10.3333	0
Anamorsin OS=Homo sapiens OX=9606 GN=CIAPIN1 PE=1 SV=2	CPIN1	34 kDa	0	4	2	2	3	3	8	11	12	0	6	2	2.66667	10.3333	3
Kinesin-like protein KIF22 OS=Homo sapiens OX=9606 GN=KIF22 PE=1 SV=5	KIF22	73 kDa	4	0	0	2	4	0	11	12	8	0	0	1.33333	2	10.3333	0
Golgi apparatus protein 1 OS=Homo sapiens OX=9606 GN=GLG1 PE=1 SV=2	GSLG1	135 kDa	2	6	0	2	2	2	12	12	7	6	5	2.66667	2	10.3333	5.5
Probable ATP-dependent RNA helicase DDX41 OS=Homo sapiens OX=9606 GN=DDX41 PE=1 SV=2	DDX41	70 kDa	43	20	9	37	13	14	20	4	6	4	5	24	21.3333	10	4.5
General transcription factor 3C polypeptide 4 OS=Homo sapiens OX=9606 GN=GTF3C4 PE=1 SV=2	TF3C4	92 kDa	36	9	2	38	0	3	20	0	10	12	6	15.6667	13.6667	10	9
Ubiquitin carboxyl-terminal hydrolase 10 OS=Homo sapiens OX=9606 GN=USP10 PE=1 SV=2	UBP10	87 kDa	14	12	6	13	11	16	13	10	7	3	3	10.6667	13.3333	10	3
Nucleolar GTP-binding protein 1 OS=Homo sapiens OX=9606 GN=GTPBP4 PE=1 SV=3	NOG1	74 kDa	25	5	7	21	10	8	20	0	10	5	8	12.3333	13	10	6.5
Death domain-associated protein 6 OS=Homo sapiens OX=9606 GN=DAXX PE=1 SV=2	DAXX	81 kDa	39	2	0	29	0	9	27	3	0	0	0	13.6667	12.6667	10	0
Ribosomal RNA processing protein 1 homolog A OS=Homo sapiens OX=9606 GN=RRP1 PE=1 SV=1	RRP1	53 kDa	21	10	3	23	3	10	15	7	8	2	5	11.3333	12	10	3.5
Fragile X mental retardation syndrome-related protein 2 OS=Homo sapiens OX=9606 GN=FXR2 PE=1 SV=2	FXR2	74 kDa	25	3	0	26	0	6	22	3	5	0	2	9.33333	10.6667	10	1
60S ribosomal protein L31 OS=Homo sapiens OX=9606 GN=RPL31 PE=1 SV=1	RL31	14 kDa	2	4	0	9	9	10	11	11	8	6	9	2	9.33333	10	7.5
Exosome component 10 OS=Homo sapiens OX=9606 GN=EXOSC10 PE=1 SV=2	EXOSX	101 kDa	29	7	2	20	0	6	17	10	3	4	2	12.6667	8.66667	10	3
Spliceosome RNA helicase DDX39B OS=Homo sapiens OX=9606 GN=DDX39B PE=1 SV=1	DX39B	49 kDa	18	3	3	25	0	0	18	6	6	0	3	8	8.33333	10	1.5
RNA transcription, translation and transport factor protein OS=Homo sapiens OX=9606 GN=RTRAF PE=1 SV=1	RTRAF	28 kDa	4	2	0	6	5	13	14	9	7	4	5	2	8	10	4.5
Nuclear autoantigenic sperm protein OS=Homo sapiens OX=9606 GN=NASP PE=1 SV=2	NASP	85 kDa	16	2	2	12	0	7	18	9	3	6	3	6.66667	6.33333	10	4.5
Aurora kinase B OS=Homo sapiens OX=9606 GN=AURKB PE=1 SV=3	AURKB	39 kDa	5	3	0	5	8	3	10	13	7	0	3	2.66667	5.33333	10	1.5
Glycogen debranching enzyme OS=Homo sapiens OX=9606 GN=AGL PE=1 SV=3	GDE	175 kDa	11	2	0	7	0	6	16	7	7	0	3	4.33333	4.33333	10	1.5
Zinc finger CCCH domain-containing protein 18 OS=Homo sapiens OX=9606 GN=ZC3H18 PE=1 SV=2	ZCH18	106 kDa	20	4	0	11	2	0	19	8	3	2	3	8	4.33333	10	2.5
Cyclin-dependent kinase 4 OS=Homo sapiens OX=9606 GN=CDK4 PE=1 SV=2	CDK4	34 kDa	0	0	0	0	5	4	9	17	4	0	3	0	3	10	1.5
FYVE and coiled-coil domain-containing protein 1 OS=Homo sapiens OX=9606 GN=FYCO1 PE=1 SV=3	FYCO1	167 kDa	0	0	0	5	0	0	19	11	0	3	0	0	1.66667	10	1.5
S-phase kinase-associated protein 1 OS=Homo sapiens OX=9606 GN=SKP1 PE=1 SV=2	SKP1	19 kDa	0	0	0	0	2	3	9	14	7	6	12	0	1.66667	10	9
Vacuolar protein sorting-associated protein 29 OS=Homo sapiens OX=9606 GN=VPS29 PE=1 SV=1	VPS29	21 kDa	0	0	0	3	0	2	10	10	10	7	12	0	1.66667	10	9.5
Zinc finger Ran-binding domain-containing protein 2 OS=Homo sapiens OX=9606 GN=ZRANB2 PE=1 SV=2	ZRAB2	37 kDa	0	2	10	0	0	4	5	10	15	0	9	4	1.33333	10	4.5
14-3-3 protein theta OS=Homo sapiens OX=9606 GN=YWHAQ PE=1 SV=1	1433T	28 kDa	0	0	0	0	0	3	7	14	9	4	9	0	1	10	6.5
Ubiquitin carboxyl-terminal hydrolase 19 OS=Homo sapiens OX=9606 GN=USP19 PE=1 SV=2	UBP19	146 kDa	0	0	0	0	0	0	10	15	5	0	0	0	0	10	0
Tyrosine-protein kinase CSK OS=Homo sapiens OX=9606 GN=CSK PE=1 SV=1	CSK	51 kDa	0	0	0	0	0	0	9	12	9	0	2	0	0	10	1
Core-binding factor subunit beta OS=Homo sapiens OX=9606 GN=CBFB PE=1 SV=2	PEBB	22 kDa	0	0	0	0	0	0	12	13	5	2	7	0	0	10	4.5
Four and a half LIM domains protein 3 OS=Homo sapiens OX=9606 GN=FHL3 PE=1 SV=4	FHL3	31 kDa	0	0	0	0	0	0	7	11	12	3	15	0	0	10	9
40S ribosomal protein S6 OS=Homo sapiens OX=9606 GN=RPS6 PE=1 SV=1	RS6	29 kDa	16	16	24	28	27	29	13	6	10	0	17	18.6667	28	9.66667	8.5
Selenocysteine-specific elongation factor OS=Homo sapiens OX=9606 GN=EEFSEC PE=1 SV=4	SELB	65 kDa	57	8	3	56	13	8	26	0	3	5	4	22.6667	25.6667	9.66667	4.5
Metastasis-associated protein MTA2 OS=Homo sapiens OX=9606 GN=MTA2 PE=1 SV=1	MTA2	75 kDa	38	15	2	41	8	10	20	3	6	3	8	18.3333	19.6667	9.66667	5.5
Kinesin-like protein KIFC1 OS=Homo sapiens OX=9606 GN=KIFC1 PE=1 SV=2	KIFC1	74 kDa	38	4	3	38	6	6	27	0	2	0	2	15	16.6667	9.66667	1
Zinc finger CCCH domain-containing protein 15 OS=Homo sapiens OX=9606 GN=ZC3H15 PE=1 SV=1	ZC3HF	49 kDa	34	13	3	29	9	9	21	8	0	5	3	16.6667	15.6667	9.66667	4
U4/U6 small nuclear ribonucleoprotein Prp3 OS=Homo sapiens OX=9606 GN=PRPF3 PE=1 SV=2	PRPF3	78 kDa	45	18	8	29	2	16	21	2	6	9	8	23.6667	15.6667	9.66667	8.5
Nucleolar protein 58 OS=Homo sapiens OX=9606 GN=NOP58 PE=1 SV=1	NOP58	60 kDa	24	11	3	22	7	6	17	4	8	5	4	12.6667	11.6667	9.66667	4.5
SWI/SNF complex subunit SMARCC2 OS=Homo sapiens OX=9606 GN=SMARCC2 PE=1 SV=1	SMRC2	133 kDa	53	9	0	21	3	6	21	8	0	8	0	20.6667	10	9.66667	4
Neutral alpha-glucosidase AB OS=Homo sapiens OX=9606 GN=GANAB PE=1 SV=3	GANAB	107 kDa	25	9	0	20	0	10	15	9	5	7	3	11.3333	10	9.66667	5
Aminoacyl tRNA synthase complex-interacting multifunctional protein 1 OS=Homo sapiens OX=9606 GN=AIMP1 PE=1 SV=2	AIMP1	34 kDa	24	0	3	19	6	0	18	4	7	0	6	9	8.33333	9.66667	3
Importin-7 OS=Homo sapiens OX=9606 GN=IPO7 PE=1 SV=1	IPO7	120 kDa	24	4	0	11	0	4	12	9	8	7	0	9.33333	5	9.66667	3.5
Translation initiation factor eIF-2B subunit gamma OS=Homo sapiens OX=9606 GN=EIF2B3 PE=1 SV=1	EI2BG	50 kDa	5	2	0	10	0	3	13	10	6	0	0	2.33333	4.33333	9.66667	0
RING-type E3 ubiquitin-protein ligase PPIL2 OS=Homo sapiens OX=9606 GN=PPIL2 PE=1 SV=1	PPIL2	59 kDa	2	0	0	4	3	0	11	7	11	3	2	0.666667	2.33333	9.66667	2.5
Rho-associated protein kinase 2 OS=Homo sapiens OX=9606 GN=ROCK2 PE=1 SV=4	ROCK2	161 kDa	3	0	0	4	0	0	15	12	2	0	0	1	1.33333	9.66667	0
Disco-interacting protein 2 homolog B OS=Homo sapiens OX=9606 GN=DIP2B PE=1 SV=3	DIP2B	171 kDa	7	0	0	4	0	0	17	12	0	0	0	2.33333	1.33333	9.66667	0
DNA repair and recombination protein RAD54B OS=Homo sapiens OX=9606 GN=RAD54B PE=1 SV=1	RA54B	103 kDa	0	0	0	0	0	0	12	11	6	0	2	0	0	9.66667	1
Phospholipase D3 OS=Homo sapiens OX=9606 GN=PLD3 PE=1 SV=1	PLD3	55 kDa	2	0	0	0	0	0	15	10	4	0	4	0.666667	0	9.66667	2
14-3-3 protein zeta/delta OS=Homo sapiens OX=9606 GN=YWHAZ PE=1 SV=1	1433Z	28 kDa	0	0	0	0	0	0	6	12	11	2	8	0	0	9.66667	5
Tight junction protein ZO-2 OS=Homo sapiens OX=9606 GN=TJP2 PE=1 SV=2	ZO2	134 kDa	4	10	0	10	14	26	8	14	6	6	10	4.66667	16.6667	9.33333	8
Condensin complex subunit 3 OS=Homo sapiens OX=9606 GN=NCAPG PE=1 SV=1	CND3	114 kDa	35	11	0	24	4	5	17	9	2	3	0	15.3333	11	9.33333	1.5
Transcription factor A, mitochondrial OS=Homo sapiens OX=9606 GN=TFAM PE=1 SV=1	TFAM	29 kDa	9	0	0	12	8	12	11	7	10	4	7	3	10.6667	9.33333	5.5
WD repeat-containing protein 82 OS=Homo sapiens OX=9606 GN=WDR82 PE=1 SV=1	WDR82	35 kDa	4	2	6	17	6	8	15	6	7	0	8	4	10.3333	9.33333	4
DNA-directed RNA polymerase, mitochondrial OS=Homo sapiens OX=9606 GN=POLRMT PE=1 SV=2	RPOM	139 kDa	62	2	0	26	0	2	26	0	2	0	0	21.3333	9.33333	9.33333	0
26S proteasome non-ATPase regulatory subunit 3 OS=Homo sapiens OX=9606 GN=PSMD3 PE=1 SV=2	PSMD3	61 kDa	27	13	5	19	7	2	16	4	8	5	8	15	9.33333	9.33333	6.5
Cytoplasmic dynein 1 intermediate chain 2 OS=Homo sapiens OX=9606 GN=DYNC1I2 PE=1 SV=3	DC1I2	71 kDa	38	11	9	14	7	6	15	4	9	11	11	19.3333	9	9.33333	11
Glutamate-rich WD repeat-containing protein 1 OS=Homo sapiens OX=9606 GN=GRWD1 PE=1 SV=1	GRWD1	49 kDa	12	7	0	21	0	4	21	4	3	0	0	6.33333	8.33333	9.33333	0
Alpha-centractin OS=Homo sapiens OX=9606 GN=ACTR1A PE=1 SV=1	ACTZ	43 kDa	19	5	7	13	5	3	15	10	3	0	2	10.3333	7	9.33333	1
Double-stranded RNA-binding protein Staufen homolog 1 OS=Homo sapiens OX=9606 GN=STAU1 PE=1 SV=2	STAU1	63 kDa	15	7	4	12	4	5	15	8	5	3	10	8.66667	7	9.33333	6.5
26S proteasome regulatory subunit 8 OS=Homo sapiens OX=9606 GN=PSMC5 PE=1 SV=1	PRS8	46 kDa	16	3	3	13	0	6	16	8	4	0	0	7.33333	6.33333	9.33333	0
26S proteasome regulatory subunit 6B OS=Homo sapiens OX=9606 GN=PSMC4 PE=1 SV=2	PRS6B	47 kDa	16	2	0	15	0	3	21	3	4	0	0	6	6	9.33333	0
26S proteasome regulatory subunit 10B OS=Homo sapiens OX=9606 GN=PSMC6 PE=1 SV=1	PRS10	44 kDa	11	9	5	9	2	0	17	7	4	0	0	8.33333	3.66667	9.33333	0
WD repeat-containing protein 26 OS=Homo sapiens OX=9606 GN=WDR26 PE=1 SV=3	WDR26	72 kDa	11	4	0	11	0	0	20	3	5	0	2	5	3.66667	9.33333	1
Chromatin assembly factor 1 subunit B OS=Homo sapiens OX=9606 GN=CHAF1B PE=1 SV=1	CAF1B	61 kDa	3	3	0	7	4	0	19	4	5	5	3	2	3.66667	9.33333	4
Methionine--tRNA ligase, mitochondrial OS=Homo sapiens OX=9606 GN=MARS2 PE=1 SV=2	SYMM	67 kDa	0	6	0	4	5	0	10	10	8	4	2	2	3	9.33333	3
mRNA export factor OS=Homo sapiens OX=9606 GN=RAE1 PE=1 SV=1	RAE1L	41 kDa	7	0	2	0	3	0	18	6	4	0	3	3	1	9.33333	1.5
Dolichol-phosphate mannosyltransferase subunit 1 OS=Homo sapiens OX=9606 GN=DPM1 PE=1 SV=1	DPM1	30 kDa	0	0	0	0	3	0	5	12	11	4	6	0	1	9.33333	5
AMME syndrome candidate gene 1 protein OS=Homo sapiens OX=9606 GN=AMMECR1 PE=1 SV=1	AMMR1	35 kDa	0	0	0	0	3	0	6	16	6	0	15	0	1	9.33333	7.5
Nuclear prelamin A recognition factor OS=Homo sapiens OX=9606 GN=NARF PE=1 SV=1	NARF	51 kDa	0	0	0	0	0	0	7	11	10	0	0	0	0	9.33333	0
Histone acetyltransferase p300 OS=Homo sapiens OX=9606 GN=EP300 PE=1 SV=2	EP300	264 kDa	0	0	0	0	0	0	17	9	2	2	0	0	0	9.33333	1
N-alpha-acetyltransferase 10 OS=Homo sapiens OX=9606 GN=NAA10 PE=1 SV=1	NAA10	26 kDa	0	0	0	0	0	0	6	13	9	2	0	0	0	9.33333	1
Phosphatidylinositol-binding clathrin assembly protein OS=Homo sapiens OX=9606 GN=PICALM PE=1 SV=2	PICAL	71 kDa	0	0	0	0	0	0	8	14	6	0	2	0	0	9.33333	1
CDK5 regulatory subunit-associated protein 1 OS=Homo sapiens OX=9606 GN=CDK5RAP1 PE=1 SV=2	CK5P1	68 kDa	0	2	0	0	0	0	10	12	6	2	4	0.666667	0	9.33333	3
Activating signal cointegrator 1 complex subunit 3 OS=Homo sapiens OX=9606 GN=ASCC3 PE=1 SV=3	ASCC3	251 kDa	36	13	12	27	2	30	21	0	6	9	6	20.3333	19.6667	9	7.5
Tight junction protein ZO-1 OS=Homo sapiens OX=9606 GN=TJP1 PE=1 SV=3	ZO1	195 kDa	13	10	0	9	12	18	8	11	8	2	7	7.66667	13	9	4.5
DNA-directed RNA polymerase III subunit RPC2 OS=Homo sapiens OX=9606 GN=POLR3B PE=1 SV=2	RPC2	128 kDa	35	8	0	18	9	9	20	7	0	3	3	14.3333	12	9	3
Death-inducer obliterator 1 OS=Homo sapiens OX=9606 GN=DIDO1 PE=1 SV=5	DIDO1	244 kDa	48	0	0	33	0	2	22	3	2	0	0	16	11.6667	9	0
Transcription elongation regulator 1 OS=Homo sapiens OX=9606 GN=TCERG1 PE=1 SV=2	TCRG1	124 kDa	38	4	0	18	8	9	17	8	2	3	0	14	11.6667	9	1.5
Eukaryotic translation initiation factor 3 subunit H OS=Homo sapiens OX=9606 GN=EIF3H PE=1 SV=1	EIF3H	40 kDa	9	9	9	6	15	8	11	7	9	0	4	9	9.66667	9	2
Dolichyl-diphosphooligosaccharide--protein glycosyltransferase subunit 1 OS=Homo sapiens OX=9606 GN=RPN1 PE=1 SV=1	RPN1	69 kDa	29	11	4	19	8	2	16	4	7	0	7	14.6667	9.66667	9	3.5
40S ribosomal protein S15 OS=Homo sapiens OX=9606 GN=RPS15 PE=1 SV=2	RS15	17 kDa	2	2	0	8	12	6	8	19	0	7	7	1.33333	8.66667	9	7
Myotubularin-related protein 5 OS=Homo sapiens OX=9606 GN=SBF1 PE=1 SV=4	MTMR5	208 kDa	16	2	0	18	0	7	22	5	0	0	0	6	8.33333	9	0
26S proteasome non-ATPase regulatory subunit 12 OS=Homo sapiens OX=9606 GN=PSMD12 PE=1 SV=3	PSD12	53 kDa	24	5	2	19	0	6	18	4	5	0	3	10.3333	8.33333	9	1.5
Transducin beta-like protein 2 OS=Homo sapiens OX=9606 GN=TBL2 PE=1 SV=1	TBL2	50 kDa	17	8	7	13	2	9	17	6	4	0	4	10.6667	8	9	2
Histone H2B type 1-B OS=Homo sapiens OX=9606 GN=HIST1H2BB PE=1 SV=2	H2B1B	14 kDa	0	0	0	0	9	12	10	17	0	0	12	0	7	9	6
60S ribosomal protein L12 OS=Homo sapiens OX=9606 GN=RPL12 PE=1 SV=1	RL12	18 kDa	5	2	0	5	5	6	8	11	8	5	8	2.33333	5.33333	9	6.5
Kinesin-like protein KIF14 OS=Homo sapiens OX=9606 GN=KIF14 PE=1 SV=1	KIF14	186 kDa	8	4	0	5	0	8	11	10	6	0	0	4	4.33333	9	0
60S ribosomal protein L10a OS=Homo sapiens OX=9606 GN=RPL10A PE=1 SV=2	RL10A	25 kDa	6	0	0	5	3	5	10	9	8	4	5	2	4.33333	9	4.5
Protein transport protein Sec61 subunit alpha isoform 1 OS=Homo sapiens OX=9606 GN=SEC61A1 PE=1 SV=2	S61A1	52 kDa	4	0	2	2	4	2	10	8	9	0	6	2	2.66667	9	3
S-adenosylmethionine synthase isoform type-2 OS=Homo sapiens OX=9606 GN=MAT2A PE=1 SV=1	METK2	44 kDa	6	3	2	4	0	2	11	8	8	0	6	3.66667	2	9	3
Hydroxyacylglutathione hydrolase, mitochondrial OS=Homo sapiens OX=9606 GN=HAGH PE=1 SV=2	GLO2	34 kDa	0	0	0	2	2	2	8	12	7	7	5	0	2	9	6
Type I inositol 3,4-bisphosphate 4-phosphatase OS=Homo sapiens OX=9606 GN=INPP4A PE=1 SV=1	INP4A	110 kDa	0	0	0	0	0	0	12	12	3	4	0	0	0	9	2
Protein lin-7 homolog C OS=Homo sapiens OX=9606 GN=LIN7C PE=1 SV=1	LIN7C	22 kDa	0	0	0	0	0	0	7	5	15	10	9	0	0	9	9.5
RNA-binding protein 4 OS=Homo sapiens OX=9606 GN=RBM4 PE=1 SV=1	RBM4	40 kDa	19	6	6	24	15	15	11	5	10	0	8	10.3333	18	8.66667	4
Replication factor C subunit 4 OS=Homo sapiens OX=9606 GN=RFC4 PE=1 SV=2	RFC4	40 kDa	13	6	8	30	11	7	12	9	5	0	9	9	16	8.66667	4.5
Telomeric repeat-binding factor 2 OS=Homo sapiens OX=9606 GN=TERF2 PE=1 SV=3	TERF2	60 kDa	37	5	3	25	6	7	21	0	5	0	3	15	12.6667	8.66667	1.5
FACT complex subunit SSRP1 OS=Homo sapiens OX=9606 GN=SSRP1 PE=1 SV=1	SSRP1	81 kDa	13	12	4	17	9	8	15	3	8	15	4	9.66667	11.3333	8.66667	9.5
Aminoacyl tRNA synthase complex-interacting multifunctional protein 2 OS=Homo sapiens OX=9606 GN=AIMP2 PE=1 SV=2	AIMP2	35 kDa	23	3	0	26	4	3	18	5	3	0	2	8.66667	11	8.66667	1
E3 ubiquitin-protein ligase MYCBP2 OS=Homo sapiens OX=9606 GN=MYCBP2 PE=1 SV=4	MYCB2	514 kDa	46	2	0	33	0	0	16	6	4	4	0	16	11	8.66667	2
Eukaryotic translation initiation factor 3 subunit F OS=Homo sapiens OX=9606 GN=EIF3F PE=1 SV=1	EIF3F	38 kDa	7	10	15	11	9	9	9	9	8	0	4	10.6667	9.66667	8.66667	2
RNA helicase aquarius OS=Homo sapiens OX=9606 GN=AQR PE=1 SV=4	AQR	171 kDa	25	8	0	17	5	3	19	7	0	0	0	11	8.33333	8.66667	0
Histone H1x OS=Homo sapiens OX=9606 GN=H1FX PE=1 SV=1	H1X	22 kDa	0	7	3	4	12	8	6	11	9	4	3	3.33333	8	8.66667	3.5
Caseinolytic peptidase B protein homolog OS=Homo sapiens OX=9606 GN=CLPB PE=1 SV=1	CLPB	79 kDa	7	10	2	14	5	2	12	11	3	7	4	6.33333	7	8.66667	5.5
Peptidyl-prolyl cis-trans isomerase-like 1 OS=Homo sapiens OX=9606 GN=PPIL1 PE=1 SV=1	PPIL1	18 kDa	6	2	0	5	4	9	10	6	10	5	9	2.66667	6	8.66667	7
60S ribosomal protein L18 OS=Homo sapiens OX=9606 GN=RPL18 PE=1 SV=2	RL18	22 kDa	3	5	2	5	3	7	6	9	11	4	6	3.33333	5	8.66667	5
Serine/arginine repetitive matrix protein 2 OS=Homo sapiens OX=9606 GN=SRRM2 PE=1 SV=2	SRRM2	300 kDa	7	3	11	0	4	11	7	3	16	2	10	7	5	8.66667	6
Cellular nucleic acid-binding protein OS=Homo sapiens OX=9606 GN=CNBP PE=1 SV=1	CNBP	19 kDa	0	0	0	0	3	3	11	11	4	6	5	0	2	8.66667	5.5
GTPase Era, mitochondrial OS=Homo sapiens OX=9606 GN=ERAL1 PE=1 SV=2	ERAL1	48 kDa	3	0	0	2	0	0	13	6	7	0	3	1	0.666667	8.66667	1.5
Pre-mRNA-splicing factor RBM22 OS=Homo sapiens OX=9606 GN=RBM22 PE=1 SV=1	RBM22	47 kDa	0	0	0	0	0	0	14	12	0	0	2	0	0	8.66667	1
Cancer-related nucleoside-triphosphatase OS=Homo sapiens OX=9606 GN=NTPCR PE=1 SV=1	NTPCR	21 kDa	0	0	0	0	0	0	4	16	6	10	7	0	0	8.66667	8.5
Pre-mRNA-splicing factor ATP-dependent RNA helicase DHX16 OS=Homo sapiens OX=9606 GN=DHX16 PE=1 SV=2	DHX16	119 kDa	22	7	6	13	11	30	6	11	8	2	14	11.6667	18	8.33333	8
Telomeric repeat-binding factor 2-interacting protein 1 OS=Homo sapiens OX=9606 GN=TERF2IP PE=1 SV=1	TE2IP	44 kDa	26	4	0	29	8	6	15	6	4	3	0	10	14.3333	8.33333	1.5
YTH domain-containing family protein 1 OS=Homo sapiens OX=9606 GN=YTHDF1 PE=1 SV=1	YTHD1	61 kDa	30	0	0	33	0	4	25	0	0	0	0	10	12.3333	8.33333	0
Pleiotropic regulator 1 OS=Homo sapiens OX=9606 GN=PLRG1 PE=1 SV=1	PLRG1	57 kDa	10	5	0	29	4	4	19	4	2	3	3	5	12.3333	8.33333	3
Regulator of nonsense transcripts 2 OS=Homo sapiens OX=9606 GN=UPF2 PE=1 SV=1	RENT2	148 kDa	33	5	0	16	8	11	16	9	0	0	0	12.6667	11.6667	8.33333	0
Pseudouridylate synthase 7 homolog OS=Homo sapiens OX=9606 GN=PUS7 PE=1 SV=2	PUS7	75 kDa	43	4	3	17	6	9	17	0	8	9	8	16.6667	10.6667	8.33333	8.5
Band 4.1-like protein 3 OS=Homo sapiens OX=9606 GN=EPB41L3 PE=1 SV=2	E41L3	121 kDa	21	4	0	21	0	6	18	7	0	0	0	8.33333	9	8.33333	0
Mannosyl-oligosaccharide glucosidase OS=Homo sapiens OX=9606 GN=MOGS PE=1 SV=5	MOGS	92 kDa	26	2	0	20	0	5	20	0	5	10	0	9.33333	8.33333	8.33333	5
SRSF protein kinase 2 OS=Homo sapiens OX=9606 GN=SRPK2 PE=1 SV=3	SRPK2	78 kDa	19	4	0	18	0	5	14	7	4	3	0	7.66667	7.66667	8.33333	1.5
Zinc finger protein 638 OS=Homo sapiens OX=9606 GN=ZNF638 PE=1 SV=2	ZN638	221 kDa	29	2	0	21	0	2	20	2	3	4	0	10.3333	7.66667	8.33333	2
Lethal(2) giant larvae protein homolog 1 OS=Homo sapiens OX=9606 GN=LLGL1 PE=1 SV=3	L2GL1	115 kDa	22	2	0	12	5	5	17	8	0	3	0	8	7.33333	8.33333	1.5
Ribosomal L1 domain-containing protein 1 OS=Homo sapiens OX=9606 GN=RSL1D1 PE=1 SV=3	RL1D1	55 kDa	15	13	8	10	9	3	10	8	7	8	8	12	7.33333	8.33333	8
Nuclear pore membrane glycoprotein 210 OS=Homo sapiens OX=9606 GN=NUP210 PE=1 SV=3	PO210	205 kDa	25	9	0	17	0	4	15	3	7	8	0	11.3333	7	8.33333	4
Nck-associated protein 1 OS=Homo sapiens OX=9606 GN=NCKAP1 PE=1 SV=1	NCKP1	129 kDa	29	4	0	15	0	3	19	6	0	3	0	11	6	8.33333	1.5
Gem-associated protein 4 OS=Homo sapiens OX=9606 GN=GEMIN4 PE=1 SV=2	GEMI4	120 kDa	26	5	0	14	0	4	15	6	4	5	4	10.3333	6	8.33333	4.5
Leucine-rich repeat flightless-interacting protein 1 OS=Homo sapiens OX=9606 GN=LRRFIP1 PE=1 SV=2	LRRF1	89 kDa	12	4	0	9	4	4	16	6	3	0	4	5.33333	5.66667	8.33333	2
F-actin-capping protein subunit beta OS=Homo sapiens OX=9606 GN=CAPZB PE=1 SV=4	CAPZB	31 kDa	2	0	5	3	3	9	5	8	12	0	9	2.33333	5	8.33333	4.5
Rho GTPase-activating protein 19 OS=Homo sapiens OX=9606 GN=ARHGAP19 PE=1 SV=1	RHG19	56 kDa	6	0	0	11	0	2	12	5	8	0	2	2	4.33333	8.33333	1
4F2 cell-surface antigen heavy chain OS=Homo sapiens OX=9606 GN=SLC3A2 PE=1 SV=3	4F2	68 kDa	7	4	0	10	2	0	16	4	5	5	0	3.66667	4	8.33333	2.5
Mediator of RNA polymerase II transcription subunit 23 OS=Homo sapiens OX=9606 GN=MED23 PE=1 SV=2	MED23	156 kDa	15	0	0	9	0	0	17	5	3	0	0	5	3	8.33333	0
60S ribosomal protein L15 OS=Homo sapiens OX=9606 GN=RPL15 PE=1 SV=2	RL15	24 kDa	5	6	0	2	2	4	8	5	12	0	10	3.66667	2.66667	8.33333	5
DnaJ homolog subfamily B member 11 OS=Homo sapiens OX=9606 GN=DNAJB11 PE=1 SV=1	DJB11	41 kDa	5	3	2	3	4	0	12	6	7	0	4	3.33333	2.33333	8.33333	2
Exportin-T OS=Homo sapiens OX=9606 GN=XPOT PE=1 SV=2	XPOT	110 kDa	4	4	0	7	0	0	10	9	6	7	0	2.66667	2.33333	8.33333	3.5
Erlin-2 OS=Homo sapiens OX=9606 GN=ERLIN2 PE=1 SV=1	ERLN2	38 kDa	5	6	4	3	0	4	11	3	11	0	9	5	2.33333	8.33333	4.5
Probable glutamate--tRNA ligase, mitochondrial OS=Homo sapiens OX=9606 GN=EARS2 PE=1 SV=2	SYEM	59 kDa	4	0	0	6	0	0	9	8	8	0	2	1.33333	2	8.33333	1
Scaffold attachment factor B1 OS=Homo sapiens OX=9606 GN=SAFB PE=1 SV=4	SAFB1	103 kDa	4	0	0	2	0	4	10	9	6	4	3	1.33333	2	8.33333	3.5
Transcription factor AP-4 OS=Homo sapiens OX=9606 GN=TFAP4 PE=1 SV=2	TFAP4	39 kDa	0	0	0	0	2	3	3	14	8	0	0	0	1.66667	8.33333	0
HEAT repeat-containing protein 1 OS=Homo sapiens OX=9606 GN=HEATR1 PE=1 SV=3	HEAT1	242 kDa	5	0	0	2	0	0	15	10	0	8	0	1.66667	0.666667	8.33333	4
Probable global transcription activator SNF2L2 OS=Homo sapiens OX=9606 GN=SMARCA2 PE=1 SV=2	SMCA2	181 kDa	33	0	0	0	0	0	25	0	0	0	0	11	0	8.33333	0
Luc7-like protein 3 OS=Homo sapiens OX=9606 GN=LUC7L3 PE=1 SV=2	LC7L3	51 kDa	8	10	10	6	10	21	3	9	12	4	8	9.33333	12.3333	8	6
Cation-independent mannose-6-phosphate receptor OS=Homo sapiens OX=9606 GN=IGF2R PE=1 SV=3	MPRI	274 kDa	17	0	0	25	5	3	5	12	7	4	2	5.66667	11	8	3
Exocyst complex component 2 OS=Homo sapiens OX=9606 GN=EXOC2 PE=1 SV=1	EXOC2	104 kDa	24	3	0	22	0	7	17	4	3	0	0	9	9.66667	8	0
Spectrin beta chain, non-erythrocytic 1 OS=Homo sapiens OX=9606 GN=SPTBN1 PE=1 SV=2	SPTB2	275 kDa	44	4	0	26	0	0	5	0	19	18	2	16	8.66667	8	10
ESF1 homolog OS=Homo sapiens OX=9606 GN=ESF1 PE=1 SV=1	ESF1	99 kDa	23	4	0	17	2	6	19	3	2	0	0	9	8.33333	8	0
Translation initiation factor eIF-2B subunit delta OS=Homo sapiens OX=9606 GN=EIF2B4 PE=1 SV=2	EI2BD	58 kDa	14	7	2	15	4	6	13	6	5	2	5	7.66667	8.33333	8	3.5
Peroxisomal multifunctional enzyme type 2 OS=Homo sapiens OX=9606 GN=HSD17B4 PE=1 SV=3	DHB4	80 kDa	5	3	0	5	11	9	8	3	13	5	6	2.66667	8.33333	8	5.5
N-acylneuraminate cytidylyltransferase OS=Homo sapiens OX=9606 GN=CMAS PE=1 SV=2	NEUA	48 kDa	12	6	7	14	0	7	10	8	6	0	4	8.33333	7	8	2
Golgin subfamily A member 2 OS=Homo sapiens OX=9606 GN=GOLGA2 PE=1 SV=3	GOGA2	113 kDa	18	2	0	7	7	2	12	7	5	0	0	6.66667	5.33333	8	0
La-related protein 4B OS=Homo sapiens OX=9606 GN=LARP4B PE=1 SV=3	LAR4B	81 kDa	3	6	3	4	0	8	5	11	8	6	3	4	4	8	4.5
Methyltransferase-like protein 17, mitochondrial OS=Homo sapiens OX=9606 GN=METTL17 PE=1 SV=1	MET17	51 kDa	7	2	0	11	0	0	12	7	5	0	3	3	3.66667	8	1.5
Armadillo repeat-containing protein 8 OS=Homo sapiens OX=9606 GN=ARMC8 PE=1 SV=2	ARMC8	76 kDa	6	0	0	9	0	0	21	3	0	0	0	2	3	8	0
60S ribosomal protein L11 OS=Homo sapiens OX=9606 GN=RPL11 PE=1 SV=2	RL11	20 kDa	4	5	0	0	3	6	2	9	13	5	12	3	3	8	8.5
Titin OS=Homo sapiens OX=9606 GN=TTN PE=1 SV=4	TITIN	3816 kDa	2	6	0	5	2	0	6	16	2	4	6	2.66667	2.33333	8	5
Beta-2-syntrophin OS=Homo sapiens OX=9606 GN=SNTB2 PE=1 SV=1	SNTB2	58 kDa	4	0	0	5	0	0	14	8	2	7	6	1.33333	1.66667	8	6.5
Puromycin-sensitive aminopeptidase OS=Homo sapiens OX=9606 GN=NPEPPS PE=1 SV=2	PSA	103 kDa	2	8	0	2	0	2	6	15	3	13	6	3.33333	1.33333	8	9.5
5'-nucleotidase domain-containing protein 1 OS=Homo sapiens OX=9606 GN=NT5DC1 PE=1 SV=1	NT5D1	52 kDa	0	0	0	0	0	0	2	11	11	0	0	0	0	8	0
TBC1 domain family member 9B OS=Homo sapiens OX=9606 GN=TBC1D9B PE=1 SV=3	TBC9B	141 kDa	0	0	0	0	0	0	10	8	6	0	0	0	0	8	0
Casein kinase I isoform delta OS=Homo sapiens OX=9606 GN=CSNK1D PE=1 SV=2	KC1D	47 kDa	12	0	3	0	0	0	12	12	0	0	0	5	0	8	0
E3 ubiquitin-protein ligase ARIH1 OS=Homo sapiens OX=9606 GN=ARIH1 PE=1 SV=2	ARI1	64 kDa	0	0	0	0	0	0	19	3	2	0	2	0	0	8	1
Notchless protein homolog 1 OS=Homo sapiens OX=9606 GN=NLE1 PE=1 SV=4	NLE1	53 kDa	0	0	0	0	0	0	7	11	6	0	5	0	0	8	2.5
Estradiol 17-beta-dehydrogenase 8 OS=Homo sapiens OX=9606 GN=HSD17B8 PE=1 SV=2	DHB8	27 kDa	0	0	0	0	0	0	8	7	9	0	8	0	0	8	4
AMMECR1-like protein OS=Homo sapiens OX=9606 GN=AMMECR1L PE=1 SV=1	AMERL	34 kDa	0	0	0	0	0	0	7	11	6	3	13	0	0	8	8
THO complex subunit 4 OS=Homo sapiens OX=9606 GN=ALYREF PE=1 SV=3	THOC4	27 kDa	11	4	5	18	11	15	14	3	6	0	0	6.66667	14.6667	7.66667	0
MKI67 FHA domain-interacting nucleolar phosphoprotein OS=Homo sapiens OX=9606 GN=NIFK PE=1 SV=1	MK67I	34 kDa	11	2	5	16	10	11	12	5	6	0	6	6	12.3333	7.66667	3
General transcription factor 3C polypeptide 5 OS=Homo sapiens OX=9606 GN=GTF3C5 PE=1 SV=2	TF3C5	60 kDa	24	6	2	24	8	5	13	6	4	3	6	10.6667	12.3333	7.66667	4.5
tRNA-dihydrouridine(47) synthase [NAD(P)(+)]-like OS=Homo sapiens OX=9606 GN=DUS3L PE=1 SV=2	DUS3L	73 kDa	22	2	0	23	4	5	19	2	2	2	0	8	10.6667	7.66667	1
ATP-dependent RNA helicase DHX8 OS=Homo sapiens OX=9606 GN=DHX8 PE=1 SV=1	DHX8	139 kDa	25	5	0	17	4	9	15	6	2	2	0	10	10	7.66667	1
ATP-dependent RNA helicase DHX33 OS=Homo sapiens OX=9606 GN=DHX33 PE=1 SV=2	DHX33	79 kDa	17	0	0	19	5	5	19	0	4	6	5	5.66667	9.66667	7.66667	5.5
L-lactate dehydrogenase A chain OS=Homo sapiens OX=9606 GN=LDHA PE=1 SV=2	LDHA	37 kDa	11	2	2	14	9	5	12	5	6	0	6	5	9.33333	7.66667	3
Proliferation-associated protein 2G4 OS=Homo sapiens OX=9606 GN=PA2G4 PE=1 SV=3	PA2G4	44 kDa	21	7	9	20	3	4	16	5	2	0	0	12.3333	9	7.66667	0
Serine/threonine-protein phosphatase PP1-gamma catalytic subunit OS=Homo sapiens OX=9606 GN=PPP1CC PE=1 SV=1	PP1G	37 kDa	11	0	0	26	0	0	23	0	0	0	0	3.66667	8.66667	7.66667	0
Anaphase-promoting complex subunit 1 OS=Homo sapiens OX=9606 GN=ANAPC1 PE=1 SV=1	APC1	217 kDa	31	0	0	20	0	2	19	4	0	0	0	10.3333	7.33333	7.66667	0
Enhancer of mRNA-decapping protein 3 OS=Homo sapiens OX=9606 GN=EDC3 PE=1 SV=1	EDC3	56 kDa	12	5	0	12	6	4	9	7	7	2	5	5.66667	7.33333	7.66667	3.5
Methylosome protein 50 OS=Homo sapiens OX=9606 GN=WDR77 PE=1 SV=1	MEP50	37 kDa	13	8	7	9	8	4	11	4	8	0	4	9.33333	7	7.66667	2
Periodic tryptophan protein 2 homolog OS=Homo sapiens OX=9606 GN=PWP2 PE=2 SV=2	PWP2	102 kDa	14	5	0	19	0	2	14	5	4	4	3	6.33333	7	7.66667	3.5
Complement component 1 Q subcomponent-binding protein, mitochondrial OS=Homo sapiens OX=9606 GN=C1QBP PE=1 SV=1	C1QBP	31 kDa	7	0	3	7	7	6	14	7	2	0	0	3.33333	6.66667	7.66667	0
Zinc finger RNA-binding protein OS=Homo sapiens OX=9606 GN=ZFR PE=1 SV=2	ZFR	117 kDa	20	8	0	14	4	2	12	5	6	3	3	9.33333	6.66667	7.66667	3
tRNA pseudouridine synthase A OS=Homo sapiens OX=9606 GN=PUS1 PE=1 SV=3	TRUA	47 kDa	10	3	5	12	3	2	12	6	5	0	5	6	5.66667	7.66667	2.5
Serine/arginine-rich splicing factor 3 OS=Homo sapiens OX=9606 GN=SRSF3 PE=1 SV=1	SRSF3	19 kDa	0	0	0	4	2	7	4	9	10	5	9	0	4.33333	7.66667	7
14-3-3 protein beta/alpha OS=Homo sapiens OX=9606 GN=YWHAB PE=1 SV=3	1433B	28 kDa	0	0	0	3	6	3	0	13	10	4	9	0	4	7.66667	6.5
Glycine--tRNA ligase OS=Homo sapiens OX=9606 GN=GARS PE=1 SV=3	GARS	83 kDa	7	0	0	6	3	0	10	2	11	7	3	2.33333	3	7.66667	5
Septin-7 OS=Homo sapiens OX=9606 GN=SEPT7 PE=1 SV=2	2007-09-01	51 kDa	11	6	0	8	0	0	13	7	3	0	3	5.66667	2.66667	7.66667	1.5
Lipopolysaccharide-responsive and beige-like anchor protein OS=Homo sapiens OX=9606 GN=LRBA PE=1 SV=4	LRBA	319 kDa	6	0	0	4	0	0	11	7	5	0	0	2	1.33333	7.66667	0
Peroxidasin homolog OS=Homo sapiens OX=9606 GN=PXDN PE=1 SV=2	PXDN	165 kDa	7	0	0	4	0	0	12	9	2	0	0	2.33333	1.33333	7.66667	0
MAU2 chromatid cohesion factor homolog OS=Homo sapiens OX=9606 GN=MAU2 PE=1 SV=2	SCC4	69 kDa	0	0	0	2	0	0	15	5	3	0	0	0	0.666667	7.66667	0
39S ribosomal protein L16, mitochondrial OS=Homo sapiens OX=9606 GN=MRPL16 PE=1 SV=1	RM16	28 kDa	0	0	0	0	0	2	4	12	7	7	8	0	0.666667	7.66667	7.5
Casein kinase I isoform gamma-2 OS=Homo sapiens OX=9606 GN=CSNK1G2 PE=1 SV=1	KC1G2	47 kDa	0	0	0	0	0	0	16	0	7	0	0	0	0	7.66667	0
Testin OS=Homo sapiens OX=9606 GN=TES PE=1 SV=1	TES	48 kDa	0	0	0	0	0	0	12	6	5	0	3	0	0	7.66667	1.5
Probable methyltransferase TARBP1 OS=Homo sapiens OX=9606 GN=TARBP1 PE=1 SV=1	TARB1	182 kDa	2	0	0	0	0	0	10	11	2	3	0	0.666667	0	7.66667	1.5
KH domain-containing, RNA-binding, signal transduction-associated protein 1 OS=Homo sapiens OX=9606 GN=KHDRBS1 PE=1 SV=1	KHDR1	48 kDa	23	0	5	20	12	12	12	6	4	3	5	9.33333	14.6667	7.33333	4
Serine/arginine-rich splicing factor 2 OS=Homo sapiens OX=9606 GN=SRSF2 PE=1 SV=4	SRSF2	25 kDa	3	2	12	10	10	18	5	4	13	0	12	5.66667	12.6667	7.33333	6
WD repeat-containing protein 5 OS=Homo sapiens OX=9606 GN=WDR5 PE=1 SV=1	WDR5	37 kDa	12	0	6	17	5	4	10	5	7	0	7	6	8.66667	7.33333	3.5
Caprin-1 OS=Homo sapiens OX=9606 GN=CAPRIN1 PE=1 SV=2	CAPR1	78 kDa	8	14	9	6	6	13	4	8	10	4	10	10.3333	8.33333	7.33333	7
Mediator of DNA damage checkpoint protein 1 OS=Homo sapiens OX=9606 GN=MDC1 PE=1 SV=3	MDC1	227 kDa	34	4	0	18	2	2	12	10	0	9	0	12.6667	7.33333	7.33333	4.5
60S ribosomal protein L10 OS=Homo sapiens OX=9606 GN=RPL10 PE=1 SV=4	RL10	25 kDa	5	10	0	6	5	11	7	7	8	4	8	5	7.33333	7.33333	6
TAR DNA-binding protein 43 OS=Homo sapiens OX=9606 GN=TARDBP PE=1 SV=1	TADBP	45 kDa	13	2	0	17	4	0	12	6	4	0	2	5	7	7.33333	1
Oxygen-dependent coproporphyrinogen-III oxidase, mitochondrial OS=Homo sapiens OX=9606 GN=CPOX PE=1 SV=3	HEM6	50 kDa	8	2	3	10	6	5	9	5	8	0	4	4.33333	7	7.33333	2
Small nuclear ribonucleoprotein-associated protein N OS=Homo sapiens OX=9606 GN=SNRPN PE=1 SV=1	RSMN	25 kDa	0	5	0	0	6	13	0	7	15	6	13	1.66667	6.33333	7.33333	9.5
40S ribosomal protein S16 OS=Homo sapiens OX=9606 GN=RPS16 PE=1 SV=2	RS16	16 kDa	3	6	0	3	2	14	0	12	10	4	22	3	6.33333	7.33333	13
Mitochondrial import inner membrane translocase subunit TIM50 OS=Homo sapiens OX=9606 GN=TIMM50 PE=1 SV=2	TIM50	40 kDa	4	3	0	9	4	4	7	8	7	0	5	2.33333	5.66667	7.33333	2.5
Gamma-tubulin complex component 2 OS=Homo sapiens OX=9606 GN=TUBGCP2 PE=1 SV=2	GCP2	103 kDa	12	0	0	15	0	2	13	6	3	5	0	4	5.66667	7.33333	2.5
Cellular tumor antigen p53 OS=Homo sapiens OX=9606 GN=TP53 PE=1 SV=4	P53	44 kDa	11	7	3	11	0	4	12	4	6	0	4	7	5	7.33333	2
SWI/SNF-related matrix-associated actin-dependent regulator of chromatin subfamily E member 1 OS=Homo sapiens OX=9606 GN=SMARCE1 PE=1 SV=2	SMCE1	47 kDa	13	4	0	11	0	3	13	6	3	2	0	5.66667	4.66667	7.33333	1
L-aminoadipate-semialdehyde dehydrogenase-phosphopantetheinyl transferase OS=Homo sapiens OX=9606 GN=AASDHPPT PE=1 SV=2	ADPPT	36 kDa	5	2	2	7	6	0	7	11	4	0	6	3	4.33333	7.33333	3
Stress-induced-phosphoprotein 1 OS=Homo sapiens OX=9606 GN=STIP1 PE=1 SV=1	STIP1	63 kDa	7	4	0	8	3	0	11	6	5	2	0	3.66667	3.66667	7.33333	1
Catenin alpha-1 OS=Homo sapiens OX=9606 GN=CTNNA1 PE=1 SV=1	CTNA1	100 kDa	15	5	0	10	0	0	11	7	4	3	0	6.66667	3.33333	7.33333	1.5
Programmed cell death protein 2-like OS=Homo sapiens OX=9606 GN=PDCD2L PE=1 SV=1	PDD2L	39 kDa	3	0	2	4	2	2	6	9	7	0	0	1.66667	2.66667	7.33333	0
Symplekin OS=Homo sapiens OX=9606 GN=SYMPK PE=1 SV=2	SYMPK	141 kDa	13	0	0	8	0	0	16	6	0	0	0	4.33333	2.66667	7.33333	0
Glutamyl-tRNA(Gln) amidotransferase subunit B, mitochondrial OS=Homo sapiens OX=9606 GN=GATB PE=1 SV=1	GATB	62 kDa	6	5	3	8	0	0	9	4	9	4	4	4.66667	2.66667	7.33333	4
Tripeptidyl-peptidase 2 OS=Homo sapiens OX=9606 GN=TPP2 PE=1 SV=4	TPP2	138 kDa	2	0	0	5	0	0	15	7	0	3	0	0.666667	1.66667	7.33333	1.5
von Willebrand factor A domain-containing protein 8 OS=Homo sapiens OX=9606 GN=VWA8 PE=1 SV=2	VWA8	215 kDa	7	0	0	2	0	0	19	3	0	0	0	2.33333	0.666667	7.33333	0
Protein 4.1 OS=Homo sapiens OX=9606 GN=EPB41 PE=1 SV=4	41	97 kDa	47	7	0	41	5	14	19	2	0	0	2	18	20	7	1
Replication factor C subunit 5 OS=Homo sapiens OX=9606 GN=RFC5 PE=1 SV=1	RFC5	38 kDa	14	0	4	18	11	11	16	0	5	0	7	6	13.3333	7	3.5
Parafibromin OS=Homo sapiens OX=9606 GN=CDC73 PE=1 SV=1	CDC73	61 kDa	10	7	5	16	6	12	14	4	3	2	5	7.33333	11.3333	7	3.5
mRNA turnover protein 4 homolog OS=Homo sapiens OX=9606 GN=MRTO4 PE=1 SV=2	MRT4	28 kDa	7	0	6	11	11	11	8	8	5	0	4	4.33333	11	7	2
Probable ATP-dependent RNA helicase DDX49 OS=Homo sapiens OX=9606 GN=DDX49 PE=1 SV=1	DDX49	54 kDa	16	5	4	24	0	5	14	2	5	0	3	8.33333	9.66667	7	1.5
U1 small nuclear ribonucleoprotein A OS=Homo sapiens OX=9606 GN=SNRPA PE=1 SV=3	SNRPA	31 kDa	7	5	0	8	8	10	11	4	6	0	8	4	8.66667	7	4
Cell division cycle protein 27 homolog OS=Homo sapiens OX=9606 GN=CDC27 PE=1 SV=2	CDC27	92 kDa	23	0	0	21	0	4	12	7	2	2	0	7.66667	8.33333	7	1
Cleavage and polyadenylation specificity factor subunit 7 OS=Homo sapiens OX=9606 GN=CPSF7 PE=1 SV=1	CPSF7	52 kDa	8	8	7	12	5	7	7	5	9	4	11	7.66667	8	7	7.5
Thyroid hormone receptor-associated protein 3 OS=Homo sapiens OX=9606 GN=THRAP3 PE=1 SV=2	TR150	109 kDa	23	5	0	19	0	4	13	4	4	0	2	9.33333	7.66667	7	1
Nucleosome-remodeling factor subunit BPTF OS=Homo sapiens OX=9606 GN=BPTF PE=1 SV=3	BPTF	338 kDa	23	0	0	21	0	0	15	6	0	3	0	7.66667	7	7	1.5
Protein FAM98B OS=Homo sapiens OX=9606 GN=FAM98B PE=1 SV=2	FA98B	46 kDa	17	4	5	12	2	6	13	5	3	0	3	8.66667	6.66667	7	1.5
Kinesin-like protein KIF11 OS=Homo sapiens OX=9606 GN=KIF11 PE=1 SV=2	KIF11	119 kDa	22	4	0	14	0	3	14	7	0	4	0	8.66667	5.66667	7	2
THO complex subunit 3 OS=Homo sapiens OX=9606 GN=THOC3 PE=1 SV=1	THOC3	39 kDa	6	2	3	7	2	6	7	9	5	0	11	3.66667	5	7	5.5
CD2 antigen cytoplasmic tail-binding protein 2 OS=Homo sapiens OX=9606 GN=CD2BP2 PE=1 SV=1	CD2B2	38 kDa	9	8	5	9	0	3	10	8	3	0	0	7.33333	4	7	0
Calnexin OS=Homo sapiens OX=9606 GN=CANX PE=1 SV=2	CALX	68 kDa	10	3	0	9	0	0	11	5	5	9	2	4.33333	3	7	5.5
Proline-, glutamic acid- and leucine-rich protein 1 OS=Homo sapiens OX=9606 GN=PELP1 PE=1 SV=2	PELP1	120 kDa	7	0	0	4	0	3	13	6	2	0	0	2.33333	2.33333	7	0
Acylglycerol kinase, mitochondrial OS=Homo sapiens OX=9606 GN=AGK PE=1 SV=2	AGK	47 kDa	4	4	4	4	0	3	5	9	7	0	3	4	2.33333	7	1.5
Transportin-1 OS=Homo sapiens OX=9606 GN=TNPO1 PE=1 SV=2	TNPO1	102 kDa	12	4	2	7	0	0	10	5	6	3	2	6	2.33333	7	2.5
Phosphoribosylformylglycinamidine synthase OS=Homo sapiens OX=9606 GN=PFAS PE=1 SV=4	PUR4	145 kDa	8	3	0	3	0	3	9	9	3	4	3	3.66667	2	7	3.5
RB1-inducible coiled-coil protein 1 OS=Homo sapiens OX=9606 GN=RB1CC1 PE=1 SV=3	RBCC1	183 kDa	0	0	0	4	0	0	13	8	0	0	0	0	1.33333	7	0
UPF0428 protein CXorf56 OS=Homo sapiens OX=9606 GN=CXorf56 PE=1 SV=1	CX056	26 kDa	0	0	0	0	4	0	2	9	10	0	5	0	1.33333	7	2.5
Pachytene checkpoint protein 2 homolog OS=Homo sapiens OX=9606 GN=TRIP13 PE=1 SV=2	PCH2	49 kDa	0	0	0	3	0	0	8	7	6	0	3	0	1	7	1.5
Importin-4 OS=Homo sapiens OX=9606 GN=IPO4 PE=1 SV=2	IPO4	119 kDa	10	3	0	3	0	0	12	5	4	9	0	4.33333	1	7	4.5
Exportin-5 OS=Homo sapiens OX=9606 GN=XPO5 PE=1 SV=1	XPO5	136 kDa	8	0	0	2	0	0	9	6	6	2	0	2.66667	0.666667	7	1
Tripeptidyl-peptidase 1 OS=Homo sapiens OX=9606 GN=TPP1 PE=1 SV=2	TPP1	61 kDa	0	0	0	0	0	0	15	6	0	0	0	0	0	7	0
Trimethyllysine dioxygenase, mitochondrial OS=Homo sapiens OX=9606 GN=TMLHE PE=1 SV=1	TMLH	50 kDa	0	0	0	0	0	0	8	10	3	0	3	0	0	7	1.5
Fatty aldehyde dehydrogenase OS=Homo sapiens OX=9606 GN=ALDH3A2 PE=1 SV=1	AL3A2	55 kDa	2	0	0	0	0	0	8	10	3	0	3	0.666667	0	7	1.5
ATP-dependent RNA helicase DDX24 OS=Homo sapiens OX=9606 GN=DDX24 PE=1 SV=1	DDX24	96 kDa	13	2	0	0	0	0	11	8	2	3	0	5	0	7	1.5
Copine-3 OS=Homo sapiens OX=9606 GN=CPNE3 PE=1 SV=1	CPNE3	60 kDa	0	0	0	0	0	0	8	9	4	2	5	0	0	7	3.5
Ankyrin repeat and KH domain-containing protein 1 OS=Homo sapiens OX=9606 GN=ANKHD1 PE=1 SV=1	ANKH1	269 kDa	46	0	0	35	0	8	18	2	0	0	0	15.3333	14.3333	6.66667	0
Microtubule-associated protein 1B OS=Homo sapiens OX=9606 GN=MAP1B PE=1 SV=2	MAP1B	271 kDa	79	2	2	39	0	3	14	0	6	0	2	27.6667	14	6.66667	1
Band 4.1-like protein 2 OS=Homo sapiens OX=9606 GN=EPB41L2 PE=1 SV=1	E41L2	113 kDa	33	0	2	25	2	5	14	4	2	0	0	11.6667	10.6667	6.66667	0
BTB/POZ domain-containing protein KCTD12 OS=Homo sapiens OX=9606 GN=KCTD12 PE=1 SV=1	KCD12	36 kDa	10	2	0	13	8	10	9	6	5	0	3	4	10.3333	6.66667	1.5
RNA-binding protein Musashi homolog 2 OS=Homo sapiens OX=9606 GN=MSI2 PE=1 SV=1	MSI2H	35 kDa	12	0	4	18	7	6	12	5	3	0	3	5.33333	10.3333	6.66667	1.5
Eukaryotic translation initiation factor 3 subunit D OS=Homo sapiens OX=9606 GN=EIF3D PE=1 SV=1	EIF3D	64 kDa	23	11	2	16	13	2	10	5	5	4	4	12	10.3333	6.66667	4
28S ribosomal protein S22, mitochondrial OS=Homo sapiens OX=9606 GN=MRPS22 PE=1 SV=1	RT22	41 kDa	15	4	4	16	6	7	10	4	6	0	2	7.66667	9.66667	6.66667	1
WD repeat-containing protein 75 OS=Homo sapiens OX=9606 GN=WDR75 PE=1 SV=1	WDR75	95 kDa	26	0	0	25	0	2	20	0	0	0	0	8.66667	9	6.66667	0
F-actin-capping protein subunit alpha-1 OS=Homo sapiens OX=9606 GN=CAPZA1 PE=1 SV=3	CAZA1	33 kDa	6	0	5	10	10	6	8	7	5	0	5	3.66667	8.66667	6.66667	2.5
Protein FAM98A OS=Homo sapiens OX=9606 GN=FAM98A PE=1 SV=1	FA98A	55 kDa	6	9	3	15	7	2	10	4	6	2	3	6	8	6.66667	2.5
GTP-binding protein 10 OS=Homo sapiens OX=9606 GN=GTPBP10 PE=1 SV=1	GTPBA	43 kDa	21	0	6	17	0	6	16	4	0	0	2	9	7.66667	6.66667	1
Condensin-2 complex subunit G2 OS=Homo sapiens OX=9606 GN=NCAPG2 PE=1 SV=1	CNDG2	131 kDa	29	2	0	18	0	4	16	4	0	3	0	10.3333	7.33333	6.66667	1.5
Ribonuclease P protein subunit p30 OS=Homo sapiens OX=9606 GN=RPP30 PE=1 SV=1	RPP30	29 kDa	10	0	0	9	6	6	10	6	4	3	2	3.33333	7	6.66667	2.5
Nucleolar protein 14 OS=Homo sapiens OX=9606 GN=NOP14 PE=1 SV=3	NOP14	98 kDa	23	6	0	16	0	4	13	5	2	2	0	9.66667	6.66667	6.66667	1
28S ribosomal protein S9, mitochondrial OS=Homo sapiens OX=9606 GN=MRPS9 PE=1 SV=2	RT09	46 kDa	8	3	4	8	8	3	8	5	7	0	3	5	6.33333	6.66667	1.5
Ran GTPase-activating protein 1 OS=Homo sapiens OX=9606 GN=RANGAP1 PE=1 SV=1	RAGP1	64 kDa	16	3	3	14	0	5	11	0	9	5	6	7.33333	6.33333	6.66667	5.5
WD repeat-containing protein 3 OS=Homo sapiens OX=9606 GN=WDR3 PE=1 SV=1	WDR3	106 kDa	19	2	0	13	0	5	10	8	2	5	2	7	6	6.66667	3.5
TRMT1-like protein OS=Homo sapiens OX=9606 GN=TRMT1L PE=1 SV=2	TRM1L	82 kDa	18	0	3	18	0	0	15	2	3	7	4	7	6	6.66667	5.5
AP-2 complex subunit mu OS=Homo sapiens OX=9606 GN=AP2M1 PE=1 SV=2	AP2M1	50 kDa	10	7	4	12	2	3	10	5	5	2	2	7	5.66667	6.66667	2
Transcriptional activator protein Pur-alpha OS=Homo sapiens OX=9606 GN=PURA PE=1 SV=2	PURA	35 kDa	11	2	0	15	0	0	13	5	2	0	0	4.33333	5	6.66667	0
Serine/threonine-protein phosphatase 6 regulatory subunit 3 OS=Homo sapiens OX=9606 GN=PPP6R3 PE=1 SV=2	PP6R3	98 kDa	11	6	0	9	2	3	10	8	2	0	0	5.66667	4.66667	6.66667	0
Bromodomain adjacent to zinc finger domain protein 1A OS=Homo sapiens OX=9606 GN=BAZ1A PE=1 SV=2	BAZ1A	179 kDa	9	5	0	6	2	3	12	8	0	0	2	4.66667	3.66667	6.66667	1
60S ribosomal protein L8 OS=Homo sapiens OX=9606 GN=RPL8 PE=1 SV=2	RL8	28 kDa	7	4	4	2	2	7	5	8	7	0	6	5	3.66667	6.66667	3
Glutamate--cysteine ligase regulatory subunit OS=Homo sapiens OX=9606 GN=GCLM PE=1 SV=1	GSH0	31 kDa	0	3	0	2	4	4	2	11	7	5	5	1	3.33333	6.66667	5
Inosine-5'-monophosphate dehydrogenase 2 OS=Homo sapiens OX=9606 GN=IMPDH2 PE=1 SV=2	IMDH2	56 kDa	10	7	0	5	2	2	13	5	2	3	0	5.66667	3	6.66667	1.5
DNA replication licensing factor MCM4 OS=Homo sapiens OX=9606 GN=MCM4 PE=1 SV=5	MCM4	97 kDa	9	6	0	6	0	3	10	4	6	4	2	5	3	6.66667	3
Exosome complex component RRP4 OS=Homo sapiens OX=9606 GN=EXOSC2 PE=1 SV=2	EXOS2	33 kDa	0	0	4	4	0	2	9	4	7	0	2	1.33333	2	6.66667	1
Tudor-interacting repair regulator protein OS=Homo sapiens OX=9606 GN=NUDT16L1 PE=1 SV=1	TIRR	23 kDa	0	0	0	0	0	6	6	12	2	7	6	0	2	6.66667	6.5
Serine/threonine-protein phosphatase 2A 55 kDa regulatory subunit B alpha isoform OS=Homo sapiens OX=9606 GN=PPP2R2A PE=1 SV=1	2ABA	52 kDa	0	0	0	3	0	2	6	7	7	0	4	0	1.66667	6.66667	2
Proteasome subunit alpha type-4 OS=Homo sapiens OX=9606 GN=PSMA4 PE=1 SV=1	PSA4	29 kDa	0	0	0	0	2	3	5	10	5	0	5	0	1.66667	6.66667	2.5
Nucleoredoxin OS=Homo sapiens OX=9606 GN=NXN PE=1 SV=2	NXN	48 kDa	0	0	0	0	0	0	8	6	6	0	0	0	0	6.66667	0
3-ketoacyl-CoA thiolase, peroxisomal OS=Homo sapiens OX=9606 GN=ACAA1 PE=1 SV=2	THIK	44 kDa	0	0	0	0	0	0	9	9	2	0	0	0	0	6.66667	0
Nuclear pore complex protein Nup155 OS=Homo sapiens OX=9606 GN=NUP155 PE=1 SV=1	NU155	155 kDa	2	0	0	0	0	0	5	12	3	0	0	0.666667	0	6.66667	0
Cytosolic non-specific dipeptidase OS=Homo sapiens OX=9606 GN=CNDP2 PE=1 SV=2	CNDP2	53 kDa	0	0	0	0	0	0	15	3	2	0	2	0	0	6.66667	1
Cytoplasmic tRNA 2-thiolation protein 2 OS=Homo sapiens OX=9606 GN=CTU2 PE=1 SV=1	CTU2	56 kDa	0	0	0	0	0	0	10	4	6	2	0	0	0	6.66667	1
mRNA-capping enzyme OS=Homo sapiens OX=9606 GN=RNGTT PE=1 SV=1	MCE1	69 kDa	0	0	0	0	0	0	8	3	9	2	0	0	0	6.66667	1
Tyrosyl-DNA phosphodiesterase 2 OS=Homo sapiens OX=9606 GN=TDP2 PE=1 SV=1	TYDP2	41 kDa	0	2	0	0	0	0	5	12	3	0	3	0.666667	0	6.66667	1.5
14-3-3 protein eta OS=Homo sapiens OX=9606 GN=YWHAH PE=1 SV=4	1433F	28 kDa	0	0	0	0	0	0	5	8	7	0	9	0	0	6.66667	4.5
Nuclear RNA export factor 1 OS=Homo sapiens OX=9606 GN=NXF1 PE=1 SV=1	NXF1	70 kDa	25	5	5	33	8	5	13	2	4	6	5	11.6667	15.3333	6.33333	5.5
WD40 repeat-containing protein SMU1 OS=Homo sapiens OX=9606 GN=SMU1 PE=1 SV=2	SMU1	58 kDa	13	10	6	25	0	13	14	5	0	0	4	9.66667	12.6667	6.33333	2
U4/U6 small nuclear ribonucleoprotein Prp31 OS=Homo sapiens OX=9606 GN=PRPF31 PE=1 SV=2	PRP31	55 kDa	13	8	5	22	4	8	11	6	2	0	0	8.66667	11.3333	6.33333	0
RNA N6-adenosine-methyltransferase METTL16 OS=Homo sapiens OX=9606 GN=METTL16 PE=1 SV=2	MET16	64 kDa	33	7	5	22	4	7	16	0	3	2	3	15	11	6.33333	2.5
Cyclin-dependent kinase 11B OS=Homo sapiens OX=9606 GN=CDK11B PE=1 SV=4	CD11B	93 kDa	11	11	3	11	2	15	5	7	7	0	0	8.33333	9.33333	6.33333	0
YTH domain-containing family protein 3 OS=Homo sapiens OX=9606 GN=YTHDF3 PE=1 SV=1	YTHD3	64 kDa	25	0	0	21	0	6	19	0	0	0	0	8.33333	9	6.33333	0
ATP-dependent RNA helicase DDX55 OS=Homo sapiens OX=9606 GN=DDX55 PE=1 SV=3	DDX55	69 kDa	24	4	4	20	4	3	13	0	6	2	3	10.6667	9	6.33333	2.5
Cyclin-dependent kinase 9 OS=Homo sapiens OX=9606 GN=CDK9 PE=1 SV=3	CDK9	43 kDa	8	2	0	9	8	8	8	5	6	0	9	3.33333	8.33333	6.33333	4.5
Histone-binding protein RBBP7 OS=Homo sapiens OX=9606 GN=RBBP7 PE=1 SV=1	RBBP7	48 kDa	20	0	0	24	0	0	19	0	0	0	0	6.66667	8	6.33333	0
Serine/threonine-protein phosphatase PP1-beta catalytic subunit OS=Homo sapiens OX=9606 GN=PPP1CB PE=1 SV=3	PP1B	37 kDa	8	0	6	21	0	0	19	0	0	0	0	4.66667	7	6.33333	0
Signal recognition particle subunit SRP68 OS=Homo sapiens OX=9606 GN=SRP68 PE=1 SV=2	SRP68	71 kDa	17	4	2	16	5	0	12	0	7	5	5	7.66667	7	6.33333	5
Protein lin-28 homolog B OS=Homo sapiens OX=9606 GN=LIN28B PE=1 SV=1	LN28B	27 kDa	8	0	0	10	4	6	11	5	3	0	2	2.66667	6.66667	6.33333	1
Core histone macro-H2A.1 OS=Homo sapiens OX=9606 GN=H2AFY PE=1 SV=4	H2AY	40 kDa	11	6	0	8	10	2	7	8	4	0	5	5.66667	6.66667	6.33333	2.5
Methylmalonic aciduria and homocystinuria type C protein OS=Homo sapiens OX=9606 GN=MMACHC PE=1 SV=3	MMAC	32 kDa	0	0	0	4	4	10	6	6	7	0	0	0	6	6.33333	0
Mitogen-activated protein kinase kinase kinase kinase 4 OS=Homo sapiens OX=9606 GN=MAP4K4 PE=1 SV=2	M4K4	142 kDa	14	0	0	18	0	0	19	0	0	0	0	4.66667	6	6.33333	0
Liprin-alpha-1 OS=Homo sapiens OX=9606 GN=PPFIA1 PE=1 SV=1	LIPA1	136 kDa	19	2	0	6	3	7	10	6	3	0	0	7	5.33333	6.33333	0
Kanadaptin OS=Homo sapiens OX=9606 GN=SLC4A1AP PE=1 SV=1	NADAP	89 kDa	15	6	0	9	0	7	13	6	0	2	0	7	5.33333	6.33333	1
Serrate RNA effector molecule homolog OS=Homo sapiens OX=9606 GN=SRRT PE=1 SV=1	SRRT	101 kDa	11	4	0	7	4	5	7	10	2	4	2	5	5.33333	6.33333	3
Large proline-rich protein BAG6 OS=Homo sapiens OX=9606 GN=BAG6 PE=1 SV=2	BAG6	119 kDa	10	5	0	6	4	5	9	7	3	0	0	5	5	6.33333	0
Alpha-globin transcription factor CP2 OS=Homo sapiens OX=9606 GN=TFCP2 PE=1 SV=2	TFCP2	57 kDa	5	7	0	2	7	6	3	10	6	0	2	4	5	6.33333	1
DNA-directed RNA polymerase I subunit RPA49 OS=Homo sapiens OX=9606 GN=POLR1E PE=1 SV=3	RPA49	47 kDa	17	5	2	11	0	4	11	4	4	0	2	8	5	6.33333	1
Small nuclear ribonucleoprotein Sm D2 OS=Homo sapiens OX=9606 GN=SNRPD2 PE=1 SV=1	SMD2	14 kDa	3	0	0	5	5	5	6	5	8	3	6	1	5	6.33333	4.5
DNA-directed RNA polymerase III subunit RPC3 OS=Homo sapiens OX=9606 GN=POLR3C PE=1 SV=1	RPC3	61 kDa	11	5	4	7	5	2	9	8	2	4	0	6.66667	4.66667	6.33333	2
Eukaryotic translation initiation factor 3 subunit G OS=Homo sapiens OX=9606 GN=EIF3G PE=1 SV=2	EIF3G	36 kDa	7	4	4	5	6	2	8	4	7	0	2	5	4.33333	6.33333	1
pre-rRNA 2'-O-ribose RNA methyltransferase FTSJ3 OS=Homo sapiens OX=9606 GN=FTSJ3 PE=1 SV=2	SPB1	97 kDa	17	3	0	9	0	4	7	7	5	3	5	6.66667	4.33333	6.33333	4
Nucleoside diphosphate kinase, mitochondrial OS=Homo sapiens OX=9606 GN=NME4 PE=1 SV=1	NDKM	21 kDa	3	2	0	3	4	6	4	7	8	3	6	1.66667	4.33333	6.33333	4.5
40S ribosomal protein S14 OS=Homo sapiens OX=9606 GN=RPS14 PE=1 SV=3	RS14	16 kDa	0	2	0	2	2	8	0	10	9	4	15	0.666667	4	6.33333	9.5
Septin-2 OS=Homo sapiens OX=9606 GN=SEPT2 PE=1 SV=1	2002-09-01	41 kDa	11	5	4	9	2	0	11	3	5	0	3	6.66667	3.66667	6.33333	1.5
Structural maintenance of chromosomes protein 5 OS=Homo sapiens OX=9606 GN=SMC5 PE=1 SV=2	SMC5	129 kDa	5	2	0	4	0	6	7	10	2	0	0	2.33333	3.33333	6.33333	0
Procollagen galactosyltransferase 1 OS=Homo sapiens OX=9606 GN=COLGALT1 PE=1 SV=1	GT251	72 kDa	4	2	0	5	4	0	15	0	4	0	2	2	3	6.33333	1
Nuclear migration protein nudC OS=Homo sapiens OX=9606 GN=NUDC PE=1 SV=1	NUDC	38 kDa	8	4	4	6	0	3	7	4	8	0	4	5.33333	3	6.33333	2
Cyclin-dependent kinase 12 OS=Homo sapiens OX=9606 GN=CDK12 PE=1 SV=2	CDK12	164 kDa	13	0	0	7	0	0	16	3	0	0	0	4.33333	2.33333	6.33333	0
Serine/threonine-protein kinase MRCK beta OS=Homo sapiens OX=9606 GN=CDC42BPB PE=1 SV=2	MRCKB	194 kDa	20	4	0	6	0	0	14	5	0	0	0	8	2	6.33333	0
E3 ubiquitin-protein ligase TRIP12 OS=Homo sapiens OX=9606 GN=TRIP12 PE=1 SV=1	TRIPC	220 kDa	22	2	0	6	0	0	15	4	0	3	0	8	2	6.33333	1.5
Peroxiredoxin-5, mitochondrial OS=Homo sapiens OX=9606 GN=PRDX5 PE=1 SV=4	PRDX5	22 kDa	0	0	0	0	0	4	2	7	10	5	10	0	1.33333	6.33333	7.5
TBC1 domain family member 4 OS=Homo sapiens OX=9606 GN=TBC1D4 PE=1 SV=2	TBCD4	147 kDa	3	3	0	0	3	0	8	6	5	0	0	2	1	6.33333	0
Proteasome subunit beta type-1 OS=Homo sapiens OX=9606 GN=PSMB1 PE=1 SV=2	PSB1	26 kDa	0	0	0	0	2	0	7	10	2	2	2	0	0.666667	6.33333	2
Calmodulin-lysine N-methyltransferase OS=Homo sapiens OX=9606 GN=CAMKMT PE=1 SV=2	CMKMT	36 kDa	0	0	0	0	2	0	7	7	5	0	6	0	0.666667	6.33333	3
Myosin-14 OS=Homo sapiens OX=9606 GN=MYH14 PE=1 SV=2	MYH14	228 kDa	0	0	0	0	0	0	19	0	0	0	0	0	0	6.33333	0
60S ribosomal protein L26-like 1 OS=Homo sapiens OX=9606 GN=RPL26L1 PE=1 SV=1	RL26L	17 kDa	0	0	0	0	0	0	19	0	0	0	0	0	0	6.33333	0
Sorting nexin-6 OS=Homo sapiens OX=9606 GN=SNX6 PE=1 SV=1	SNX6	47 kDa	0	0	0	0	0	0	13	3	3	0	0	0	0	6.33333	0
Four and a half LIM domains protein 2 OS=Homo sapiens OX=9606 GN=FHL2 PE=1 SV=3	FHL2	32 kDa	0	0	0	0	0	0	5	9	5	0	2	0	0	6.33333	1
Nuclear receptor coactivator 1 OS=Homo sapiens OX=9606 GN=NCOA1 PE=1 SV=3	NCOA1	157 kDa	0	0	0	0	0	0	12	4	3	0	2	0	0	6.33333	1
Transcription elongation factor A protein 1 OS=Homo sapiens OX=9606 GN=TCEA1 PE=1 SV=2	TCEA1	34 kDa	0	0	0	0	0	0	7	5	7	0	4	0	0	6.33333	2
DNA polymerase epsilon catalytic subunit A OS=Homo sapiens OX=9606 GN=POLE PE=1 SV=5	DPOE1	262 kDa	73	11	0	57	3	12	16	0	2	5	0	28	24	6	2.5
Nascent polypeptide-associated complex subunit alpha, muscle-specific form OS=Homo sapiens OX=9606 GN=NACA PE=1 SV=1	NACAM	205 kDa	7	8	7	12	22	16	6	5	7	2	9	7.33333	16.6667	6	5.5
tRNA (uracil-5-)-methyltransferase homolog A OS=Homo sapiens OX=9606 GN=TRMT2A PE=1 SV=2	TRM2A	69 kDa	29	3	0	28	8	5	18	0	0	2	0	10.6667	13.6667	6	1
Serine/threonine-protein kinase RIO1 OS=Homo sapiens OX=9606 GN=RIOK1 PE=1 SV=2	RIOK1	66 kDa	13	11	6	10	12	16	8	5	5	7	5	10	12.6667	6	6
Utrophin OS=Homo sapiens OX=9606 GN=UTRN PE=1 SV=2	UTRO	394 kDa	50	0	0	28	2	0	7	7	4	0	0	16.6667	10	6	0
Metastasis-associated protein MTA1 OS=Homo sapiens OX=9606 GN=MTA1 PE=1 SV=2	MTA1	81 kDa	26	9	2	17	9	4	12	0	6	5	0	12.3333	10	6	2.5
ATP-dependent RNA helicase DDX18 OS=Homo sapiens OX=9606 GN=DDX18 PE=1 SV=2	DDX18	75 kDa	23	9	2	19	6	4	12	0	6	6	7	11.3333	9.66667	6	6.5
Probable tRNA pseudouridine synthase 1 OS=Homo sapiens OX=9606 GN=TRUB1 PE=1 SV=1	TRUB1	37 kDa	8	2	6	10	6	12	10	3	5	0	4	5.33333	9.33333	6	2
Sister chromatid cohesion protein PDS5 homolog B OS=Homo sapiens OX=9606 GN=PDS5B PE=1 SV=1	PDS5B	165 kDa	16	0	0	13	5	6	14	4	0	0	0	5.33333	8	6	0
Putative RNA-binding protein Luc7-like 1 OS=Homo sapiens OX=9606 GN=LUC7L PE=1 SV=1	LUC7L	44 kDa	10	0	8	14	0	10	0	12	6	0	8	6	8	6	4
Centromere protein V OS=Homo sapiens OX=9606 GN=CENPV PE=1 SV=1	CENPV	30 kDa	5	0	0	6	10	4	8	10	0	0	0	1.66667	6.66667	6	0
Transducin beta-like protein 3 OS=Homo sapiens OX=9606 GN=TBL3 PE=1 SV=2	TBL3	89 kDa	17	3	0	18	0	0	11	3	4	4	0	6.66667	6	6	2
WD repeat-containing protein 36 OS=Homo sapiens OX=9606 GN=WDR36 PE=1 SV=1	WDR36	105 kDa	17	3	0	16	0	2	12	6	0	4	0	6.66667	6	6	2
Pre-mRNA-processing factor 40 homolog A OS=Homo sapiens OX=9606 GN=PRPF40A PE=1 SV=2	PR40A	109 kDa	10	8	0	3	3	11	7	6	5	2	4	6	5.66667	6	3
Cleavage and polyadenylation specificity factor subunit 2 OS=Homo sapiens OX=9606 GN=CPSF2 PE=1 SV=2	CPSF2	88 kDa	22	7	3	14	0	3	10	5	3	2	4	10.6667	5.66667	6	3
Kinesin-like protein KIF2C OS=Homo sapiens OX=9606 GN=KIF2C PE=1 SV=2	KIF2C	81 kDa	11	0	0	10	4	0	9	3	6	0	0	3.66667	4.66667	6	0
STE20-like serine/threonine-protein kinase OS=Homo sapiens OX=9606 GN=SLK PE=1 SV=1	SLK	143 kDa	12	7	0	12	2	0	13	5	0	3	0	6.33333	4.66667	6	1.5
ERO1-like protein alpha OS=Homo sapiens OX=9606 GN=ERO1A PE=1 SV=2	ERO1A	54 kDa	8	8	3	6	5	3	8	6	4	4	3	6.33333	4.66667	6	3.5
Chromosome-associated kinesin KIF4A OS=Homo sapiens OX=9606 GN=KIF4A PE=1 SV=3	KIF4A	140 kDa	10	2	0	5	3	5	8	7	3	0	0	4	4.33333	6	0
RNA-binding protein PNO1 OS=Homo sapiens OX=9606 GN=PNO1 PE=1 SV=1	PNO1	28 kDa	0	0	6	5	2	5	7	7	4	0	5	2	4	6	2.5
Nucleosome assembly protein 1-like 4 OS=Homo sapiens OX=9606 GN=NAP1L4 PE=1 SV=1	NP1L4	43 kDa	4	6	4	7	3	2	8	5	5	2	3	4.66667	4	6	2.5
ATP-dependent zinc metalloprotease YME1L1 OS=Homo sapiens OX=9606 GN=YME1L1 PE=1 SV=2	YMEL1	86 kDa	0	6	2	5	4	2	6	10	2	0	3	2.66667	3.66667	6	1.5
Mitochondrial 2-oxoglutarate/malate carrier protein OS=Homo sapiens OX=9606 GN=SLC25A11 PE=1 SV=3	M2OM	34 kDa	0	0	0	0	3	5	3	6	9	0	5	0	2.66667	6	2.5
E3 ubiquitin-protein transferase MAEA OS=Homo sapiens OX=9606 GN=MAEA PE=1 SV=1	MAEA	45 kDa	4	0	0	7	0	0	12	3	3	0	0	1.33333	2.33333	6	0
Inorganic pyrophosphatase OS=Homo sapiens OX=9606 GN=PPA1 PE=1 SV=2	IPYR	33 kDa	0	0	2	0	4	3	2	6	10	0	7	0.666667	2.33333	6	3.5
Phospholipid hydroperoxide glutathione peroxidase OS=Homo sapiens OX=9606 GN=GPX4 PE=1 SV=3	GPX4	22 kDa	0	0	0	0	3	3	5	7	6	0	8	0	2	6	4
Acyl-coenzyme A thioesterase 8 OS=Homo sapiens OX=9606 GN=ACOT8 PE=1 SV=1	ACOT8	36 kDa	2	0	0	3	2	0	9	4	5	0	3	0.666667	1.66667	6	1.5
Clustered mitochondria protein homolog OS=Homo sapiens OX=9606 GN=CLUH PE=1 SV=2	CLU	147 kDa	6	4	0	3	2	0	8	8	2	3	2	3.33333	1.66667	6	2.5
Histone acetyltransferase type B catalytic subunit OS=Homo sapiens OX=9606 GN=HAT1 PE=1 SV=1	HAT1	50 kDa	2	4	0	2	0	2	6	5	7	0	5	2	1.33333	6	2.5
Asparagine synthetase [glutamine-hydrolyzing] OS=Homo sapiens OX=9606 GN=ASNS PE=1 SV=4	ASNS	64 kDa	0	3	0	2	0	0	6	9	3	2	3	1	0.666667	6	2.5
Centrosomal protein of 192 kDa OS=Homo sapiens OX=9606 GN=CEP192 PE=1 SV=3	CE192	279 kDa	0	0	0	0	0	0	12	6	0	0	0	0	0	6	0
RCC1 domain-containing protein 1 OS=Homo sapiens OX=9606 GN=RCCD1 PE=1 SV=1	RCCD1	40 kDa	0	0	0	0	0	0	7	8	3	0	0	0	0	6	0
Radical S-adenosyl methionine domain-containing protein 1, mitochondrial OS=Homo sapiens OX=9606 GN=RSAD1 PE=1 SV=2	RSAD1	49 kDa	0	0	0	0	0	0	9	5	4	0	0	0	0	6	0
Zinc finger MYM-type protein 4 OS=Homo sapiens OX=9606 GN=ZMYM4 PE=1 SV=1	ZMYM4	173 kDa	0	0	0	0	0	0	7	11	0	0	0	0	0	6	0
Queuine tRNA-ribosyltransferase accessory subunit 2 OS=Homo sapiens OX=9606 GN=QTRT2 PE=1 SV=1	QTRT2	47 kDa	3	0	0	0	0	0	7	9	2	0	0	1	0	6	0
Tyrosine-protein kinase JAK1 OS=Homo sapiens OX=9606 GN=JAK1 PE=1 SV=2	JAK1	133 kDa	0	0	0	0	0	0	4	12	2	3	0	0	0	6	1.5
Tissue alpha-L-fucosidase OS=Homo sapiens OX=9606 GN=FUCA1 PE=1 SV=4	FUCO	54 kDa	0	0	0	0	0	0	10	6	2	0	4	0	0	6	2
Uridine phosphorylase 1 OS=Homo sapiens OX=9606 GN=UPP1 PE=1 SV=1	UPP1	34 kDa	0	0	0	0	0	0	4	7	7	0	7	0	0	6	3.5
Methylthioribulose-1-phosphate dehydratase OS=Homo sapiens OX=9606 GN=APIP PE=1 SV=1	MTNB	27 kDa	0	0	0	0	0	0	4	9	5	2	7	0	0	6	4.5
Rho guanine nucleotide exchange factor 12 OS=Homo sapiens OX=9606 GN=ARHGEF12 PE=1 SV=1	ARHGC	173 kDa	0	0	0	0	0	0	15	3	0	9	2	0	0	6	5.5
ATP-dependent 6-phosphofructokinase, platelet type OS=Homo sapiens OX=9606 GN=PFKP PE=1 SV=2	PFKAP	86 kDa	0	0	0	0	0	0	8	5	5	11	0	0	0	6	5.5
PRKCA-binding protein OS=Homo sapiens OX=9606 GN=PICK1 PE=1 SV=2	PICK1	47 kDa	0	0	0	0	0	0	9	4	5	0	11	0	0	6	5.5
Protein DPCD OS=Homo sapiens OX=9606 GN=DPCD PE=1 SV=2	DPCD	23 kDa	0	0	0	0	0	0	3	6	9	7	7	0	0	6	7
Protein CMSS1 OS=Homo sapiens OX=9606 GN=CMSS1 PE=1 SV=2	CMS1	32 kDa	14	0	4	21	6	12	15	0	2	0	5	6	13	5.66667	2.5
Aspartate--tRNA ligase, mitochondrial OS=Homo sapiens OX=9606 GN=DARS2 PE=1 SV=1	SYDM	74 kDa	27	2	0	24	7	3	14	0	3	4	5	9.66667	11.3333	5.66667	4.5
Transcriptional activator protein Pur-beta OS=Homo sapiens OX=9606 GN=PURB PE=1 SV=3	PURB	33 kDa	11	0	0	23	4	2	10	7	0	0	0	3.66667	9.66667	5.66667	0
40S ribosomal protein S11 OS=Homo sapiens OX=9606 GN=RPS11 PE=1 SV=3	RS11	18 kDa	8	7	0	6	7	14	6	6	5	2	8	5	9	5.66667	5
Exocyst complex component 4 OS=Homo sapiens OX=9606 GN=EXOC4 PE=1 SV=1	EXOC4	111 kDa	29	6	0	19	0	7	9	5	3	0	0	11.6667	8.66667	5.66667	0
28S ribosomal protein S31, mitochondrial OS=Homo sapiens OX=9606 GN=MRPS31 PE=1 SV=3	RT31	45 kDa	10	3	0	13	5	7	9	5	3	0	2	4.33333	8.33333	5.66667	1
Exosome complex component RRP42 OS=Homo sapiens OX=9606 GN=EXOSC7 PE=1 SV=3	EXOS7	32 kDa	9	0	6	9	6	6	9	5	3	0	3	5	7	5.66667	1.5
26S proteasome non-ATPase regulatory subunit 7 OS=Homo sapiens OX=9606 GN=PSMD7 PE=1 SV=2	PSMD7	37 kDa	12	4	0	12	4	5	9	2	6	0	3	5.33333	7	5.66667	1.5
Phosphatidylinositol 4-phosphate 5-kinase type-1 alpha OS=Homo sapiens OX=9606 GN=PIP5K1A PE=1 SV=1	PI51A	63 kDa	11	5	3	14	2	4	12	3	2	0	3	6.33333	6.66667	5.66667	1.5
MAP/microtubule affinity-regulating kinase 3 OS=Homo sapiens OX=9606 GN=MARK3 PE=1 SV=5	MARK3	84 kDa	16	0	3	12	2	5	11	4	2	2	0	6.33333	6.33333	5.66667	1
Splicing factor 3A subunit 3 OS=Homo sapiens OX=9606 GN=SF3A3 PE=1 SV=1	SF3A3	59 kDa	10	5	2	13	4	2	9	6	2	0	4	5.66667	6.33333	5.66667	2
AT-rich interactive domain-containing protein 1A OS=Homo sapiens OX=9606 GN=ARID1A PE=1 SV=3	ARI1A	242 kDa	35	0	0	18	0	0	17	0	0	0	0	11.6667	6	5.66667	0
Box C/D snoRNA protein 1 OS=Homo sapiens OX=9606 GN=ZNHIT6 PE=1 SV=1	BCD1	54 kDa	11	3	0	11	2	5	12	0	5	0	6	4.66667	6	5.66667	3
DNA replication licensing factor MCM7 OS=Homo sapiens OX=9606 GN=MCM7 PE=1 SV=4	MCM7	81 kDa	22	5	0	8	5	5	13	0	4	9	0	9	6	5.66667	4.5
Serine/threonine-protein phosphatase 2A catalytic subunit alpha isoform OS=Homo sapiens OX=9606 GN=PPP2CA PE=1 SV=1	PP2AA	36 kDa	4	0	0	7	4	4	8	5	4	0	3	1.33333	5	5.66667	1.5
26S proteasome non-ATPase regulatory subunit 4 OS=Homo sapiens OX=9606 GN=PSMD4 PE=1 SV=1	PSMD4	41 kDa	11	5	0	11	0	3	7	3	7	0	2	5.33333	4.66667	5.66667	1
Coronin-1C OS=Homo sapiens OX=9606 GN=CORO1C PE=1 SV=1	COR1C	53 kDa	8	7	2	5	5	4	5	6	6	3	5	5.66667	4.66667	5.66667	4
Hyaluronan mediated motility receptor OS=Homo sapiens OX=9606 GN=HMMR PE=1 SV=2	HMMR	84 kDa	14	0	0	10	2	2	11	0	6	9	0	4.66667	4.66667	5.66667	4.5
Regulation of nuclear pre-mRNA domain-containing protein 1A OS=Homo sapiens OX=9606 GN=RPRD1A PE=1 SV=1	RPR1A	36 kDa	0	0	0	4	4	4	8	3	6	0	0	0	4	5.66667	0
GMP synthase [glutamine-hydrolyzing] OS=Homo sapiens OX=9606 GN=GMPS PE=1 SV=1	GUAA	77 kDa	17	6	2	9	3	0	4	4	9	14	8	8.33333	4	5.66667	11
ATPase family AAA domain-containing protein 3B OS=Homo sapiens OX=9606 GN=ATAD3B PE=1 SV=1	ATD3B	73 kDa	14	0	0	11	0	0	17	0	0	0	0	4.66667	3.66667	5.66667	0
Pyrroline-5-carboxylate reductase 1, mitochondrial OS=Homo sapiens OX=9606 GN=PYCR1 PE=1 SV=2	P5CR1	33 kDa	3	0	3	3	2	6	8	4	5	0	38	2	3.66667	5.66667	19
E3 ubiquitin-protein ligase ZNF598 OS=Homo sapiens OX=9606 GN=ZNF598 PE=1 SV=1	ZN598	99 kDa	6	0	0	2	0	8	5	12	0	0	2	2	3.33333	5.66667	1
GRIP and coiled-coil domain-containing protein 2 OS=Homo sapiens OX=9606 GN=GCC2 PE=1 SV=4	GCC2	196 kDa	5	0	0	6	0	0	14	3	0	0	0	1.66667	2	5.66667	0
Mitochondrial 10-formyltetrahydrofolate dehydrogenase OS=Homo sapiens OX=9606 GN=ALDH1L2 PE=1 SV=2	AL1L2	102 kDa	0	0	0	6	0	0	9	6	2	2	0	0	2	5.66667	1
Pogo transposable element with ZNF domain OS=Homo sapiens OX=9606 GN=POGZ PE=1 SV=2	POGZ	155 kDa	7	0	0	4	0	0	11	6	0	0	0	2.33333	1.33333	5.66667	0
Tetratricopeptide repeat protein 37 OS=Homo sapiens OX=9606 GN=TTC37 PE=1 SV=1	TTC37	175 kDa	8	0	0	4	0	0	13	4	0	0	0	2.66667	1.33333	5.66667	0
AH receptor-interacting protein OS=Homo sapiens OX=9606 GN=AIP PE=1 SV=2	AIP	38 kDa	0	0	0	2	0	2	7	3	7	0	4	0	1.33333	5.66667	2
Galactokinase OS=Homo sapiens OX=9606 GN=GALK1 PE=1 SV=1	GALK1	42 kDa	4	2	2	2	2	0	4	5	8	0	4	2.66667	1.33333	5.66667	2
Nodal modulator 1 OS=Homo sapiens OX=9606 GN=NOMO1 PE=1 SV=5	NOMO1	134 kDa	2	0	0	2	0	0	9	6	2	0	0	0.666667	0.666667	5.66667	0
Acyl-CoA synthetase family member 3, mitochondrial OS=Homo sapiens OX=9606 GN=ACSF3 PE=1 SV=3	ACSF3	64 kDa	0	2	0	2	0	0	5	9	3	2	0	0.666667	0.666667	5.66667	1
Serine/threonine-protein kinase VRK1 OS=Homo sapiens OX=9606 GN=VRK1 PE=1 SV=1	VRK1	45 kDa	0	4	0	0	0	2	0	9	8	0	4	1.33333	0.666667	5.66667	2
Chromobox protein homolog 3 OS=Homo sapiens OX=9606 GN=CBX3 PE=1 SV=4	CBX3	21 kDa	0	0	0	0	0	2	3	10	4	3	5	0	0.666667	5.66667	4
Carbonyl reductase family member 4 OS=Homo sapiens OX=9606 GN=CBR4 PE=1 SV=3	CBR4	25 kDa	0	0	0	0	0	0	6	9	2	0	0	0	0	5.66667	0
EKC/KEOPS complex subunit TP53RK OS=Homo sapiens OX=9606 GN=TP53RK PE=1 SV=2	PRPK	28 kDa	0	0	0	0	0	0	6	3	8	0	0	0	0	5.66667	0
Golgin subfamily A member 3 OS=Homo sapiens OX=9606 GN=GOLGA3 PE=1 SV=2	GOGA3	167 kDa	12	0	0	0	0	0	10	7	0	0	0	4	0	5.66667	0
NAD kinase OS=Homo sapiens OX=9606 GN=NADK PE=1 SV=1	NADK	49 kDa	0	0	0	0	0	0	5	8	4	0	2	0	0	5.66667	1
N-terminal kinase-like protein OS=Homo sapiens OX=9606 GN=SCYL1 PE=1 SV=1	SCYL1	90 kDa	0	0	0	0	0	0	8	5	4	2	0	0	0	5.66667	1
Serine palmitoyltransferase 1 OS=Homo sapiens OX=9606 GN=SPTLC1 PE=1 SV=1	SPTC1	53 kDa	0	0	0	0	0	0	4	7	6	2	0	0	0	5.66667	1
1-phosphatidylinositol 4,5-bisphosphate phosphodiesterase gamma-1 OS=Homo sapiens OX=9606 GN=PLCG1 PE=1 SV=1	PLCG1	149 kDa	0	0	0	0	0	0	6	9	2	0	3	0	0	5.66667	1.5
Sorting nexin-2 OS=Homo sapiens OX=9606 GN=SNX2 PE=1 SV=2	SNX2	58 kDa	0	0	0	0	0	0	8	2	7	3	0	0	0	5.66667	1.5
Mitochondrial glutamate carrier 1 OS=Homo sapiens OX=9606 GN=SLC25A22 PE=1 SV=1	GHC1	34 kDa	0	0	0	0	0	0	4	6	7	0	4	0	0	5.66667	2
RNA-binding protein 34 OS=Homo sapiens OX=9606 GN=RBM34 PE=1 SV=2	RBM34	49 kDa	0	0	0	0	0	0	6	6	5	0	4	0	0	5.66667	2
28S ribosomal protein S29, mitochondrial OS=Homo sapiens OX=9606 GN=DAP3 PE=1 SV=1	RT29	46 kDa	19	6	10	19	13	7	7	6	3	0	7	11.6667	13	5.33333	3.5
DNA-binding protein SMUBP-2 OS=Homo sapiens OX=9606 GN=IGHMBP2 PE=1 SV=3	SMBP2	109 kDa	23	5	0	21	3	12	10	4	2	0	2	9.33333	12	5.33333	1
Eukaryotic translation initiation factor 3 subunit M OS=Homo sapiens OX=9606 GN=EIF3M PE=1 SV=1	EIF3M	43 kDa	9	7	3	16	10	6	6	6	4	0	0	6.33333	10.6667	5.33333	0
RNA-binding protein 10 OS=Homo sapiens OX=9606 GN=RBM10 PE=1 SV=3	RBM10	104 kDa	14	6	2	7	5	14	6	5	5	0	4	7.33333	8.66667	5.33333	2
Serine protease HTRA2, mitochondrial OS=Homo sapiens OX=9606 GN=HTRA2 PE=1 SV=2	HTRA2	49 kDa	0	0	0	14	7	5	8	3	5	4	10	0	8.66667	5.33333	7
Splicing factor U2AF 35 kDa subunit OS=Homo sapiens OX=9606 GN=U2AF1 PE=1 SV=3	U2AF1	28 kDa	12	5	5	9	9	6	4	6	6	0	5	7.33333	8	5.33333	2.5
RNA-binding protein 15 OS=Homo sapiens OX=9606 GN=RBM15 PE=1 SV=2	RBM15	107 kDa	15	4	0	14	0	8	11	5	0	0	0	6.33333	7.33333	5.33333	0
Nucleolar MIF4G domain-containing protein 1 OS=Homo sapiens OX=9606 GN=NOM1 PE=1 SV=1	NOM1	96 kDa	32	5	3	17	0	4	11	3	2	2	2	13.3333	7	5.33333	2
Retinoblastoma-binding protein 5 OS=Homo sapiens OX=9606 GN=RBBP5 PE=1 SV=2	RBBP5	59 kDa	11	5	2	13	4	4	12	0	4	3	3	6	7	5.33333	3
3'-5' exoribonuclease 1 OS=Homo sapiens OX=9606 GN=ERI1 PE=1 SV=3	ERI1	40 kDa	11	2	2	11	2	7	8	3	5	0	2	5	6.66667	5.33333	1
Melanoma-associated antigen D2 OS=Homo sapiens OX=9606 GN=MAGED2 PE=1 SV=2	MAGD2	65 kDa	17	6	0	11	3	5	10	0	6	4	3	7.66667	6.33333	5.33333	3.5
Insulin-like growth factor 2 mRNA-binding protein 2 OS=Homo sapiens OX=9606 GN=IGF2BP2 PE=1 SV=2	IF2B2	66 kDa	20	11	0	14	5	0	12	0	4	3	5	10.3333	6.33333	5.33333	4
Fructose-bisphosphate aldolase A OS=Homo sapiens OX=9606 GN=ALDOA PE=1 SV=2	ALDOA	39 kDa	7	3	0	10	3	5	8	4	4	0	0	3.33333	6	5.33333	0
Proliferating cell nuclear antigen OS=Homo sapiens OX=9606 GN=PCNA PE=1 SV=1	PCNA	29 kDa	0	0	0	6	5	7	5	5	6	0	5	0	6	5.33333	2.5
Transcription initiation factor IIB OS=Homo sapiens OX=9606 GN=GTF2B PE=1 SV=1	TF2B	35 kDa	0	0	0	8	3	6	9	5	2	0	2	0	5.66667	5.33333	1
Septin-9 OS=Homo sapiens OX=9606 GN=SEPT9 PE=1 SV=2	2009-09-01	65 kDa	10	0	0	13	2	2	13	0	3	2	0	3.33333	5.66667	5.33333	1
E3 ubiquitin-protein ligase SHPRH OS=Homo sapiens OX=9606 GN=SHPRH PE=1 SV=2	SHPRH	193 kDa	14	3	0	9	0	7	13	3	0	0	0	5.66667	5.33333	5.33333	0
Condensin complex subunit 2 OS=Homo sapiens OX=9606 GN=NCAPH PE=1 SV=3	CND2	83 kDa	15	4	3	10	0	6	9	4	3	0	2	7.33333	5.33333	5.33333	1
Single-stranded DNA-binding protein, mitochondrial OS=Homo sapiens OX=9606 GN=SSBP1 PE=1 SV=1	SSBP	17 kDa	0	0	0	4	6	5	8	6	2	0	9	0	5	5.33333	4.5
Endonuclease III-like protein 1 OS=Homo sapiens OX=9606 GN=NTHL1 PE=1 SV=2	NTH	34 kDa	2	0	0	7	3	4	8	4	4	0	3	0.666667	4.66667	5.33333	1.5
Cyclic AMP-responsive element-binding protein 1 OS=Homo sapiens OX=9606 GN=CREB1 PE=1 SV=2	CREB1	37 kDa	4	5	7	3	5	6	2	7	7	0	7	5.33333	4.66667	5.33333	3.5
26S proteasome regulatory subunit 4 OS=Homo sapiens OX=9606 GN=PSMC1 PE=1 SV=1	PRS4	49 kDa	8	8	0	13	0	0	16	0	0	0	0	5.33333	4.33333	5.33333	0
39S ribosomal protein L38, mitochondrial OS=Homo sapiens OX=9606 GN=MRPL38 PE=1 SV=2	RM38	45 kDa	11	5	0	9	4	0	8	6	2	0	0	5.33333	4.33333	5.33333	0
Leucine-rich repeat-containing protein 40 OS=Homo sapiens OX=9606 GN=LRRC40 PE=1 SV=1	LRC40	68 kDa	8	2	2	3	7	3	7	0	9	6	7	4	4.33333	5.33333	6.5
Ribosome biogenesis protein BOP1 OS=Homo sapiens OX=9606 GN=BOP1 PE=1 SV=2	BOP1	84 kDa	16	3	0	9	0	3	6	6	4	0	0	6.33333	4	5.33333	0
Alpha-actinin-4 OS=Homo sapiens OX=9606 GN=ACTN4 PE=1 SV=2	ACTN4	105 kDa	7	0	0	6	0	6	8	6	2	2	0	2.33333	4	5.33333	1
DNA-directed RNA polymerase III subunit RPC4 OS=Homo sapiens OX=9606 GN=POLR3D PE=1 SV=2	RPC4	44 kDa	7	5	2	7	0	5	9	3	4	0	3	4.66667	4	5.33333	1.5
Threonine--tRNA ligase, cytoplasmic OS=Homo sapiens OX=9606 GN=TARS PE=1 SV=3	SYTC	83 kDa	12	2	0	10	2	0	13	0	3	6	2	4.66667	4	5.33333	4
28S ribosomal protein S7, mitochondrial OS=Homo sapiens OX=9606 GN=MRPS7 PE=1 SV=2	RT07	28 kDa	0	0	0	0	3	6	7	4	5	0	5	0	3	5.33333	2.5
Suppressor of SWI4 1 homolog OS=Homo sapiens OX=9606 GN=PPAN PE=2 SV=1	SSF1	53 kDa	5	7	0	6	3	0	9	4	3	4	4	4	3	5.33333	4
[3-methyl-2-oxobutanoate dehydrogenase [lipoamide]] kinase, mitochondrial OS=Homo sapiens OX=9606 GN=BCKDK PE=1 SV=2	BCKD	46 kDa	0	0	0	4	0	3	9	4	3	0	0	0	2.33333	5.33333	0
Putative GTP-binding protein 6 OS=Homo sapiens OX=9606 GN=GTPBP6 PE=2 SV=4	GTPB6	57 kDa	0	0	0	7	0	0	9	7	0	0	0	0	2.33333	5.33333	0
Recombining binding protein suppressor of hairless OS=Homo sapiens OX=9606 GN=RBPJ PE=1 SV=3	SUH	56 kDa	6	4	0	7	0	0	9	5	2	0	3	3.33333	2.33333	5.33333	1.5
Glutamyl-tRNA(Gln) amidotransferase subunit A, mitochondrial OS=Homo sapiens OX=9606 GN=QRSL1 PE=1 SV=2	GATA	57 kDa	5	3	0	5	0	2	11	2	3	3	4	2.66667	2.33333	5.33333	3.5
RNA-binding protein 28 OS=Homo sapiens OX=9606 GN=RBM28 PE=1 SV=3	RBM28	86 kDa	6	6	0	5	0	0	8	5	3	2	0	4	1.66667	5.33333	1
Exonuclease 3'-5' domain-containing protein 2 OS=Homo sapiens OX=9606 GN=EXD2 PE=1 SV=2	EXD2	70 kDa	3	0	0	3	2	0	10	0	6	2	3	1	1.66667	5.33333	2.5
Proteasome adapter and scaffold protein ECM29 OS=Homo sapiens OX=9606 GN=ECPAS PE=1 SV=2	ECM29	204 kDa	3	0	0	4	0	0	7	9	0	0	0	1	1.33333	5.33333	0
Insulin-degrading enzyme OS=Homo sapiens OX=9606 GN=IDE PE=1 SV=4	IDE	118 kDa	5	2	0	2	0	2	5	6	5	0	0	2.33333	1.33333	5.33333	0
E3 ubiquitin-protein ligase RNF169 OS=Homo sapiens OX=9606 GN=RNF169 PE=1 SV=2	RN169	77 kDa	0	0	0	0	0	0	6	5	5	0	0	0	0	5.33333	0
Unhealthy ribosome biogenesis protein 2 homolog OS=Homo sapiens OX=9606 GN=URB2 PE=1 SV=2	URB2	171 kDa	3	0	0	0	0	0	10	4	2	0	0	1	0	5.33333	0
DnaJ homolog subfamily B member 12 OS=Homo sapiens OX=9606 GN=DNAJB12 PE=1 SV=5	DJB12	42 kDa	0	0	0	0	0	0	9	3	4	0	2	0	0	5.33333	1
Cytoplasmic tRNA 2-thiolation protein 1 OS=Homo sapiens OX=9606 GN=CTU1 PE=1 SV=1	CTU1	36 kDa	0	0	0	0	0	0	6	0	10	0	3	0	0	5.33333	1.5
Hydroxysteroid dehydrogenase-like protein 2 OS=Homo sapiens OX=9606 GN=HSDL2 PE=1 SV=1	HSDL2	45 kDa	0	0	0	0	0	0	2	5	9	0	3	0	0	5.33333	1.5
Uridine 5'-monophosphate synthase OS=Homo sapiens OX=9606 GN=UMPS PE=1 SV=1	UMPS	52 kDa	0	0	0	0	0	0	5	6	5	3	0	0	0	5.33333	1.5
Ataxin-10 OS=Homo sapiens OX=9606 GN=ATXN10 PE=1 SV=1	ATX10	53 kDa	0	0	0	0	0	0	5	4	7	0	6	0	0	5.33333	3
PDZ domain-containing protein GIPC1 OS=Homo sapiens OX=9606 GN=GIPC1 PE=1 SV=2	GIPC1	36 kDa	0	0	0	0	0	0	9	2	5	0	9	0	0	5.33333	4.5
Golgi-associated PDZ and coiled-coil motif-containing protein OS=Homo sapiens OX=9606 GN=GOPC PE=1 SV=1	GOPC	51 kDa	0	2	2	0	0	0	3	6	7	5	13	1.33333	0	5.33333	9
Fragile X mental retardation syndrome-related protein 1 OS=Homo sapiens OX=9606 GN=FXR1 PE=1 SV=3	FXR1	70 kDa	41	7	3	25	9	6	12	0	3	4	0	17	13.3333	5	2
U3 small nucleolar RNA-associated protein 14 homolog A OS=Homo sapiens OX=9606 GN=UTP14A PE=1 SV=1	UT14A	88 kDa	29	2	0	24	6	5	13	2	0	2	0	10.3333	11.6667	5	1
DNA polymerase subunit gamma-1 OS=Homo sapiens OX=9606 GN=POLG PE=1 SV=1	DPOG1	140 kDa	14	3	0	7	9	15	3	9	3	0	0	5.66667	10.3333	5	0
CLIP-associating protein 1 OS=Homo sapiens OX=9606 GN=CLASP1 PE=1 SV=1	CLAP1	169 kDa	6	2	0	4	5	14	5	6	4	0	0	2.66667	7.66667	5	0
Ribonuclease P protein subunit p38 OS=Homo sapiens OX=9606 GN=RPP38 PE=1 SV=2	RPP38	32 kDa	11	2	3	14	3	5	8	3	4	0	2	5.33333	7.33333	5	1
Probable ATP-dependent RNA helicase DDX56 OS=Homo sapiens OX=9606 GN=DDX56 PE=1 SV=1	DDX56	62 kDa	11	5	0	11	6	5	7	5	3	4	0	5.33333	7.33333	5	2
60S ribosomal protein L24 OS=Homo sapiens OX=9606 GN=RPL24 PE=1 SV=1	RL24	18 kDa	7	9	5	4	4	14	3	4	8	3	10	7	7.33333	5	6.5
TBC1 domain family member 10B OS=Homo sapiens OX=9606 GN=TBC1D10B PE=1 SV=3	TB10B	87 kDa	29	4	0	19	0	2	13	2	0	0	0	11	7	5	0
THO complex subunit 6 homolog OS=Homo sapiens OX=9606 GN=THOC6 PE=1 SV=1	THOC6	38 kDa	8	0	0	12	4	4	9	4	2	0	0	2.66667	6.66667	5	0
Mortality factor 4-like protein 2 OS=Homo sapiens OX=9606 GN=MORF4L2 PE=1 SV=1	MO4L2	32 kDa	4	0	7	7	6	6	4	3	8	0	8	3.66667	6.33333	5	4
SWI/SNF-related matrix-associated actin-dependent regulator of chromatin subfamily D member 1 OS=Homo sapiens OX=9606 GN=SMARCD1 PE=1 SV=2	SMRD1	58 kDa	11	6	0	13	2	3	11	4	0	3	0	5.66667	6	5	1.5
Acidic leucine-rich nuclear phosphoprotein 32 family member B OS=Homo sapiens OX=9606 GN=ANP32B PE=1 SV=1	AN32B	29 kDa	0	0	28	0	0	18	0	0	15	0	23	9.33333	6	5	11.5
Exosome complex component RRP45 OS=Homo sapiens OX=9606 GN=EXOSC9 PE=1 SV=3	EXOS9	49 kDa	11	6	3	9	4	2	8	3	4	3	4	6.66667	5	5	3.5
Cytoplasmic FMR1-interacting protein 2 OS=Homo sapiens OX=9606 GN=CYFIP2 PE=1 SV=2	CYFP2	148 kDa	38	0	0	13	0	0	15	0	0	0	0	12.6667	4.33333	5	0
Protein LSM14 homolog A OS=Homo sapiens OX=9606 GN=LSM14A PE=1 SV=3	LS14A	51 kDa	8	3	0	7	3	2	8	3	4	0	4	3.66667	4	5	2
ATP synthase subunit gamma, mitochondrial OS=Homo sapiens OX=9606 GN=ATP5F1C PE=1 SV=1	ATPG	33 kDa	2	0	3	6	0	5	8	3	4	0	0	1.66667	3.66667	5	0
SWI/SNF-related matrix-associated actin-dependent regulator of chromatin subfamily B member 1 OS=Homo sapiens OX=9606 GN=SMARCB1 PE=1 SV=2	SNF5	44 kDa	11	4	2	8	0	3	12	3	0	0	0	5.66667	3.66667	5	0
Ribosome biogenesis protein WDR12 OS=Homo sapiens OX=9606 GN=WDR12 PE=1 SV=2	WDR12	48 kDa	8	0	0	9	0	0	9	2	4	0	2	2.66667	3	5	1
Nuclear pore complex protein Nup153 OS=Homo sapiens OX=9606 GN=NUP153 PE=1 SV=2	NU153	154 kDa	10	0	0	4	0	4	5	8	2	2	0	3.33333	2.66667	5	1
Mediator of RNA polymerase II transcription subunit 14 OS=Homo sapiens OX=9606 GN=MED14 PE=1 SV=2	MED14	161 kDa	8	0	0	6	0	0	15	0	0	0	0	2.66667	2	5	0
Structural maintenance of chromosomes protein 6 OS=Homo sapiens OX=9606 GN=SMC6 PE=1 SV=2	SMC6	126 kDa	10	0	0	4	2	0	8	7	0	0	0	3.33333	2	5	0
Regulator of nonsense transcripts 1 OS=Homo sapiens OX=9606 GN=UPF1 PE=1 SV=2	RENT1	124 kDa	9	6	0	4	0	2	8	7	0	3	0	5	2	5	1.5
NADH-ubiquinone oxidoreductase 75 kDa subunit, mitochondrial OS=Homo sapiens OX=9606 GN=NDUFS1 PE=1 SV=3	NDUS1	79 kDa	0	2	0	0	3	3	6	0	9	6	7	0.666667	2	5	6.5
U3 small nucleolar RNA-interacting protein 2 OS=Homo sapiens OX=9606 GN=RRP9 PE=1 SV=1	U3IP2	52 kDa	4	0	3	3	0	0	8	5	2	5	3	2.33333	1	5	4
Double-stranded RNA-specific adenosine deaminase OS=Homo sapiens OX=9606 GN=ADAR PE=1 SV=4	DSRAD	136 kDa	3	2	0	2	0	0	4	9	2	0	0	1.66667	0.666667	5	0
Protein phosphatase methylesterase 1 OS=Homo sapiens OX=9606 GN=PPME1 PE=1 SV=3	PPME1	42 kDa	3	4	0	2	0	0	6	6	3	0	2	2.33333	0.666667	5	1
Casein kinase I isoform gamma-1 OS=Homo sapiens OX=9606 GN=CSNK1G1 PE=1 SV=1	KC1G1	49 kDa	0	0	0	0	0	0	3	12	0	0	0	0	0	5	0
Rab GTPase-activating protein 1-like OS=Homo sapiens OX=9606 GN=RABGAP1L PE=1 SV=1	RBG1L	93 kDa	0	0	0	0	0	0	13	2	0	0	0	0	0	5	0
Septin-6 OS=Homo sapiens OX=9606 GN=SEPT6 PE=1 SV=4	2006-09-01	50 kDa	0	6	0	0	0	0	7	4	4	0	0	2	0	5	0
Pyrroline-5-carboxylate reductase 3 OS=Homo sapiens OX=9606 GN=PYCR3 PE=1 SV=3	P5CR3	29 kDa	0	0	0	0	0	0	3	5	7	0	2	0	0	5	1
MAGUK p55 subfamily member 2 OS=Homo sapiens OX=9606 GN=MPP2 PE=1 SV=3	MPP2	65 kDa	0	0	0	0	0	0	6	5	4	4	5	0	0	5	4.5
Multiple myeloma tumor-associated protein 2 OS=Homo sapiens OX=9606 GN=MMTAG2 PE=1 SV=1	MMTA2	29 kDa	13	0	5	12	5	9	4	4	6	2	6	6	8.66667	4.66667	4
Cell division cycle protein 23 homolog OS=Homo sapiens OX=9606 GN=CDC23 PE=1 SV=3	CDC23	69 kDa	17	6	0	17	2	2	8	6	0	2	0	7.66667	7	4.66667	1
Phenylalanine--tRNA ligase beta subunit OS=Homo sapiens OX=9606 GN=FARSB PE=1 SV=3	SYFB	66 kDa	6	9	0	9	8	3	6	4	4	4	6	5	6.66667	4.66667	5
F-actin-capping protein subunit alpha-2 OS=Homo sapiens OX=9606 GN=CAPZA2 PE=1 SV=3	CAZA2	33 kDa	3	0	6	6	6	6	6	3	5	0	0	3	6	4.66667	0
Translin-associated protein X OS=Homo sapiens OX=9606 GN=TSNAX PE=1 SV=1	TSNAX	33 kDa	0	0	3	11	0	7	5	5	4	0	3	1	6	4.66667	1.5
Kinesin-like protein KIF1C OS=Homo sapiens OX=9606 GN=KIF1C PE=1 SV=3	KIF1C	123 kDa	6	0	0	9	3	4	10	4	0	0	0	2	5.33333	4.66667	0
Anaphase-promoting complex subunit 5 OS=Homo sapiens OX=9606 GN=ANAPC5 PE=1 SV=2	APC5	85 kDa	13	0	0	16	0	0	14	0	0	0	0	4.33333	5.33333	4.66667	0
Poly [ADP-ribose] polymerase 2 OS=Homo sapiens OX=9606 GN=PARP2 PE=1 SV=2	PARP2	66 kDa	14	5	0	11	4	0	8	6	0	0	0	6.33333	5	4.66667	0
ATP-dependent DNA helicase Q4 OS=Homo sapiens OX=9606 GN=RECQL4 PE=1 SV=2	RECQ4	133 kDa	24	0	0	15	0	0	14	0	0	0	0	8	5	4.66667	0
Exosome complex component RRP43 OS=Homo sapiens OX=9606 GN=EXOSC8 PE=1 SV=1	EXOS8	30 kDa	2	0	4	7	4	4	7	3	4	0	4	2	5	4.66667	2
Splicing factor, suppressor of white-apricot homolog OS=Homo sapiens OX=9606 GN=SFSWAP PE=1 SV=3	SFSWA	105 kDa	6	4	0	6	4	4	6	4	4	0	0	3.33333	4.66667	4.66667	0
Vam6/Vps39-like protein OS=Homo sapiens OX=9606 GN=VPS39 PE=1 SV=2	VPS39	102 kDa	14	4	0	11	0	3	8	3	3	3	0	6	4.66667	4.66667	1.5
Serine/threonine-protein kinase MARK2 OS=Homo sapiens OX=9606 GN=MARK2 PE=1 SV=2	MARK2	88 kDa	14	0	4	6	0	7	14	0	0	0	0	6	4.33333	4.66667	0
RNA-binding protein 25 OS=Homo sapiens OX=9606 GN=RBM25 PE=1 SV=3	RBM25	100 kDa	10	0	0	4	0	9	4	5	5	0	2	3.33333	4.33333	4.66667	1
RNA demethylase ALKBH5 OS=Homo sapiens OX=9606 GN=ALKBH5 PE=1 SV=2	ALKB5	44 kDa	6	0	4	9	0	4	6	5	3	0	3	3.33333	4.33333	4.66667	1.5
Translation machinery-associated protein 16 OS=Homo sapiens OX=9606 GN=TMA16 PE=1 SV=2	TMA16	24 kDa	0	0	0	4	3	6	5	4	5	4	3	0	4.33333	4.66667	3.5
Zinc finger protein 787 OS=Homo sapiens OX=9606 GN=ZNF787 PE=1 SV=4	ZN787	40 kDa	11	0	0	12	0	0	12	2	0	0	0	3.66667	4	4.66667	0
Histone H2A type 1-J OS=Homo sapiens OX=9606 GN=HIST1H2AJ PE=1 SV=3	H2A1J	14 kDa	22	0	0	12	0	0	14	0	0	0	0	7.33333	4	4.66667	0
Non-structural maintenance of chromosomes element 3 homolog OS=Homo sapiens OX=9606 GN=NSMCE3 PE=1 SV=1	NSE3	34 kDa	4	0	0	4	5	3	8	0	6	0	3	1.33333	4	4.66667	1.5
Dolichyl-diphosphooligosaccharide--protein glycosyltransferase subunit 2 OS=Homo sapiens OX=9606 GN=RPN2 PE=1 SV=3	RPN2	69 kDa	15	6	0	9	3	0	7	4	3	5	2	7	4	4.66667	3.5
40S ribosomal protein S10 OS=Homo sapiens OX=9606 GN=RPS10 PE=1 SV=1	RS10	19 kDa	3	0	0	2	4	6	4	6	4	6	3	1	4	4.66667	4.5
RNA-binding protein 42 OS=Homo sapiens OX=9606 GN=RBM42 PE=1 SV=1	RBM42	50 kDa	10	0	0	11	0	0	12	2	0	0	0	3.33333	3.66667	4.66667	0
Zinc finger C3H1 domain-containing protein OS=Homo sapiens OX=9606 GN=ZFC3H1 PE=1 SV=3	ZC3H1	226 kDa	14	0	0	11	0	0	14	0	0	0	0	4.66667	3.66667	4.66667	0
Adenosylhomocysteinase OS=Homo sapiens OX=9606 GN=AHCY PE=1 SV=4	SAHH	48 kDa	7	4	0	7	0	4	7	4	3	0	3	3.66667	3.66667	4.66667	1.5
RNA 3'-terminal phosphate cyclase OS=Homo sapiens OX=9606 GN=RTCA PE=1 SV=1	RTCA	39 kDa	8	4	2	9	0	2	8	3	3	0	5	4.66667	3.66667	4.66667	2.5
Signal recognition particle 14 kDa protein OS=Homo sapiens OX=9606 GN=SRP14 PE=1 SV=2	SRP14	15 kDa	2	2	0	4	3	4	4	4	6	3	7	1.33333	3.66667	4.66667	5
Vacuolar protein sorting-associated protein 11 homolog OS=Homo sapiens OX=9606 GN=VPS11 PE=1 SV=1	VPS11	108 kDa	15	0	0	7	0	3	6	8	0	0	0	5	3.33333	4.66667	0
ATP-dependent DNA helicase Q5 OS=Homo sapiens OX=9606 GN=RECQL5 PE=1 SV=2	RECQ5	109 kDa	17	3	0	10	0	0	9	5	0	0	0	6.66667	3.33333	4.66667	0
ATP-binding cassette sub-family E member 1 OS=Homo sapiens OX=9606 GN=ABCE1 PE=1 SV=1	ABCE1	67 kDa	2	5	0	6	4	0	7	3	4	3	0	2.33333	3.33333	4.66667	1.5
Dolichyl-diphosphooligosaccharide--protein glycosyltransferase 48 kDa subunit OS=Homo sapiens OX=9606 GN=DDOST PE=1 SV=4	OST48	51 kDa	4	4	3	7	0	3	5	6	3	0	3	3.66667	3.33333	4.66667	1.5
ELAV-like protein 1 OS=Homo sapiens OX=9606 GN=ELAVL1 PE=1 SV=2	ELAV1	36 kDa	0	0	3	4	4	2	6	2	6	0	6	1	3.33333	4.66667	3
Exosome complex component MTR3 OS=Homo sapiens OX=9606 GN=EXOSC6 PE=1 SV=1	EXOS6	28 kDa	0	0	4	4	2	4	3	6	5	0	7	1.33333	3.33333	4.66667	3.5
CDKN2A-interacting protein OS=Homo sapiens OX=9606 GN=CDKN2AIP PE=1 SV=3	CARF	61 kDa	5	0	0	6	2	0	9	2	3	0	0	1.66667	2.66667	4.66667	0
U3 small nucleolar RNA-associated protein 4 homolog OS=Homo sapiens OX=9606 GN=UTP4 PE=1 SV=1	UTP4	77 kDa	12	0	0	8	0	0	14	0	0	0	0	4	2.66667	4.66667	0
Glutathione reductase, mitochondrial OS=Homo sapiens OX=9606 GN=GSR PE=1 SV=2	GSHR	56 kDa	11	4	3	5	0	3	3	6	5	0	2	6	2.66667	4.66667	1
BAG family molecular chaperone regulator 5 OS=Homo sapiens OX=9606 GN=BAG5 PE=1 SV=1	BAG5	51 kDa	10	3	0	5	0	3	10	0	4	0	4	4.33333	2.66667	4.66667	2
MARCKS-related protein OS=Homo sapiens OX=9606 GN=MARCKSL1 PE=1 SV=2	MRP	20 kDa	2	2	3	2	3	2	5	3	6	0	5	2.33333	2.33333	4.66667	2.5
Probable ATP-dependent RNA helicase DDX10 OS=Homo sapiens OX=9606 GN=DDX10 PE=1 SV=2	DDX10	101 kDa	3	0	0	0	0	6	3	5	6	0	0	1	2	4.66667	0
Unconventional myosin-Va OS=Homo sapiens OX=9606 GN=MYO5A PE=1 SV=2	MYO5A	215 kDa	10	0	0	6	0	0	14	0	0	0	0	3.33333	2	4.66667	0
Reticulocalbin-2 OS=Homo sapiens OX=9606 GN=RCN2 PE=1 SV=1	RCN2	37 kDa	3	0	0	6	0	0	7	3	4	0	3	1	2	4.66667	1.5
MMS19 nucleotide excision repair protein homolog OS=Homo sapiens OX=9606 GN=MMS19 PE=1 SV=2	MMS19	113 kDa	3	0	0	5	0	0	9	3	2	0	0	1	1.66667	4.66667	0
Serine/threonine-protein kinase MRCK alpha OS=Homo sapiens OX=9606 GN=CDC42BPA PE=1 SV=1	MRCKA	197 kDa	17	4	0	5	0	0	10	4	0	3	0	7	1.66667	4.66667	1.5
Sorting nexin-17 OS=Homo sapiens OX=9606 GN=SNX17 PE=1 SV=1	SNX17	53 kDa	0	0	0	2	0	2	7	4	3	0	0	0	1.33333	4.66667	0
Ubiquitin carboxyl-terminal hydrolase 5 OS=Homo sapiens OX=9606 GN=USP5 PE=1 SV=2	UBP5	96 kDa	10	2	0	4	0	0	9	3	2	0	0	4	1.33333	4.66667	0
Constitutive coactivator of peroxisome proliferator-activated receptor gamma OS=Homo sapiens OX=9606 GN=FAM120B PE=1 SV=1	F120B	104 kDa	4	0	0	2	0	2	2	10	2	3	0	1.33333	1.33333	4.66667	1.5
Cytoplasmic dynein 1 light intermediate chain 2 OS=Homo sapiens OX=9606 GN=DYNC1LI2 PE=1 SV=1	DC1L2	54 kDa	8	2	0	3	0	0	9	3	2	0	0	3.33333	1	4.66667	0
C-Jun-amino-terminal kinase-interacting protein 4 OS=Homo sapiens OX=9606 GN=SPAG9 PE=1 SV=4	JIP4	146 kDa	9	2	0	3	0	0	12	2	0	0	0	3.66667	1	4.66667	0
Kinesin-like protein KIF20A OS=Homo sapiens OX=9606 GN=KIF20A PE=1 SV=1	KI20A	100 kDa	2	0	0	3	0	0	8	6	0	2	0	0.666667	1	4.66667	1
Fanconi anemia group D2 protein OS=Homo sapiens OX=9606 GN=FANCD2 PE=1 SV=2	FACD2	164 kDa	5	0	0	2	0	0	8	4	2	0	0	1.66667	0.666667	4.66667	0
Terminal uridylyltransferase 4 OS=Homo sapiens OX=9606 GN=TUT4 PE=1 SV=3	TUT4	185 kDa	0	0	0	0	0	2	2	10	2	8	0	0	0.666667	4.66667	4
Cysteine and glycine-rich protein 2 OS=Homo sapiens OX=9606 GN=CSRP2 PE=1 SV=3	CSRP2	21 kDa	0	0	0	0	0	2	3	6	5	4	6	0	0.666667	4.66667	5
DnaJ homolog subfamily B member 4 OS=Homo sapiens OX=9606 GN=DNAJB4 PE=1 SV=1	DNJB4	38 kDa	0	0	0	0	0	0	6	3	5	0	0	0	0	4.66667	0
Molybdenum cofactor sulfurase OS=Homo sapiens OX=9606 GN=MOCOS PE=1 SV=2	MOCOS	98 kDa	0	0	0	0	0	0	11	3	0	0	0	0	0	4.66667	0
WD repeat-containing protein WRAP73 OS=Homo sapiens OX=9606 GN=WRAP73 PE=1 SV=1	WRP73	52 kDa	0	0	0	0	0	0	12	0	2	0	2	0	0	4.66667	1
Hexokinase-2 OS=Homo sapiens OX=9606 GN=HK2 PE=1 SV=2	HXK2	102 kDa	2	0	0	0	0	0	6	6	2	0	2	0.666667	0	4.66667	1
Phosphorylase b kinase regulatory subunit beta OS=Homo sapiens OX=9606 GN=PHKB PE=1 SV=3	KPBB	125 kDa	3	0	0	0	0	0	5	9	0	2	0	1	0	4.66667	1
Nuclear pore complex protein Nup205 OS=Homo sapiens OX=9606 GN=NUP205 PE=1 SV=3	NU205	228 kDa	4	0	0	0	0	0	7	5	2	2	0	1.33333	0	4.66667	1
eEF1A lysine and N-terminal methyltransferase OS=Homo sapiens OX=9606 GN=EEF1AKNMT PE=1 SV=1	EFNMT	79 kDa	0	0	0	0	0	0	8	0	6	4	0	0	0	4.66667	2
GTP-binding nuclear protein Ran OS=Homo sapiens OX=9606 GN=RAN PE=1 SV=3	RAN	24 kDa	2	0	0	0	0	0	7	5	2	2	2	0.666667	0	4.66667	2
Ribonuclease inhibitor OS=Homo sapiens OX=9606 GN=RNH1 PE=1 SV=2	RINI	50 kDa	2	2	0	0	0	0	4	5	5	0	5	1.33333	0	4.66667	2.5
Peripheral plasma membrane protein CASK OS=Homo sapiens OX=9606 GN=CASK PE=1 SV=3	CSKP	105 kDa	0	0	0	0	0	0	14	0	0	6	9	0	0	4.66667	7.5
Deoxynucleoside triphosphate triphosphohydrolase SAMHD1 OS=Homo sapiens OX=9606 GN=SAMHD1 PE=1 SV=2	SAMH1	72 kDa	24	9	7	22	12	8	9	0	4	7	8	13.3333	14	4.33333	7.5
Probable ATP-dependent RNA helicase DDX52 OS=Homo sapiens OX=9606 GN=DDX52 PE=1 SV=3	DDX52	68 kDa	19	4	3	24	4	8	9	2	2	3	3	8.66667	12	4.33333	3
AP-3 complex subunit beta-1 OS=Homo sapiens OX=9606 GN=AP3B1 PE=1 SV=3	AP3B1	121 kDa	18	8	0	21	7	7	10	3	0	2	0	8.66667	11.6667	4.33333	1
Lariat debranching enzyme OS=Homo sapiens OX=9606 GN=DBR1 PE=1 SV=2	DBR1	62 kDa	42	0	2	24	3	4	13	0	0	0	0	14.6667	10.3333	4.33333	0
DAZ-associated protein 1 OS=Homo sapiens OX=9606 GN=DAZAP1 PE=1 SV=1	DAZP1	43 kDa	17	2	0	20	4	3	11	2	0	0	0	6.33333	9	4.33333	0
Synaptic functional regulator FMR1 OS=Homo sapiens OX=9606 GN=FMR1 PE=1 SV=1	FMR1	71 kDa	23	7	2	20	4	0	13	0	0	2	0	10.6667	8	4.33333	1
Bcl-2-associated transcription factor 1 OS=Homo sapiens OX=9606 GN=BCLAF1 PE=1 SV=2	BCLF1	106 kDa	27	0	0	16	5	2	11	0	2	0	0	9	7.66667	4.33333	0
60S ribosomal protein L19 OS=Homo sapiens OX=9606 GN=RPL19 PE=1 SV=1	RL19	23 kDa	3	6	0	5	8	9	5	4	4	3	5	3	7.33333	4.33333	4
Protein SCAF8 OS=Homo sapiens OX=9606 GN=SCAF8 PE=1 SV=1	SCAF8	141 kDa	13	2	0	15	2	4	8	5	0	0	0	5	7	4.33333	0
Zinc finger CCCH domain-containing protein 7B OS=Homo sapiens OX=9606 GN=ZC3H7B PE=1 SV=2	Z3H7B	110 kDa	11	4	0	10	3	5	7	4	2	0	0	5	6	4.33333	0
Heterogeneous nuclear ribonucleoprotein L-like OS=Homo sapiens OX=9606 GN=HNRNPLL PE=1 SV=1	HNRLL	60 kDa	13	3	0	13	5	0	7	3	3	0	0	5.33333	6	4.33333	0
Protein regulator of cytokinesis 1 OS=Homo sapiens OX=9606 GN=PRC1 PE=1 SV=2	PRC1	72 kDa	11	0	0	11	0	5	6	4	3	0	0	3.66667	5.33333	4.33333	0
40S ribosomal protein S12 OS=Homo sapiens OX=9606 GN=RPS12 PE=1 SV=3	RS12	15 kDa	4	2	0	4	5	7	5	5	3	0	5	2	5.33333	4.33333	2.5
Ribosomal RNA small subunit methyltransferase NEP1 OS=Homo sapiens OX=9606 GN=EMG1 PE=1 SV=4	NEP1	27 kDa	3	0	0	5	2	8	6	5	2	2	2	1	5	4.33333	2
Histone H2B type 1-D OS=Homo sapiens OX=9606 GN=HIST1H2BD PE=1 SV=2	H2B1D	14 kDa	18	0	0	13	0	0	13	0	0	0	0	6	4.33333	4.33333	0
pre-mRNA 3' end processing protein WDR33 OS=Homo sapiens OX=9606 GN=WDR33 PE=1 SV=2	WDR33	146 kDa	6	3	0	6	2	5	8	3	2	2	0	3	4.33333	4.33333	1
Coiled-coil domain-containing protein 86 OS=Homo sapiens OX=9606 GN=CCDC86 PE=1 SV=1	CCD86	40 kDa	7	2	0	8	2	2	8	3	2	0	0	3	4	4.33333	0
Cystathionine beta-synthase-like protein OS=Homo sapiens OX=9606 GN=CBSL PE=1 SV=1	CBSL	61 kDa	15	7	2	9	3	0	8	3	2	4	0	8	4	4.33333	2
Tubulin gamma-1 chain OS=Homo sapiens OX=9606 GN=TUBG1 PE=1 SV=2	TBG1	51 kDa	8	2	0	11	0	0	6	4	3	0	0	3.33333	3.66667	4.33333	0
General transcription factor IIH subunit 4 OS=Homo sapiens OX=9606 GN=GTF2H4 PE=1 SV=1	TF2H4	52 kDa	4	2	3	7	0	3	7	3	3	0	0	3	3.33333	4.33333	0
WD repeat-containing protein 11 OS=Homo sapiens OX=9606 GN=WDR11 PE=1 SV=1	WDR11	137 kDa	11	0	0	9	0	0	9	4	0	0	0	3.66667	3	4.33333	0
Glutamate dehydrogenase 1, mitochondrial OS=Homo sapiens OX=9606 GN=GLUD1 PE=1 SV=2	DHE3	61 kDa	6	0	0	6	0	3	7	2	4	0	2	2	3	4.33333	1
Lys-63-specific deubiquitinase BRCC36 OS=Homo sapiens OX=9606 GN=BRCC3 PE=1 SV=2	BRCC3	36 kDa	0	0	0	6	0	3	6	3	4	0	3	0	3	4.33333	1.5
28S ribosomal protein S2, mitochondrial OS=Homo sapiens OX=9606 GN=MRPS2 PE=1 SV=1	RT02	33 kDa	0	0	0	0	2	6	6	4	3	0	0	0	2.66667	4.33333	0
DDB1- and CUL4-associated factor 13 OS=Homo sapiens OX=9606 GN=DCAF13 PE=1 SV=2	DCA13	51 kDa	10	0	0	6	0	2	6	5	2	0	2	3.33333	2.66667	4.33333	1
Proteasome subunit beta type-5 OS=Homo sapiens OX=9606 GN=PSMB5 PE=1 SV=3	PSB5	28 kDa	0	0	0	4	0	4	3	5	5	2	7	0	2.66667	4.33333	4.5
Translation initiation factor eIF-2B subunit alpha OS=Homo sapiens OX=9606 GN=EIF2B1 PE=1 SV=1	EI2BA	34 kDa	0	0	0	2	2	3	5	4	4	0	2	0	2.33333	4.33333	1
DDB1- and CUL4-associated factor 7 OS=Homo sapiens OX=9606 GN=DCAF7 PE=1 SV=1	DCAF7	39 kDa	2	0	2	4	3	0	4	3	6	0	6	1.33333	2.33333	4.33333	3
Kelch-like ECH-associated protein 1 OS=Homo sapiens OX=9606 GN=KEAP1 PE=1 SV=2	KEAP1	70 kDa	4	3	0	4	3	0	6	2	5	3	3	2.33333	2.33333	4.33333	3
Pre-mRNA-splicing factor SPF27 OS=Homo sapiens OX=9606 GN=BCAS2 PE=1 SV=1	SPF27	26 kDa	0	0	0	2	0	4	8	0	5	2	6	0	2	4.33333	4
Neuropathy target esterase OS=Homo sapiens OX=9606 GN=PNPLA6 PE=1 SV=3	PLPL6	151 kDa	6	0	0	5	0	0	10	3	0	0	0	2	1.66667	4.33333	0
Zinc finger protein ubi-d4 OS=Homo sapiens OX=9606 GN=DPF2 PE=1 SV=2	REQU	44 kDa	9	3	0	3	2	0	9	2	2	0	0	4	1.66667	4.33333	0
Adenylosuccinate synthetase isozyme 2 OS=Homo sapiens OX=9606 GN=ADSS PE=1 SV=3	PURA2	50 kDa	5	6	3	2	0	3	2	7	4	0	2	4.66667	1.66667	4.33333	1
Clathrin light chain A OS=Homo sapiens OX=9606 GN=CLTA PE=1 SV=1	CLCA	27 kDa	2	0	0	2	3	0	5	6	2	0	3	0.666667	1.66667	4.33333	1.5
Rho guanine nucleotide exchange factor 40 OS=Homo sapiens OX=9606 GN=ARHGEF40 PE=1 SV=3	ARH40	165 kDa	6	0	0	4	0	0	11	2	0	0	0	2	1.33333	4.33333	0
Protein transport protein Sec31A OS=Homo sapiens OX=9606 GN=SEC31A PE=1 SV=3	SC31A	133 kDa	4	3	0	4	0	0	6	4	3	0	0	2.33333	1.33333	4.33333	0
Serine/threonine-protein kinase Nek9 OS=Homo sapiens OX=9606 GN=NEK9 PE=1 SV=2	NEK9	107 kDa	6	0	0	2	0	2	10	0	3	2	0	2	1.33333	4.33333	1
Serine/threonine-protein phosphatase 6 regulatory ankyrin repeat subunit A OS=Homo sapiens OX=9606 GN=ANKRD28 PE=1 SV=5	ANR28	113 kDa	8	0	0	3	0	0	10	3	0	0	0	2.66667	1	4.33333	0
BRCA1-associated RING domain protein 1 OS=Homo sapiens OX=9606 GN=BARD1 PE=1 SV=2	BARD1	87 kDa	0	0	0	2	0	0	5	6	2	0	0	0	0.666667	4.33333	0
CCA tRNA nucleotidyltransferase 1, mitochondrial OS=Homo sapiens OX=9606 GN=TRNT1 PE=1 SV=2	TRNT1	50 kDa	0	0	0	2	0	0	4	6	3	0	0	0	0.666667	4.33333	0
DNA polymerase alpha catalytic subunit OS=Homo sapiens OX=9606 GN=POLA1 PE=1 SV=2	DPOLA	166 kDa	3	0	0	2	0	0	8	5	0	0	0	1	0.666667	4.33333	0
55 kDa erythrocyte membrane protein OS=Homo sapiens OX=9606 GN=MPP1 PE=1 SV=2	EM55	52 kDa	0	5	0	2	0	0	3	6	4	0	0	1.66667	0.666667	4.33333	0
C-terminal-binding protein 1 OS=Homo sapiens OX=9606 GN=CTBP1 PE=1 SV=2	CTBP1	48 kDa	0	0	0	2	0	0	3	6	4	0	4	0	0.666667	4.33333	2
Very-long-chain enoyl-CoA reductase OS=Homo sapiens OX=9606 GN=TECR PE=1 SV=1	TECR	36 kDa	0	0	0	0	0	2	0	7	6	4	8	0	0.666667	4.33333	6
Nicotinamide phosphoribosyltransferase OS=Homo sapiens OX=9606 GN=NAMPT PE=1 SV=1	NAMPT	56 kDa	0	0	0	0	0	0	8	3	2	0	0	0	0	4.33333	0
Presequence protease, mitochondrial OS=Homo sapiens OX=9606 GN=PITRM1 PE=1 SV=3	PREP	117 kDa	0	0	0	0	0	0	5	6	2	0	0	0	0	4.33333	0
EKC/KEOPS complex subunit TPRKB OS=Homo sapiens OX=9606 GN=TPRKB PE=1 SV=1	TPRKB	20 kDa	0	0	0	0	0	0	6	7	0	0	0	0	0	4.33333	0
YrdC domain-containing protein, mitochondrial OS=Homo sapiens OX=9606 GN=YRDC PE=1 SV=1	YRDC	29 kDa	0	0	0	0	0	0	0	8	5	0	0	0	0	4.33333	0
Negative elongation factor A OS=Homo sapiens OX=9606 GN=NELFA PE=1 SV=3	NELFA	57 kDa	2	0	0	0	0	0	6	2	5	0	0	0.666667	0	4.33333	0
Glutathione S-transferase Mu 4 OS=Homo sapiens OX=9606 GN=GSTM4 PE=1 SV=3	GSTM4	26 kDa	6	0	0	0	0	0	13	0	0	0	0	2	0	4.33333	0
Lysophosphatidylserine lipase ABHD12 OS=Homo sapiens OX=9606 GN=ABHD12 PE=1 SV=2	ABD12	45 kDa	0	0	0	0	0	0	5	4	4	0	2	0	0	4.33333	1
Serine palmitoyltransferase 2 OS=Homo sapiens OX=9606 GN=SPTLC2 PE=1 SV=1	SPTC2	63 kDa	0	0	0	0	0	0	0	8	5	2	0	0	0	4.33333	1
E2 ubiquitin-conjugating enzyme OS=Homo sapiens OX=9606 GN=UBE2O PE=1 SV=3	SP|Q9C0C9|UBE2O	141 kDa	2	0	0	0	0	0	8	5	0	2	0	0.666667	0	4.33333	1
Protein Aster-A OS=Homo sapiens OX=9606 GN=GRAMD1A PE=1 SV=2	ASTRA	81 kDa	0	0	0	0	0	0	9	4	0	4	0	0	0	4.33333	2
Mannose-1-phosphate guanyltransferase alpha OS=Homo sapiens OX=9606 GN=GMPPA PE=1 SV=1	GMPPA	46 kDa	0	0	0	0	0	0	2	5	6	0	4	0	0	4.33333	2
Probable peptidyl-tRNA hydrolase OS=Homo sapiens OX=9606 GN=PTRH1 PE=1 SV=1	PTH	23 kDa	0	0	0	0	0	0	6	7	0	0	4	0	0	4.33333	2
RCC1-like G exchanging factor-like protein OS=Homo sapiens OX=9606 GN=RCC1L PE=1 SV=2	RCC1L	50 kDa	0	0	0	0	0	0	6	4	3	0	4	0	0	4.33333	2
Nucleolar complex protein 3 homolog OS=Homo sapiens OX=9606 GN=NOC3L PE=1 SV=1	NOC3L	93 kDa	3	0	0	0	0	0	5	3	5	3	3	1	0	4.33333	3
Peptide deformylase, mitochondrial OS=Homo sapiens OX=9606 GN=PDF PE=1 SV=1	DEFM	27 kDa	0	0	0	0	0	0	4	6	3	3	4	0	0	4.33333	3.5
tRNA-splicing endonuclease subunit Sen54 OS=Homo sapiens OX=9606 GN=TSEN54 PE=1 SV=3	SEN54	59 kDa	0	0	0	0	0	0	6	4	3	3	4	0	0	4.33333	3.5
Nicalin OS=Homo sapiens OX=9606 GN=NCLN PE=1 SV=2	NCLN	63 kDa	0	3	0	0	0	0	5	6	2	6	4	1	0	4.33333	5
ADP-ribosylation factor 4 OS=Homo sapiens OX=9606 GN=ARF4 PE=1 SV=3	ARF4	21 kDa	0	0	0	0	0	0	3	4	6	5	8	0	0	4.33333	6.5
E3 ubiquitin-protein ligase UBR4 OS=Homo sapiens OX=9606 GN=UBR4 PE=1 SV=1	UBR4	574 kDa	65	0	0	39	0	0	7	5	0	0	0	21.6667	13	4	0
RNA-binding protein Musashi homolog 1 OS=Homo sapiens OX=9606 GN=MSI1 PE=1 SV=1	MSI1H	39 kDa	23	0	0	27	5	6	10	2	0	0	3	7.66667	12.6667	4	1.5
Nucleolar transcription factor 1 OS=Homo sapiens OX=9606 GN=UBTF PE=1 SV=1	UBF1	89 kDa	36	4	3	25	4	9	7	3	2	2	2	14.3333	12.6667	4	2
Transformation/transcription domain-associated protein OS=Homo sapiens OX=9606 GN=TRRAP PE=1 SV=3	TRRAP	438 kDa	58	5	0	36	0	0	5	0	7	0	0	21	12	4	0
Probable dimethyladenosine transferase OS=Homo sapiens OX=9606 GN=DIMT1 PE=1 SV=1	DIM1	35 kDa	9	3	5	19	6	9	10	0	2	0	4	5.66667	11.3333	4	2
Transcriptional repressor p66-alpha OS=Homo sapiens OX=9606 GN=GATAD2A PE=1 SV=1	P66A	68 kDa	23	6	0	15	6	5	10	0	2	0	0	9.66667	8.66667	4	0
Nucleolar protein 9 OS=Homo sapiens OX=9606 GN=NOP9 PE=1 SV=1	NOP9	69 kDa	18	4	0	17	5	4	9	0	3	0	4	7.33333	8.66667	4	2
Protein ECT2 OS=Homo sapiens OX=9606 GN=ECT2 PE=1 SV=4	ECT2	104 kDa	23	3	0	18	0	7	10	2	0	0	0	8.66667	8.33333	4	0
Anaphase-promoting complex subunit 7 OS=Homo sapiens OX=9606 GN=ANAPC7 PE=1 SV=4	APC7	67 kDa	21	2	0	24	0	0	10	2	0	0	0	7.66667	8	4	0
39S ribosomal protein L44, mitochondrial OS=Homo sapiens OX=9606 GN=MRPL44 PE=1 SV=1	RM44	38 kDa	8	0	0	15	5	4	8	0	4	0	4	2.66667	8	4	2
U5 small nuclear ribonucleoprotein 40 kDa protein OS=Homo sapiens OX=9606 GN=SNRNP40 PE=1 SV=1	SNR40	39 kDa	11	0	3	15	5	2	8	2	2	0	0	4.66667	7.33333	4	0
WD repeat-containing protein 48 OS=Homo sapiens OX=9606 GN=WDR48 PE=1 SV=1	WDR48	76 kDa	4	3	0	10	6	6	4	0	8	5	0	2.33333	7.33333	4	2.5
Protein SDA1 homolog OS=Homo sapiens OX=9606 GN=SDAD1 PE=1 SV=3	SDA1	80 kDa	20	4	5	16	0	6	9	0	3	4	4	9.66667	7.33333	4	4
F-box/LRR-repeat protein 12 OS=Homo sapiens OX=9606 GN=FBXL12 PE=1 SV=1	FXL12	37 kDa	12	0	0	15	2	2	10	2	0	0	0	4	6.33333	4	0
Formin-binding protein 4 OS=Homo sapiens OX=9606 GN=FNBP4 PE=1 SV=3	FNBP4	110 kDa	4	0	0	14	0	4	10	2	0	0	0	1.33333	6	4	0
Telomerase-binding protein EST1A OS=Homo sapiens OX=9606 GN=SMG6 PE=1 SV=2	EST1A	160 kDa	11	3	0	10	3	5	10	2	0	0	0	4.66667	6	4	0
Mitochondrial genome maintenance exonuclease 1 OS=Homo sapiens OX=9606 GN=MGME1 PE=1 SV=1	MGME1	39 kDa	0	0	3	4	6	8	5	4	3	0	5	1	6	4	2.5
Cohesin subunit SA-2 OS=Homo sapiens OX=9606 GN=STAG2 PE=1 SV=3	STAG2	141 kDa	28	2	0	15	2	0	12	0	0	0	0	10	5.66667	4	0
Double-strand break repair protein MRE11 OS=Homo sapiens OX=9606 GN=MRE11 PE=1 SV=3	MRE11	81 kDa	15	3	0	14	2	0	10	0	2	0	0	6	5.33333	4	0
Casein kinase II subunit alpha OS=Homo sapiens OX=9606 GN=CSNK2A1 PE=1 SV=1	CSK21	45 kDa	4	4	3	10	3	2	6	3	3	0	0	3.66667	5	4	0
FH1/FH2 domain-containing protein 1 OS=Homo sapiens OX=9606 GN=FHOD1 PE=1 SV=3	FHOD1	127 kDa	13	4	0	7	3	5	8	4	0	0	0	5.66667	5	4	0
Splicing factor 45 OS=Homo sapiens OX=9606 GN=RBM17 PE=1 SV=1	SPF45	45 kDa	11	4	0	12	0	3	6	0	6	0	2	5	5	4	1
Signal recognition particle subunit SRP72 OS=Homo sapiens OX=9606 GN=SRP72 PE=1 SV=3	SRP72	75 kDa	10	2	0	10	5	0	10	0	2	7	2	4	5	4	4.5
3'(2'),5'-bisphosphate nucleotidase 1 OS=Homo sapiens OX=9606 GN=BPNT1 PE=1 SV=1	BPNT1	33 kDa	6	5	5	7	4	3	4	4	4	0	4	5.33333	4.66667	4	2
60S acidic ribosomal protein P2 OS=Homo sapiens OX=9606 GN=RPLP2 PE=1 SV=1	RLA2	12 kDa	6	0	0	8	3	3	4	4	4	4	2	2	4.66667	4	3
Lamin-B1 OS=Homo sapiens OX=9606 GN=LMNB1 PE=1 SV=2	LMNB1	66 kDa	7	3	3	6	5	2	7	0	5	7	6	4.33333	4.33333	4	6.5
RNA polymerase-associated protein LEO1 OS=Homo sapiens OX=9606 GN=LEO1 PE=1 SV=1	LEO1	75 kDa	12	4	0	7	0	5	6	4	2	0	2	5.33333	4	4	1
60S ribosomal protein L17 OS=Homo sapiens OX=9606 GN=RPL17 PE=1 SV=3	RL17	21 kDa	7	6	0	4	3	5	4	3	5	0	3	4.33333	4	4	1.5
Proteasome activator complex subunit 3 OS=Homo sapiens OX=9606 GN=PSME3 PE=1 SV=1	PSME3	30 kDa	0	2	0	0	6	6	2	5	5	0	6	0.666667	4	4	3
Polyadenylate-binding protein 2 OS=Homo sapiens OX=9606 GN=PABPN1 PE=1 SV=3	PABP2	33 kDa	11	0	2	10	2	0	6	2	4	2	4	4.33333	4	4	3
Eukaryotic translation initiation factor 5 OS=Homo sapiens OX=9606 GN=EIF5 PE=1 SV=2	IF5	49 kDa	2	3	13	4	2	6	5	3	4	2	11	6	4	4	6.5
WD repeat-containing protein 76 OS=Homo sapiens OX=9606 GN=WDR76 PE=1 SV=2	WDR76	70 kDa	10	0	0	11	0	0	10	2	0	0	0	3.33333	3.66667	4	0
RNA-binding protein NOB1 OS=Homo sapiens OX=9606 GN=NOB1 PE=1 SV=1	NOB1	47 kDa	3	0	7	5	2	4	3	5	4	0	2	3.33333	3.66667	4	1
AP-3 complex subunit mu-1 OS=Homo sapiens OX=9606 GN=AP3M1 PE=1 SV=1	AP3M1	47 kDa	6	2	0	10	0	0	9	3	0	0	0	2.66667	3.33333	4	0
Probable RNA-binding protein 19 OS=Homo sapiens OX=9606 GN=RBM19 PE=1 SV=3	RBM19	107 kDa	5	3	0	2	3	5	5	7	0	0	0	2.66667	3.33333	4	0
UBX domain-containing protein 1 OS=Homo sapiens OX=9606 GN=UBXN1 PE=1 SV=2	UBXN1	33 kDa	4	2	6	6	2	2	4	2	6	0	3	4	3.33333	4	1.5
General vesicular transport factor p115 OS=Homo sapiens OX=9606 GN=USO1 PE=1 SV=2	USO1	108 kDa	7	2	0	6	0	3	8	4	0	0	0	3	3	4	0
CTTNBP2 N-terminal-like protein OS=Homo sapiens OX=9606 GN=CTTNBP2NL PE=1 SV=2	CT2NL	70 kDa	16	0	0	0	0	8	0	5	7	0	0	5.33333	2.66667	4	0
Calcium-binding protein 39 OS=Homo sapiens OX=9606 GN=CAB39 PE=1 SV=1	CAB39	40 kDa	4	0	0	5	3	0	5	3	4	0	2	1.33333	2.66667	4	1
DNA-directed RNA polymerases I, II, and III subunit RPABC1 OS=Homo sapiens OX=9606 GN=POLR2E PE=1 SV=4	RPAB1	25 kDa	0	3	0	2	3	3	4	5	3	2	7	1	2.66667	4	4.5
Neutral amino acid transporter B(0) OS=Homo sapiens OX=9606 GN=SLC1A5 PE=1 SV=2	AAAT	57 kDa	2	3	0	3	5	0	2	6	4	7	4	1.66667	2.66667	4	5.5
Cell division cycle 7-related protein kinase OS=Homo sapiens OX=9606 GN=CDC7 PE=1 SV=1	CDC7	64 kDa	3	0	0	7	0	0	10	0	2	0	0	1	2.33333	4	0
Zinc finger protein 24 OS=Homo sapiens OX=9606 GN=ZNF24 PE=1 SV=4	ZNF24	42 kDa	6	0	0	5	0	2	3	2	7	0	0	2	2.33333	4	0
Lipoamide acyltransferase component of branched-chain alpha-keto acid dehydrogenase complex, mitochondrial OS=Homo sapiens OX=9606 GN=DBT PE=1 SV=3	ODB2	53 kDa	8	2	0	5	0	2	12	0	0	0	0	3.33333	2.33333	4	0
Tricarboxylate transport protein, mitochondrial OS=Homo sapiens OX=9606 GN=SLC25A1 PE=1 SV=2	TXTP	34 kDa	0	0	0	0	3	4	2	4	6	0	5	0	2.33333	4	2.5
60S ribosomal protein L14 OS=Homo sapiens OX=9606 GN=RPL14 PE=1 SV=4	RL14	23 kDa	0	2	0	2	0	5	3	5	4	4	4	0.666667	2.33333	4	4
Adenylyl cyclase-associated protein 1 OS=Homo sapiens OX=9606 GN=CAP1 PE=1 SV=5	CAP1	52 kDa	3	5	0	4	0	2	8	4	0	2	0	2.66667	2	4	1
Lymphoid-specific helicase OS=Homo sapiens OX=9606 GN=HELLS PE=1 SV=1	HELLS	97 kDa	5	4	0	4	0	2	4	6	2	2	0	3	2	4	1
Partitioning defective 3 homolog OS=Homo sapiens OX=9606 GN=PARD3 PE=1 SV=2	PARD3	151 kDa	4	0	0	3	0	2	2	6	4	0	0	1.33333	1.66667	4	0
ER degradation-enhancing alpha-mannosidase-like protein 3 OS=Homo sapiens OX=9606 GN=EDEM3 PE=1 SV=2	EDEM3	105 kDa	53	6	0	5	0	0	9	3	0	2	0	19.6667	1.66667	4	1
Inositol polyphosphate 1-phosphatase OS=Homo sapiens OX=9606 GN=INPP1 PE=1 SV=1	INPP	44 kDa	0	0	0	2	0	2	5	2	5	0	0	0	1.33333	4	0
Protein SOGA1 OS=Homo sapiens OX=9606 GN=SOGA1 PE=1 SV=2	SOGA1	160 kDa	9	0	0	4	0	0	12	0	0	0	0	3	1.33333	4	0
Fatty acyl-CoA reductase 1 OS=Homo sapiens OX=9606 GN=FAR1 PE=1 SV=1	FACR1	59 kDa	0	0	0	2	0	2	4	3	5	0	5	0	1.33333	4	2.5
Proteasomal ubiquitin receptor ADRM1 OS=Homo sapiens OX=9606 GN=ADRM1 PE=1 SV=2	ADRM1	42 kDa	4	3	0	3	0	0	7	2	3	0	0	2.33333	1	4	0
Alanine--tRNA ligase, mitochondrial OS=Homo sapiens OX=9606 GN=AARS2 PE=1 SV=1	SYAM	107 kDa	0	0	0	2	0	0	6	6	0	0	0	0	0.666667	4	0
Protein virilizer homolog OS=Homo sapiens OX=9606 GN=VIRMA PE=1 SV=2	VIR	202 kDa	13	0	0	2	0	0	12	0	0	0	0	4.33333	0.666667	4	0
Protein polybromo-1 OS=Homo sapiens OX=9606 GN=PBRM1 PE=1 SV=1	PB1	193 kDa	5	0	0	2	0	0	5	7	0	2	0	1.66667	0.666667	4	1
Armadillo repeat-containing X-linked protein 3 OS=Homo sapiens OX=9606 GN=ARMCX3 PE=1 SV=1	ARMX3	43 kDa	2	0	3	0	2	0	3	4	5	0	3	1.66667	0.666667	4	1.5
Probable rRNA-processing protein EBP2 OS=Homo sapiens OX=9606 GN=EBNA1BP2 PE=1 SV=2	EBP2	35 kDa	2	0	4	0	0	2	7	0	5	0	3	2	0.666667	4	1.5
Translocon-associated protein subunit delta OS=Homo sapiens OX=9606 GN=SSR4 PE=1 SV=1	SSRD	19 kDa	0	0	0	0	0	2	2	5	5	0	4	0	0.666667	4	2
Nucleolar complex protein 2 homolog OS=Homo sapiens OX=9606 GN=NOC2L PE=1 SV=4	NOC2L	85 kDa	4	2	0	2	0	0	6	0	6	3	3	2	0.666667	4	3
B box and SPRY domain-containing protein OS=Homo sapiens OX=9606 GN=BSPRY PE=2 SV=1	BSPRY	44 kDa	0	0	0	0	0	0	8	2	2	0	0	0	0	4	0
Cadherin-related family member 2 OS=Homo sapiens OX=9606 GN=CDHR2 PE=1 SV=2	CDHR2	142 kDa	0	0	0	0	0	0	12	0	0	0	0	0	0	4	0
Enkurin domain-containing protein 1 OS=Homo sapiens OX=9606 GN=ENKD1 PE=1 SV=1	ENKD1	39 kDa	0	0	0	0	0	0	4	4	4	0	0	0	0	4	0
Endoplasmic reticulum resident protein 44 OS=Homo sapiens OX=9606 GN=ERP44 PE=1 SV=1	ERP44	47 kDa	0	0	0	0	0	0	8	2	2	0	0	0	0	4	0
Serine hydroxymethyltransferase, cytosolic OS=Homo sapiens OX=9606 GN=SHMT1 PE=1 SV=1	GLYC	53 kDa	0	0	0	0	0	0	4	6	2	0	0	0	0	4	0
Leucine-rich repeat-containing protein 1 OS=Homo sapiens OX=9606 GN=LRRC1 PE=1 SV=1	LRRC1	59 kDa	0	0	0	0	0	0	9	3	0	0	0	0	0	4	0
Activating transcription factor 7-interacting protein 1 OS=Homo sapiens OX=9606 GN=ATF7IP PE=1 SV=3	MCAF1	136 kDa	0	0	0	0	0	0	9	3	0	0	0	0	0	4	0
DNA oxidative demethylase ALKBH2 OS=Homo sapiens OX=9606 GN=ALKBH2 PE=1 SV=1	ALKB2	29 kDa	0	0	0	0	0	0	2	3	7	0	2	0	0	4	1
Very-long-chain 3-oxoacyl-CoA reductase OS=Homo sapiens OX=9606 GN=HSD17B12 PE=1 SV=2	DHB12	34 kDa	0	0	0	0	0	0	5	4	3	0	2	0	0	4	1
Glutathione S-transferase kappa 1 OS=Homo sapiens OX=9606 GN=GSTK1 PE=1 SV=3	GSTK1	25 kDa	0	0	0	0	0	0	4	4	4	0	2	0	0	4	1
C-terminal-binding protein 2 OS=Homo sapiens OX=9606 GN=CTBP2 PE=1 SV=1	CTBP2	49 kDa	0	0	0	0	0	0	3	5	4	0	3	0	0	4	1.5
Sorting nexin-1 OS=Homo sapiens OX=9606 GN=SNX1 PE=1 SV=3	SNX1	59 kDa	0	0	0	0	0	0	7	0	5	3	0	0	0	4	1.5
5'-AMP-activated protein kinase subunit gamma-1 OS=Homo sapiens OX=9606 GN=PRKAG1 PE=1 SV=1	AAKG1	38 kDa	0	0	0	0	0	0	7	2	3	0	4	0	0	4	2
UPF0598 protein C8orf82 OS=Homo sapiens OX=9606 GN=C8orf82 PE=1 SV=2	CH082	24 kDa	0	0	0	0	0	0	2	4	6	3	3	0	0	4	3
Protein NEDD1 OS=Homo sapiens OX=9606 GN=NEDD1 PE=1 SV=1	NEDD1	72 kDa	0	0	0	0	0	0	3	5	4	3	4	0	0	4	3.5
Flavin reductase (NADPH) OS=Homo sapiens OX=9606 GN=BLVRB PE=1 SV=3	BLVRB	22 kDa	0	0	0	0	0	0	0	6	6	4	7	0	0	4	5.5
PC4 and SFRS1-interacting protein OS=Homo sapiens OX=9606 GN=PSIP1 PE=1 SV=1	PSIP1	60 kDa	29	7	0	19	10	3	8	3	0	6	0	12	10.6667	3.66667	3
Translation initiation factor eIF-2B subunit beta OS=Homo sapiens OX=9606 GN=EIF2B2 PE=1 SV=3	EI2BB	39 kDa	14	5	2	18	8	2	8	3	0	0	0	7	9.33333	3.66667	0
Serine/arginine-rich splicing factor 11 OS=Homo sapiens OX=9606 GN=SRSF11 PE=1 SV=1	SRS11	54 kDa	6	8	0	7	6	14	2	4	5	4	0	4.66667	9	3.66667	2
tRNA (adenine(58)-N(1))-methyltransferase non-catalytic subunit TRM6 OS=Homo sapiens OX=9606 GN=TRMT6 PE=1 SV=1	TRM6	56 kDa	18	5	2	19	3	3	8	3	0	2	0	8.33333	8.33333	3.66667	1
Rab-like protein 6 OS=Homo sapiens OX=9606 GN=RABL6 PE=1 SV=2	RABL6	80 kDa	23	2	0	13	4	4	7	4	0	0	0	8.33333	7	3.66667	0
Pre-mRNA-splicing factor SYF1 OS=Homo sapiens OX=9606 GN=XAB2 PE=1 SV=2	SYF1	100 kDa	21	0	0	20	0	0	11	0	0	3	0	7	6.66667	3.66667	1.5
Methyl-CpG-binding domain protein 3 OS=Homo sapiens OX=9606 GN=MBD3 PE=1 SV=1	MBD3	33 kDa	6	0	0	10	3	6	9	0	2	0	2	2	6.33333	3.66667	1
39S ribosomal protein L1, mitochondrial OS=Homo sapiens OX=9606 GN=MRPL1 PE=1 SV=2	RM01	37 kDa	2	0	2	9	4	5	6	0	5	0	6	1.33333	6	3.66667	3
Translation initiation factor eIF-2B subunit epsilon OS=Homo sapiens OX=9606 GN=EIF2B5 PE=1 SV=3	EI2BE	80 kDa	24	0	0	15	2	0	11	0	0	4	2	8	5.66667	3.66667	3
U2 small nuclear ribonucleoprotein B'' OS=Homo sapiens OX=9606 GN=SNRPB2 PE=1 SV=1	RU2B	25 kDa	4	0	0	4	9	3	7	0	4	0	0	1.33333	5.33333	3.66667	0
Target of EGR1 protein 1 OS=Homo sapiens OX=9606 GN=TOE1 PE=1 SV=1	TOE1	57 kDa	10	4	0	14	0	2	8	3	0	0	0	4.66667	5.33333	3.66667	0
Lon protease homolog, mitochondrial OS=Homo sapiens OX=9606 GN=LONP1 PE=1 SV=2	LONM	106 kDa	28	0	0	16	0	0	9	2	0	0	0	9.33333	5.33333	3.66667	0
DNA-directed RNA polymerase II subunit RPB3 OS=Homo sapiens OX=9606 GN=POLR2C PE=1 SV=2	RPB3	31 kDa	3	0	0	9	4	3	6	5	0	0	2	1	5.33333	3.66667	1
40S ribosomal protein S24 OS=Homo sapiens OX=9606 GN=RPS24 PE=1 SV=1	RS24	15 kDa	3	0	0	3	4	8	2	6	3	3	6	1	5	3.66667	4.5
Polyglutamine-binding protein 1 OS=Homo sapiens OX=9606 GN=PQBP1 PE=1 SV=1	PQBP1	30 kDa	6	0	0	5	4	4	8	3	0	0	2	2	4.33333	3.66667	1
Small nuclear ribonucleoprotein-associated proteins B and B' OS=Homo sapiens OX=9606 GN=SNRPB PE=1 SV=2	RSMB	25 kDa	13	0	0	11	0	0	11	0	0	0	0	4.33333	3.66667	3.66667	0
ELKS/Rab6-interacting/CAST family member 1 OS=Homo sapiens OX=9606 GN=ERC1 PE=1 SV=1	RB6I2	128 kDa	15	3	0	9	0	2	8	3	0	0	0	6	3.66667	3.66667	0
60 kDa SS-A/Ro ribonucleoprotein OS=Homo sapiens OX=9606 GN=RO60 PE=1 SV=2	RO60	61 kDa	8	5	0	8	3	0	6	5	0	2	0	4.33333	3.66667	3.66667	1
RNA polymerase II-associated protein 3 OS=Homo sapiens OX=9606 GN=RPAP3 PE=1 SV=2	RPAP3	76 kDa	0	3	0	5	4	2	9	0	2	5	0	1	3.66667	3.66667	2.5
Integrator complex subunit 6 OS=Homo sapiens OX=9606 GN=INTS6 PE=1 SV=1	INT6	100 kDa	9	0	0	8	0	2	7	4	0	0	0	3	3.33333	3.66667	0
Zinc finger CCCH domain-containing protein 4 OS=Homo sapiens OX=9606 GN=ZC3H4 PE=1 SV=3	ZC3H4	140 kDa	17	0	0	10	0	0	9	2	0	0	0	5.66667	3.33333	3.66667	0
AP-1 complex subunit gamma-1 OS=Homo sapiens OX=9606 GN=AP1G1 PE=1 SV=5	AP1G1	91 kDa	0	0	0	7	0	3	5	6	0	2	0	0	3.33333	3.66667	1
Cleavage and polyadenylation specificity factor subunit 5 OS=Homo sapiens OX=9606 GN=NUDT21 PE=1 SV=1	CPSF5	26 kDa	2	0	0	0	2	8	4	2	5	4	12	0.666667	3.33333	3.66667	8
Asparagine--tRNA ligase, cytoplasmic OS=Homo sapiens OX=9606 GN=NARS PE=1 SV=1	SYNC	63 kDa	2	5	0	6	3	0	7	4	0	0	2	2.33333	3	3.66667	1
Cyclin-A2 OS=Homo sapiens OX=9606 GN=CCNA2 PE=1 SV=2	CCNA2	49 kDa	0	0	0	7	0	0	7	2	2	0	0	0	2.33333	3.66667	0
Coiled-coil domain-containing protein 47 OS=Homo sapiens OX=9606 GN=CCDC47 PE=1 SV=1	CCD47	56 kDa	0	3	0	5	2	0	6	3	2	0	0	1	2.33333	3.66667	0
GATOR complex protein MIOS OS=Homo sapiens OX=9606 GN=MIOS PE=1 SV=2	MIO	99 kDa	15	0	0	7	0	0	7	0	4	6	3	5	2.33333	3.66667	4.5
Serine/threonine-protein kinase Nek7 OS=Homo sapiens OX=9606 GN=NEK7 PE=1 SV=1	NEK7	35 kDa	0	0	0	4	0	2	3	3	5	0	0	0	2	3.66667	0
Striatin OS=Homo sapiens OX=9606 GN=STRN PE=1 SV=4	STRN	86 kDa	6	2	0	6	0	0	8	3	0	0	0	2.66667	2	3.66667	0
Gamma-tubulin complex component 3 OS=Homo sapiens OX=9606 GN=TUBGCP3 PE=1 SV=2	GCP3	104 kDa	3	0	0	5	0	0	8	3	0	0	0	1	1.66667	3.66667	0
Dynactin subunit 4 OS=Homo sapiens OX=9606 GN=DCTN4 PE=1 SV=1	DCTN4	52 kDa	4	2	0	5	0	0	7	4	0	2	0	2	1.66667	3.66667	1
Helicase MOV-10 OS=Homo sapiens OX=9606 GN=MOV10 PE=1 SV=2	MOV10	114 kDa	9	4	0	5	0	0	8	3	0	2	0	4.33333	1.66667	3.66667	1
Hsc70-interacting protein OS=Homo sapiens OX=9606 GN=ST13 PE=1 SV=2	F10A1	41 kDa	6	6	0	0	0	5	4	3	4	0	3	4	1.66667	3.66667	1.5
Citron Rho-interacting kinase OS=Homo sapiens OX=9606 GN=CIT PE=1 SV=2	CTRO	231 kDa	4	0	0	5	0	0	11	0	0	5	0	1.33333	1.66667	3.66667	2.5
GRB10-interacting GYF protein 2 OS=Homo sapiens OX=9606 GN=GIGYF2 PE=1 SV=1	GGYF2	150 kDa	4	0	0	0	2	2	4	5	2	2	0	1.33333	1.33333	3.66667	1
Integrator complex subunit 1 OS=Homo sapiens OX=9606 GN=INTS1 PE=1 SV=2	INT1	244 kDa	4	0	0	4	0	0	11	0	0	2	0	1.33333	1.33333	3.66667	1
Thymidine kinase, cytosolic OS=Homo sapiens OX=9606 GN=TK1 PE=1 SV=2	KITH	25 kDa	0	0	0	0	0	4	0	7	4	6	4	0	1.33333	3.66667	5
Protein arginine methyltransferase NDUFAF7, mitochondrial OS=Homo sapiens OX=9606 GN=NDUFAF7 PE=1 SV=1	NDUF7	49 kDa	0	0	0	3	0	0	5	4	2	0	0	0	1	3.66667	0
tRNA (cytosine(34)-C(5))-methyltransferase, mitochondrial OS=Homo sapiens OX=9606 GN=NSUN3 PE=1 SV=1	NSUN3	38 kDa	0	0	0	3	0	0	7	2	2	0	0	0	1	3.66667	0
Obg-like ATPase 1 OS=Homo sapiens OX=9606 GN=OLA1 PE=1 SV=2	OLA1	45 kDa	2	0	0	3	0	0	5	0	6	0	0	0.666667	1	3.66667	0
Protein diaphanous homolog 3 OS=Homo sapiens OX=9606 GN=DIAPH3 PE=1 SV=4	DIAP3	137 kDa	3	0	0	3	0	0	5	6	0	0	0	1	1	3.66667	0
Nuclear pore complex protein Nup133 OS=Homo sapiens OX=9606 GN=NUP133 PE=1 SV=2	NU133	129 kDa	2	2	0	3	0	0	5	4	2	0	0	1.33333	1	3.66667	0
Golgi-specific brefeldin A-resistance guanine nucleotide exchange factor 1 OS=Homo sapiens OX=9606 GN=GBF1 PE=1 SV=2	GBF1	206 kDa	3	0	0	3	0	0	11	0	0	2	0	1	1	3.66667	1
AMP deaminase 2 OS=Homo sapiens OX=9606 GN=AMPD2 PE=1 SV=2	AMPD2	101 kDa	3	4	0	3	0	0	5	3	3	5	0	2.33333	1	3.66667	2.5
Protein MON2 homolog OS=Homo sapiens OX=9606 GN=MON2 PE=1 SV=3	MON2	190 kDa	5	0	0	2	0	0	7	4	0	0	0	1.66667	0.666667	3.66667	0
Tubulin-specific chaperone D OS=Homo sapiens OX=9606 GN=TBCD PE=1 SV=2	TBCD	133 kDa	5	0	0	2	0	0	3	8	0	0	0	1.66667	0.666667	3.66667	0
Aldehyde dehydrogenase X, mitochondrial OS=Homo sapiens OX=9606 GN=ALDH1B1 PE=1 SV=3	AL1B1	57 kDa	0	0	0	0	0	0	4	5	2	0	0	0	0	3.66667	0
Integrator complex subunit 11 OS=Homo sapiens OX=9606 GN=INTS11 PE=1 SV=2	INT11	68 kDa	0	0	0	0	0	0	4	4	3	0	0	0	0	3.66667	0
Serine/threonine-protein phosphatase 2B catalytic subunit gamma isoform OS=Homo sapiens OX=9606 GN=PPP3CC PE=1 SV=3	PP2BC	58 kDa	0	0	0	0	0	0	6	5	0	0	0	0	0	3.66667	0
THUMP domain-containing protein 1 OS=Homo sapiens OX=9606 GN=THUMPD1 PE=1 SV=2	THUM1	39 kDa	0	0	0	0	0	0	5	6	0	0	0	0	0	3.66667	0
E3 ubiquitin-protein ligase BRE1B OS=Homo sapiens OX=9606 GN=RNF40 PE=1 SV=5	BRE1B	114 kDa	3	0	0	0	0	0	3	5	3	0	0	1	0	3.66667	0
Cullin-2 OS=Homo sapiens OX=9606 GN=CUL2 PE=1 SV=2	CUL2	87 kDa	23	0	0	0	0	0	7	0	4	0	0	7.66667	0	3.66667	0
Arsenite methyltransferase OS=Homo sapiens OX=9606 GN=AS3MT PE=1 SV=3	AS3MT	42 kDa	0	0	0	0	0	0	2	2	7	0	2	0	0	3.66667	1
Cyclin-dependent kinase 17 OS=Homo sapiens OX=9606 GN=CDK17 PE=1 SV=2	CDK17	60 kDa	0	0	0	0	0	0	6	5	0	2	0	0	0	3.66667	1
F-box only protein 5 OS=Homo sapiens OX=9606 GN=FBXO5 PE=1 SV=1	FBX5	50 kDa	0	0	0	0	0	0	6	2	3	0	2	0	0	3.66667	1
PDZ and LIM domain protein 7 OS=Homo sapiens OX=9606 GN=PDLIM7 PE=1 SV=1	PDLI7	50 kDa	0	0	0	0	0	0	4	4	3	0	2	0	0	3.66667	1
Scavenger receptor class F member 2 OS=Homo sapiens OX=9606 GN=SCARF2 PE=1 SV=5	SREC2	92 kDa	0	0	0	0	0	0	4	5	2	0	2	0	0	3.66667	1
SEC14 domain and spectrin repeat-containing protein 1 OS=Homo sapiens OX=9606 GN=SESTD1 PE=1 SV=2	SESD1	79 kDa	0	0	0	0	0	0	9	0	2	3	0	0	0	3.66667	1.5
Zinc finger HIT domain-containing protein 2 OS=Homo sapiens OX=9606 GN=ZNHIT2 PE=1 SV=1	ZNHI2	43 kDa	0	0	0	0	0	0	2	7	2	0	3	0	0	3.66667	1.5
7-dehydrocholesterol reductase OS=Homo sapiens OX=9606 GN=DHCR7 PE=1 SV=1	DHCR7	54 kDa	0	0	0	0	0	0	0	5	6	0	4	0	0	3.66667	2
Prefoldin subunit 2 OS=Homo sapiens OX=9606 GN=PFDN2 PE=1 SV=1	PFD2	17 kDa	0	0	0	0	0	0	2	5	4	0	5	0	0	3.66667	2.5
Alkyldihydroxyacetonephosphate synthase, peroxisomal OS=Homo sapiens OX=9606 GN=AGPS PE=1 SV=1	ADAS	73 kDa	0	0	0	0	0	0	5	0	6	9	3	0	0	3.66667	6
Nuclear pore complex protein Nup93 OS=Homo sapiens OX=9606 GN=NUP93 PE=1 SV=2	NUP93	93 kDa	3	0	0	0	0	0	4	0	7	9	4	1	0	3.66667	6.5
Protein Red OS=Homo sapiens OX=9606 GN=IK PE=1 SV=3	RED	66 kDa	15	0	0	14	7	6	10	0	0	4	3	5	9	3.33333	3.5
Acyl-CoA dehydrogenase family member 11 OS=Homo sapiens OX=9606 GN=ACAD11 PE=1 SV=3	ACD11	87 kDa	18	3	2	21	2	3	8	0	2	3	0	7.66667	8.66667	3.33333	1.5
Zinc finger CCCH-type antiviral protein 1-like OS=Homo sapiens OX=9606 GN=ZC3HAV1L PE=1 SV=2	ZCCHL	33 kDa	6	0	3	17	5	3	7	0	3	0	2	3	8.33333	3.33333	1
Nucleolar and spindle-associated protein 1 OS=Homo sapiens OX=9606 GN=NUSAP1 PE=1 SV=1	NUSAP	49 kDa	15	2	0	16	2	6	10	0	0	0	0	5.66667	8	3.33333	0
RNA polymerase II-associated factor 1 homolog OS=Homo sapiens OX=9606 GN=PAF1 PE=1 SV=2	PAF1	60 kDa	10	5	4	11	6	7	7	0	3	6	0	6.33333	8	3.33333	3
SWI/SNF-related matrix-associated actin-dependent regulator of chromatin subfamily D member 2 OS=Homo sapiens OX=9606 GN=SMARCD2 PE=1 SV=3	SMRD2	59 kDa	7	3	0	15	4	0	7	3	0	0	0	3.33333	6.33333	3.33333	0
Poly(ADP-ribose) glycohydrolase OS=Homo sapiens OX=9606 GN=PARG PE=1 SV=1	PARG	111 kDa	14	0	0	13	4	2	7	3	0	0	0	4.66667	6.33333	3.33333	0
SAFB-like transcription modulator OS=Homo sapiens OX=9606 GN=SLTM PE=1 SV=2	SLTM	117 kDa	17	3	0	8	2	6	7	3	0	0	0	6.66667	5.33333	3.33333	0
U3 small nucleolar RNA-associated protein 15 homolog OS=Homo sapiens OX=9606 GN=UTP15 PE=1 SV=3	UTP15	58 kDa	8	6	0	14	0	0	5	5	0	0	0	4.66667	4.66667	3.33333	0
Microtubule-associated protein 1S OS=Homo sapiens OX=9606 GN=MAP1S PE=1 SV=2	MAP1S	112 kDa	16	0	0	12	0	2	10	0	0	0	0	5.33333	4.66667	3.33333	0
NAD-dependent malic enzyme, mitochondrial OS=Homo sapiens OX=9606 GN=ME2 PE=1 SV=1	MAOM	65 kDa	6	4	0	11	3	0	6	4	0	2	0	3.33333	4.66667	3.33333	1
DNA repair protein XRCC1 OS=Homo sapiens OX=9606 GN=XRCC1 PE=1 SV=2	XRCC1	69 kDa	10	3	4	6	2	6	3	2	5	4	0	5.66667	4.66667	3.33333	2
Importin subunit alpha-5 OS=Homo sapiens OX=9606 GN=KPNA1 PE=1 SV=3	IMA5	60 kDa	2	5	0	8	3	2	3	5	2	0	3	2.33333	4.33333	3.33333	1.5
Hepatoma-derived growth factor-related protein 2 OS=Homo sapiens OX=9606 GN=HDGFL2 PE=1 SV=1	HDGR2	74 kDa	5	4	3	4	3	6	4	3	3	0	4	4	4.33333	3.33333	2
Double-strand-break repair protein rad21 homolog OS=Homo sapiens OX=9606 GN=RAD21 PE=1 SV=2	RAD21	72 kDa	13	2	0	10	2	0	7	3	0	0	0	5	4	3.33333	0
Bloom syndrome protein OS=Homo sapiens OX=9606 GN=BLM PE=1 SV=1	BLM	159 kDa	17	0	0	12	0	0	7	3	0	0	0	5.66667	4	3.33333	0
Nucleolar protein 11 OS=Homo sapiens OX=9606 GN=NOL11 PE=1 SV=1	NOL11	81 kDa	17	2	0	11	0	0	8	0	2	6	0	6.33333	3.66667	3.33333	3
Separin OS=Homo sapiens OX=9606 GN=ESPL1 PE=1 SV=3	ESPL1	233 kDa	6	0	0	8	0	2	8	2	0	0	0	2	3.33333	3.33333	0
Anaphase-promoting complex subunit 4 OS=Homo sapiens OX=9606 GN=ANAPC4 PE=1 SV=2	APC4	92 kDa	16	2	0	10	0	0	8	2	0	0	0	6	3.33333	3.33333	0
Voltage-dependent anion-selective channel protein 2 OS=Homo sapiens OX=9606 GN=VDAC2 PE=1 SV=2	VDAC2	32 kDa	0	0	2	0	4	6	0	4	6	0	2	0.666667	3.33333	3.33333	1
Anaphase-promoting complex subunit 2 OS=Homo sapiens OX=9606 GN=ANAPC2 PE=1 SV=1	ANC2	94 kDa	18	0	0	9	0	0	8	2	0	0	0	6	3	3.33333	0
Proteasome subunit alpha type-5 OS=Homo sapiens OX=9606 GN=PSMA5 PE=1 SV=3	PSA5	26 kDa	2	0	0	2	2	5	5	2	3	3	3	0.666667	3	3.33333	3
Histone H3.3 OS=Homo sapiens OX=9606 GN=H3F3A PE=1 SV=2	H33	15 kDa	4	0	0	8	0	0	10	0	0	0	0	1.33333	2.66667	3.33333	0
Protein KRI1 homolog OS=Homo sapiens OX=9606 GN=KRI1 PE=1 SV=3	KRI1	83 kDa	15	2	0	4	0	4	3	4	3	0	0	5.66667	2.66667	3.33333	0
Polycomb protein EED OS=Homo sapiens OX=9606 GN=EED PE=1 SV=2	EED	50 kDa	2	0	0	7	0	0	7	3	0	0	0	0.666667	2.33333	3.33333	0
DNA topoisomerase 3-alpha OS=Homo sapiens OX=9606 GN=TOP3A PE=1 SV=1	TOP3A	112 kDa	2	0	0	5	0	2	7	3	0	0	0	0.666667	2.33333	3.33333	0
Protein AAR2 homolog OS=Homo sapiens OX=9606 GN=AAR2 PE=1 SV=2	AAR2	43 kDa	4	0	0	7	0	0	7	3	0	0	0	1.33333	2.33333	3.33333	0
Histone-lysine N-methyltransferase SETD1A OS=Homo sapiens OX=9606 GN=SETD1A PE=1 SV=3	SET1A	186 kDa	4	0	0	4	3	0	8	2	0	0	0	1.33333	2.33333	3.33333	0
Zinc finger and BTB domain-containing protein 21 OS=Homo sapiens OX=9606 GN=ZBTB21 PE=1 SV=2	ZBT21	119 kDa	18	0	0	5	0	2	6	2	2	0	0	6	2.33333	3.33333	0
F-box only protein 22 OS=Homo sapiens OX=9606 GN=FBXO22 PE=1 SV=1	FBX22	45 kDa	3	4	0	5	0	2	5	2	3	0	3	2.33333	2.33333	3.33333	1.5
TAF6-like RNA polymerase II p300/CBP-associated factor-associated factor 65 kDa subunit 6L OS=Homo sapiens OX=9606 GN=TAF6L PE=1 SV=1	TAF6L	68 kDa	7	0	0	7	0	0	8	0	2	2	3	2.33333	2.33333	3.33333	2.5
Glycogen phosphorylase, liver form OS=Homo sapiens OX=9606 GN=PYGL PE=1 SV=4	PYGL	97 kDa	2	0	0	5	0	0	7	3	0	0	0	0.666667	1.66667	3.33333	0
Chromatin assembly factor 1 subunit A OS=Homo sapiens OX=9606 GN=CHAF1A PE=1 SV=3	CAF1A	107 kDa	3	0	0	3	0	2	4	4	2	0	0	1	1.66667	3.33333	0
Probable tRNA N6-adenosine threonylcarbamoyltransferase OS=Homo sapiens OX=9606 GN=OSGEP PE=1 SV=1	OSGEP	36 kDa	0	0	0	2	0	3	3	3	4	0	2	0	1.66667	3.33333	1
WD repeat-containing protein 92 OS=Homo sapiens OX=9606 GN=WDR92 PE=1 SV=1	WDR92	40 kDa	2	0	0	4	0	0	5	2	3	0	2	0.666667	1.33333	3.33333	1
H/ACA ribonucleoprotein complex subunit 2 OS=Homo sapiens OX=9606 GN=NHP2 PE=1 SV=1	NHP2	17 kDa	0	0	0	2	0	2	2	3	5	4	5	0	1.33333	3.33333	4.5
Programmed cell death 6-interacting protein OS=Homo sapiens OX=9606 GN=PDCD6IP PE=1 SV=1	PDC6I	96 kDa	0	0	0	3	0	0	5	2	3	3	0	0	1	3.33333	1.5
Proteasome subunit alpha type-6 OS=Homo sapiens OX=9606 GN=PSMA6 PE=1 SV=1	PSA6	27 kDa	0	0	0	3	0	0	4	2	4	3	4	0	1	3.33333	3.5
Hypoxanthine-guanine phosphoribosyltransferase OS=Homo sapiens OX=9606 GN=HPRT1 PE=1 SV=2	HPRT	25 kDa	0	2	0	0	0	3	2	5	3	4	5	0.666667	1	3.33333	4.5
Myosin phosphatase Rho-interacting protein OS=Homo sapiens OX=9606 GN=MPRIP PE=1 SV=3	MPRIP	117 kDa	2	0	0	2	0	0	7	0	3	0	0	0.666667	0.666667	3.33333	0
Uveal autoantigen with coiled-coil domains and ankyrin repeats OS=Homo sapiens OX=9606 GN=UACA PE=1 SV=2	UACA	163 kDa	2	0	0	2	0	0	6	4	0	0	0	0.666667	0.666667	3.33333	0
Basic leucine zipper and W2 domain-containing protein 1 OS=Homo sapiens OX=9606 GN=BZW1 PE=1 SV=1	BZW1	48 kDa	4	0	2	2	0	0	2	4	4	0	4	2	0.666667	3.33333	2
Activator of 90 kDa heat shock protein ATPase homolog 1 OS=Homo sapiens OX=9606 GN=AHSA1 PE=1 SV=1	AHSA1	38 kDa	0	0	0	0	0	0	5	3	2	0	0	0	0	3.33333	0
Plasma membrane calcium-transporting ATPase 1 OS=Homo sapiens OX=9606 GN=ATP2B1 PE=1 SV=4	AT2B1	135 kDa	0	0	0	0	0	0	7	3	0	0	0	0	0	3.33333	0
Divergent protein kinase domain 2A OS=Homo sapiens OX=9606 GN=DIPK2A PE=1 SV=1	DIK2A	49 kDa	0	0	0	0	0	0	4	2	4	0	0	0	0	3.33333	0
Dedicator of cytokinesis protein 6 OS=Homo sapiens OX=9606 GN=DOCK6 PE=1 SV=3	DOCK6	230 kDa	0	0	0	0	0	0	7	3	0	0	0	0	0	3.33333	0
FAS-associated factor 2 OS=Homo sapiens OX=9606 GN=FAF2 PE=1 SV=2	FAF2	53 kDa	0	0	0	0	0	0	5	3	2	0	0	0	0	3.33333	0
Integrin-linked kinase-associated serine/threonine phosphatase 2C OS=Homo sapiens OX=9606 GN=ILKAP PE=1 SV=1	ILKAP	43 kDa	0	0	0	0	0	0	2	5	3	0	0	0	0	3.33333	0
Molybdenum cofactor biosynthesis protein 1 OS=Homo sapiens OX=9606 GN=MOCS1 PE=1 SV=3	MOCS1	70 kDa	0	0	0	0	0	0	8	2	0	0	0	0	0	3.33333	0
Programmed cell death protein 2 OS=Homo sapiens OX=9606 GN=PDCD2 PE=1 SV=2	PDCD2	39 kDa	0	0	0	0	0	0	2	6	2	0	0	0	0	3.33333	0
Sorting nexin-5 OS=Homo sapiens OX=9606 GN=SNX5 PE=1 SV=1	SNX5	47 kDa	0	0	0	0	0	0	5	3	2	0	0	0	0	3.33333	0
Origin recognition complex subunit 4 OS=Homo sapiens OX=9606 GN=ORC4 PE=1 SV=2	ORC4	50 kDa	2	0	0	0	0	0	4	3	3	0	0	0.666667	0	3.33333	0
Aspartyl aminopeptidase OS=Homo sapiens OX=9606 GN=DNPEP PE=1 SV=1	DNPEP	52 kDa	0	0	0	0	0	0	4	3	3	0	2	0	0	3.33333	1
MAP kinase-activated protein kinase 2 OS=Homo sapiens OX=9606 GN=MAPKAPK2 PE=1 SV=1	MAPK2	46 kDa	0	0	0	0	0	0	0	5	5	0	2	0	0	3.33333	1
Pirin OS=Homo sapiens OX=9606 GN=PIR PE=1 SV=1	PIR	32 kDa	0	0	0	0	0	0	8	2	0	0	2	0	0	3.33333	1
E3 ubiquitin-protein ligase RNF138 OS=Homo sapiens OX=9606 GN=RNF138 PE=1 SV=1	RN138	28 kDa	0	0	0	0	0	0	2	2	6	0	3	0	0	3.33333	1.5
Partner of Y14 and mago OS=Homo sapiens OX=9606 GN=PYM1 PE=1 SV=1	PYM1	23 kDa	2	0	0	0	0	0	3	4	3	3	0	0.666667	0	3.33333	1.5
Folliculin OS=Homo sapiens OX=9606 GN=FLCN PE=1 SV=1	FLCN	64 kDa	0	0	0	0	0	0	3	0	7	2	2	0	0	3.33333	2
ATP synthase subunit d, mitochondrial OS=Homo sapiens OX=9606 GN=ATP5PD PE=1 SV=3	ATP5H	18 kDa	0	0	0	0	0	0	2	4	4	2	3	0	0	3.33333	2.5
Aconitate hydratase, mitochondrial OS=Homo sapiens OX=9606 GN=ACO2 PE=1 SV=2	ACON	85 kDa	5	2	0	0	0	0	6	0	4	7	3	2.33333	0	3.33333	5
L-xylulose reductase OS=Homo sapiens OX=9606 GN=DCXR PE=1 SV=2	DCXR	26 kDa	0	0	0	0	0	0	3	5	2	6	7	0	0	3.33333	6.5
ATP-dependent RNA helicase DHX29 OS=Homo sapiens OX=9606 GN=DHX29 PE=1 SV=2	DHX29	155 kDa	8	10	0	6	10	17	0	6	3	0	0	6	11	3	0
Alpha-taxilin OS=Homo sapiens OX=9606 GN=TXLNA PE=1 SV=3	TXLNA	62 kDa	20	5	3	15	6	8	9	0	0	4	3	9.33333	9.66667	3	3.5
Pentatricopeptide repeat domain-containing protein 3, mitochondrial OS=Homo sapiens OX=9606 GN=PTCD3 PE=1 SV=3	PTCD3	79 kDa	29	4	2	16	5	3	9	0	0	7	3	11.6667	8	3	5
Midasin OS=Homo sapiens OX=9606 GN=MDN1 PE=1 SV=2	MDN1	633 kDa	39	2	0	21	0	0	0	0	9	0	2	13.6667	7	3	1
DNA-directed RNA polymerase III subunit RPC5 OS=Homo sapiens OX=9606 GN=POLR3E PE=1 SV=1	RPC5	80 kDa	14	4	3	14	4	3	9	0	0	4	0	7	7	3	2
Neuroblast differentiation-associated protein AHNAK OS=Homo sapiens OX=9606 GN=AHNAK PE=1 SV=2	AHNK	629 kDa	27	4	0	15	1	1	4	0	5	2	0	10.3333	5.66667	3	1
WD repeat-containing protein 61 OS=Homo sapiens OX=9606 GN=WDR61 PE=1 SV=1	WDR61	34 kDa	0	0	3	5	4	6	2	4	3	0	2	1	5	3	1
Thimet oligopeptidase OS=Homo sapiens OX=9606 GN=THOP1 PE=1 SV=2	THOP1	79 kDa	13	7	4	8	4	3	5	0	4	7	3	8	5	3	5
Transcription factor BTF3 OS=Homo sapiens OX=9606 GN=BTF3 PE=1 SV=1	BTF3	22 kDa	2	0	0	0	4	9	2	5	2	0	3	0.666667	4.33333	3	1.5
Beta-centractin OS=Homo sapiens OX=9606 GN=ACTR1B PE=1 SV=1	ACTY	42 kDa	11	0	0	11	0	0	9	0	0	0	0	3.66667	3.66667	3	0
60S ribosomal protein L35 OS=Homo sapiens OX=9606 GN=RPL35 PE=1 SV=2	RL35	15 kDa	4	2	0	4	0	7	4	5	0	0	5	2	3.66667	3	2.5
Delta(14)-sterol reductase OS=Homo sapiens OX=9606 GN=LBR PE=1 SV=2	LBR	71 kDa	3	5	3	4	4	3	0	5	4	4	3	3.66667	3.66667	3	3.5
ATPase MORC2 OS=Homo sapiens OX=9606 GN=MORC2 PE=1 SV=2	MORC2	118 kDa	7	0	0	4	0	6	5	2	2	0	0	2.33333	3.33333	3	0
Probable histidine--tRNA ligase, mitochondrial OS=Homo sapiens OX=9606 GN=HARS2 PE=1 SV=1	SYHM	57 kDa	14	0	0	10	0	0	9	0	0	0	0	4.66667	3.33333	3	0
Zinc finger CCHC domain-containing protein 8 OS=Homo sapiens OX=9606 GN=ZCCHC8 PE=1 SV=2	ZCHC8	79 kDa	14	3	0	7	0	3	7	2	0	0	0	5.66667	3.33333	3	0
Phosphorylated adapter RNA export protein OS=Homo sapiens OX=9606 GN=PHAX PE=1 SV=1	PHAX	44 kDa	9	2	3	8	0	2	3	2	4	0	2	4.66667	3.33333	3	1
Cell division cycle protein 123 homolog OS=Homo sapiens OX=9606 GN=CDC123 PE=1 SV=1	CD123	39 kDa	8	3	2	4	0	6	0	5	4	0	4	4.33333	3.33333	3	2
60S ribosomal protein L23 OS=Homo sapiens OX=9606 GN=RPL23 PE=1 SV=1	RL23	15 kDa	5	4	0	2	2	6	2	4	3	3	5	3	3.33333	3	4
Cytosolic carboxypeptidase 1 OS=Homo sapiens OX=9606 GN=AGTPBP1 PE=1 SV=3	CBPC1	138 kDa	14	0	0	9	0	0	9	0	0	0	0	4.66667	3	3	0
Malonyl-CoA-acyl carrier protein transacylase, mitochondrial OS=Homo sapiens OX=9606 GN=MCAT PE=1 SV=2	FABD	43 kDa	5	0	0	6	2	0	3	2	4	0	0	1.66667	2.66667	3	0
Ryanodine receptor 2 OS=Homo sapiens OX=9606 GN=RYR2 PE=1 SV=3	RYR2	565 kDa	0	0	0	3	4	0	6	0	3	0	0	0	2.33333	3	0
Homeobox protein Hox-A5 OS=Homo sapiens OX=9606 GN=HOXA5 PE=1 SV=2	HXA5	29 kDa	3	0	0	4	0	3	3	3	3	0	0	1	2.33333	3	0
UV excision repair protein RAD23 homolog B OS=Homo sapiens OX=9606 GN=RAD23B PE=1 SV=1	RD23B	43 kDa	3	0	0	7	0	0	7	2	0	0	0	1	2.33333	3	0
Nuclear pore complex protein Nup107 OS=Homo sapiens OX=9606 GN=NUP107 PE=1 SV=1	NU107	106 kDa	3	3	0	7	0	0	4	5	0	0	0	2	2.33333	3	0
Cleavage stimulation factor subunit 3 OS=Homo sapiens OX=9606 GN=CSTF3 PE=1 SV=1	CSTF3	83 kDa	7	2	0	5	2	0	9	0	0	6	0	3	2.33333	3	3
Isocitrate dehydrogenase [NAD] subunit alpha, mitochondrial OS=Homo sapiens OX=9606 GN=IDH3A PE=1 SV=1	IDH3A	40 kDa	0	0	0	6	0	0	3	3	3	0	0	0	2	3	0
tRNA (uracil(54)-C(5))-methyltransferase homolog OS=Homo sapiens OX=9606 GN=TRMT2B PE=1 SV=1	TRM2	56 kDa	2	0	0	6	0	0	7	2	0	0	0	0.666667	2	3	0
Histone PARylation factor 1 OS=Homo sapiens OX=9606 GN=HPF1 PE=1 SV=2	HPF1	39 kDa	0	2	2	0	3	3	3	4	2	0	0	1.33333	2	3	0
REST corepressor 1 OS=Homo sapiens OX=9606 GN=RCOR1 PE=1 SV=2	RCOR1	53 kDa	7	0	0	6	0	0	9	0	0	0	0	2.33333	2	3	0
Nuclear pore complex protein Nup98-Nup96 OS=Homo sapiens OX=9606 GN=NUP98 PE=1 SV=4	NUP98	198 kDa	6	2	0	4	0	2	5	4	0	0	0	2.66667	2	3	0
Pre-mRNA-splicing factor 38A OS=Homo sapiens OX=9606 GN=PRPF38A PE=1 SV=1	PR38A	37 kDa	2	0	11	2	0	4	0	3	6	0	5	4.33333	2	3	2.5
Prelamin-A/C OS=Homo sapiens OX=9606 GN=LMNA PE=1 SV=1	LMNA	74 kDa	3	2	0	3	3	0	4	2	3	13	6	1.66667	2	3	9.5
Kinetochore-associated protein 1 OS=Homo sapiens OX=9606 GN=KNTC1 PE=1 SV=1	KNTC1	251 kDa	3	0	0	5	0	0	9	0	0	0	0	1	1.66667	3	0
Tyrosine-protein phosphatase non-receptor type 11 OS=Homo sapiens OX=9606 GN=PTPN11 PE=1 SV=2	PTN11	68 kDa	4	0	0	5	0	0	5	0	4	3	2	1.33333	1.66667	3	2.5
Serine/threonine-protein phosphatase 6 catalytic subunit OS=Homo sapiens OX=9606 GN=PPP6C PE=1 SV=1	PPP6	35 kDa	0	0	0	4	0	0	7	2	0	0	0	0	1.33333	3	0
Tubulin-folding cofactor B OS=Homo sapiens OX=9606 GN=TBCB PE=1 SV=2	TBCB	27 kDa	0	0	0	2	0	2	0	4	5	0	0	0	1.33333	3	0
Crk-like protein OS=Homo sapiens OX=9606 GN=CRKL PE=1 SV=1	CRKL	34 kDa	2	0	0	2	2	0	3	3	3	0	0	0.666667	1.33333	3	0
Creatine kinase B-type OS=Homo sapiens OX=9606 GN=CKB PE=1 SV=1	KCRB	43 kDa	7	3	0	4	0	0	9	0	0	0	0	3.33333	1.33333	3	0
Protein SEC13 homolog OS=Homo sapiens OX=9606 GN=SEC13 PE=1 SV=3	SEC13	36 kDa	0	0	0	4	0	0	5	2	2	0	2	0	1.33333	3	1
Heparan sulfate 2-O-sulfotransferase 1 OS=Homo sapiens OX=9606 GN=HS2ST1 PE=1 SV=1	HS2ST	42 kDa	5	0	2	4	0	0	3	2	4	0	2	2.33333	1.33333	3	1
Slit homolog 2 protein OS=Homo sapiens OX=9606 GN=SLIT2 PE=1 SV=1	SLIT2	170 kDa	7	4	0	0	0	4	3	6	0	2	0	3.66667	1.33333	3	1
Glutamine--fructose-6-phosphate aminotransferase [isomerizing] 1 OS=Homo sapiens OX=9606 GN=GFPT1 PE=1 SV=3	GFPT1	79 kDa	3	3	0	4	0	0	7	0	2	6	0	2	1.33333	3	3
Serine/arginine-rich splicing factor 4 OS=Homo sapiens OX=9606 GN=SRSF4 PE=1 SV=2	SRSF4	57 kDa	16	9	0	4	0	0	5	0	4	7	0	8.33333	1.33333	3	3.5
Endoribonuclease Dicer OS=Homo sapiens OX=9606 GN=DICER1 PE=1 SV=3	DICER	219 kDa	0	0	0	3	0	0	7	2	0	0	0	0	1	3	0
Guanine nucleotide-binding protein G(s) subunit alpha isoforms XLas OS=Homo sapiens OX=9606 GN=GNAS PE=1 SV=2	GNAS1	111 kDa	0	0	0	0	0	3	0	6	3	0	0	0	1	3	0
Phosphoribosyl pyrophosphate synthase-associated protein 2 OS=Homo sapiens OX=9606 GN=PRPSAP2 PE=1 SV=1	KPRB	41 kDa	0	0	0	0	3	0	2	5	2	0	0	0	1	3	0
39S ribosomal protein L19, mitochondrial OS=Homo sapiens OX=9606 GN=MRPL19 PE=1 SV=2	RM19	34 kDa	0	0	0	0	3	0	2	4	3	0	0	0	1	3	0
Serine--tRNA ligase, cytoplasmic OS=Homo sapiens OX=9606 GN=SARS PE=1 SV=3	SYSC	59 kDa	0	3	0	3	0	0	6	3	0	0	0	1	1	3	0
Large neutral amino acids transporter small subunit 1 OS=Homo sapiens OX=9606 GN=SLC7A5 PE=1 SV=2	LAT1	55 kDa	4	0	0	3	0	0	3	2	4	0	0	1.33333	1	3	0
Hexokinase-1 OS=Homo sapiens OX=9606 GN=HK1 PE=1 SV=3	HXK1	102 kDa	6	0	0	3	0	0	9	0	0	0	0	2	1	3	0
Serine/threonine-protein phosphatase 6 regulatory subunit 1 OS=Homo sapiens OX=9606 GN=PPP6R1 PE=1 SV=5	PP6R1	97 kDa	6	0	0	3	0	0	7	2	0	0	0	2	1	3	0
ATP synthase F(0) complex subunit B1, mitochondrial OS=Homo sapiens OX=9606 GN=ATP5PB PE=1 SV=2	AT5F1	29 kDa	0	0	0	0	0	3	3	6	0	4	0	0	1	3	2
Sideroflexin-4 OS=Homo sapiens OX=9606 GN=SFXN4 PE=1 SV=1	SFXN4	38 kDa	0	0	0	0	0	3	2	0	7	0	4	0	1	3	2
NAD kinase 2, mitochondrial OS=Homo sapiens OX=9606 GN=NADK2 PE=1 SV=2	NAKD2	49 kDa	0	0	0	2	0	0	2	4	3	0	0	0	0.666667	3	0
Sec1 family domain-containing protein 1 OS=Homo sapiens OX=9606 GN=SCFD1 PE=1 SV=4	SCFD1	72 kDa	0	0	0	2	0	0	6	0	3	0	0	0	0.666667	3	0
DDB1- and CUL4-associated factor 11 OS=Homo sapiens OX=9606 GN=DCAF11 PE=1 SV=1	DCA11	62 kDa	0	2	0	2	0	0	6	3	0	0	0	0.666667	0.666667	3	0
AP-1 complex subunit mu-1 OS=Homo sapiens OX=9606 GN=AP1M1 PE=1 SV=3	AP1M1	49 kDa	3	0	0	2	0	0	7	0	2	0	0	1	0.666667	3	0
Calcium/calmodulin-dependent protein kinase type II subunit delta OS=Homo sapiens OX=9606 GN=CAMK2D PE=1 SV=3	KCC2D	56 kDa	3	0	0	2	0	0	7	0	2	0	0	1	0.666667	3	0
E3 ubiquitin-protein ligase listerin OS=Homo sapiens OX=9606 GN=LTN1 PE=1 SV=6	LTN1	201 kDa	3	0	0	2	0	0	7	2	0	0	0	1	0.666667	3	0
Serine/threonine-protein kinase DCLK1 OS=Homo sapiens OX=9606 GN=DCLK1 PE=1 SV=2	DCLK1	82 kDa	0	0	0	0	0	0	7	2	0	0	0	0	0	3	0
Unconventional myosin-VI OS=Homo sapiens OX=9606 GN=MYO6 PE=1 SV=4	MYO6	150 kDa	0	0	0	0	0	0	6	3	0	0	0	0	0	3	0
2-oxoisovalerate dehydrogenase subunit alpha, mitochondrial OS=Homo sapiens OX=9606 GN=BCKDHA PE=1 SV=2	ODBA	50 kDa	0	0	0	0	0	0	6	3	0	0	0	0	0	3	0
Mitochondrial inner membrane protein OXA1L OS=Homo sapiens OX=9606 GN=OXA1L PE=1 SV=3	OXA1L	49 kDa	0	0	0	0	0	0	2	3	4	0	0	0	0	3	0
Sister chromatid cohesion protein PDS5 homolog A OS=Homo sapiens OX=9606 GN=PDS5A PE=1 SV=1	PDS5A	151 kDa	0	0	0	0	0	0	5	4	0	0	0	0	0	3	0
CTP synthase 2 OS=Homo sapiens OX=9606 GN=CTPS2 PE=1 SV=1	PYRG2	66 kDa	0	0	0	0	0	0	5	0	4	0	0	0	0	3	0
DNA repair protein RAD51 homolog 3 OS=Homo sapiens OX=9606 GN=RAD51C PE=1 SV=1	RA51C	42 kDa	0	0	0	0	0	0	4	3	2	0	0	0	0	3	0
Rab GTPase-activating protein 1 OS=Homo sapiens OX=9606 GN=RABGAP1 PE=1 SV=3	RBGP1	122 kDa	0	0	0	0	0	0	9	0	0	0	0	0	0	3	0
Protein adenylyltransferase SelO, mitochondrial OS=Homo sapiens OX=9606 GN=SELENOO PE=1 SV=3	SELO	73 kDa	0	0	0	0	0	0	9	0	0	0	0	0	0	3	0
SH2 domain-containing adapter protein B OS=Homo sapiens OX=9606 GN=SHB PE=1 SV=2	SHB	55 kDa	0	0	0	0	0	0	2	7	0	0	0	0	0	3	0
Transcription elongation factor A protein 2 OS=Homo sapiens OX=9606 GN=TCEA2 PE=1 SV=1	TCEA2	34 kDa	0	0	0	0	0	0	0	4	5	0	0	0	0	3	0
DNA topoisomerase 2-binding protein 1 OS=Homo sapiens OX=9606 GN=TOPBP1 PE=1 SV=3	TOPB1	171 kDa	0	0	0	0	0	0	3	4	2	0	0	0	0	3	0
Cytosol aminopeptidase OS=Homo sapiens OX=9606 GN=LAP3 PE=1 SV=3	AMPL	56 kDa	0	2	0	0	0	0	4	3	2	0	0	0.666667	0	3	0
Alpha-2-HS-glycoprotein OS=Homo sapiens OX=9606 GN=AHSG PE=1 SV=2	FETUA	39 kDa	0	2	0	0	0	0	0	0	9	0	0	0.666667	0	3	0
Protein disulfide-isomerase A4 OS=Homo sapiens OX=9606 GN=PDIA4 PE=1 SV=2	PDIA4	73 kDa	2	0	0	0	0	0	9	0	0	0	0	0.666667	0	3	0
Zinc finger CCCH domain-containing protein 13 OS=Homo sapiens OX=9606 GN=ZC3H13 PE=1 SV=1	ZC3HD	197 kDa	3	0	0	0	0	0	4	2	3	0	0	1	0	3	0
FK506-binding protein 15 OS=Homo sapiens OX=9606 GN=FKBP15 PE=1 SV=2	FKB15	134 kDa	4	0	0	0	0	0	7	2	0	0	0	1.33333	0	3	0
Probable serine carboxypeptidase CPVL OS=Homo sapiens OX=9606 GN=CPVL PE=1 SV=2	CPVL	54 kDa	6	5	0	0	0	0	4	3	2	0	0	3.66667	0	3	0
Aladin OS=Homo sapiens OX=9606 GN=AAAS PE=1 SV=1	AAAS	60 kDa	0	0	0	0	0	0	4	2	3	0	2	0	0	3	1
5'-AMP-activated protein kinase catalytic subunit alpha-2 OS=Homo sapiens OX=9606 GN=PRKAA2 PE=1 SV=2	AAPK2	62 kDa	0	0	0	0	0	0	4	3	2	0	2	0	0	3	1
Alpha-ketoglutarate-dependent dioxygenase alkB homolog 4 OS=Homo sapiens OX=9606 GN=ALKBH4 PE=1 SV=1	ALKB4	34 kDa	0	0	0	0	0	0	0	5	4	0	2	0	0	3	1
Cilia- and flagella-associated protein 20 OS=Homo sapiens OX=9606 GN=CFAP20 PE=1 SV=1	CFA20	23 kDa	0	0	0	0	0	0	4	5	0	0	2	0	0	3	1
U3 small nucleolar RNA-associated protein 6 homolog OS=Homo sapiens OX=9606 GN=UTP6 PE=2 SV=2	UTP6	70 kDa	0	0	0	0	0	0	6	0	3	2	0	0	0	3	1
Aldo-keto reductase family 1 member B1 OS=Homo sapiens OX=9606 GN=AKR1B1 PE=1 SV=3	ALDR	36 kDa	0	0	0	0	0	0	6	0	3	0	3	0	0	3	1.5
Histone-arginine methyltransferase CARM1 OS=Homo sapiens OX=9606 GN=CARM1 PE=1 SV=3	CARM1	66 kDa	0	0	0	0	0	0	4	3	2	3	0	0	0	3	1.5
Dual specificity protein phosphatase 3 OS=Homo sapiens OX=9606 GN=DUSP3 PE=1 SV=1	DUS3	20 kDa	0	0	0	0	0	0	2	5	2	3	0	0	0	3	1.5
Dihydroxyacetone phosphate acyltransferase OS=Homo sapiens OX=9606 GN=GNPAT PE=1 SV=1	GNPAT	77 kDa	0	0	0	0	0	0	6	0	3	3	0	0	0	3	1.5
Mitogen-activated protein kinase 14 OS=Homo sapiens OX=9606 GN=MAPK14 PE=1 SV=3	MK14	41 kDa	0	0	0	0	0	0	0	5	4	0	3	0	0	3	1.5
UPF0415 protein C7orf25 OS=Homo sapiens OX=9606 GN=C7orf25 PE=1 SV=1	CG025	46 kDa	0	0	3	0	0	0	5	0	4	0	3	1	0	3	1.5
Glucose-6-phosphate 1-dehydrogenase OS=Homo sapiens OX=9606 GN=G6PD PE=1 SV=4	G6PD	59 kDa	0	5	0	0	0	0	2	7	0	3	0	1.66667	0	3	1.5
Actin-related protein 2/3 complex subunit 3 OS=Homo sapiens OX=9606 GN=ARPC3 PE=1 SV=3	ARPC3	21 kDa	0	0	0	0	0	0	2	4	3	0	4	0	0	3	2
Biliverdin reductase A OS=Homo sapiens OX=9606 GN=BLVRA PE=1 SV=2	BIEA	33 kDa	0	0	0	0	0	0	3	3	3	0	4	0	0	3	2
Lipoyltransferase 1, mitochondrial OS=Homo sapiens OX=9606 GN=LIPT1 PE=1 SV=1	LIPT	42 kDa	0	0	0	0	0	0	5	4	0	0	4	0	0	3	2
Protein/nucleic acid deglycase DJ-1 OS=Homo sapiens OX=9606 GN=PARK7 PE=1 SV=2	PARK7	20 kDa	0	0	0	0	0	0	0	3	6	0	4	0	0	3	2
Ubiquitin carboxyl-terminal hydrolase 22 OS=Homo sapiens OX=9606 GN=USP22 PE=1 SV=2	UBP22	60 kDa	0	0	0	0	0	0	3	3	3	2	2	0	0	3	2
Signal recognition particle receptor subunit beta OS=Homo sapiens OX=9606 GN=SRPRB PE=1 SV=3	SRPRB	30 kDa	0	0	0	0	0	0	0	5	4	0	5	0	0	3	2.5
Zinc finger protein 703 OS=Homo sapiens OX=9606 GN=ZNF703 PE=1 SV=1	ZN703	58 kDa	0	0	0	0	0	0	3	4	2	0	5	0	0	3	2.5
Syntaxin-binding protein 3 OS=Homo sapiens OX=9606 GN=STXBP3 PE=1 SV=2	STXB3	68 kDa	0	0	0	0	0	0	2	7	0	7	0	0	0	3	3.5
Sororin OS=Homo sapiens OX=9606 GN=CDCA5 PE=1 SV=1	CDCA5	28 kDa	0	0	0	16	0	11	8	0	0	6	0	0	9	2.66667	3
Calcium homeostasis endoplasmic reticulum protein OS=Homo sapiens OX=9606 GN=CHERP PE=1 SV=3	CHERP	104 kDa	10	3	2	13	4	4	4	2	2	2	2	5	7	2.66667	2
Polyadenylate-binding protein 4 OS=Homo sapiens OX=9606 GN=PABPC4 PE=1 SV=1	PABP4	71 kDa	9	12	0	6	9	6	8	0	0	10	7	7	7	2.66667	8.5
Round spermatid basic protein 1-like protein OS=Homo sapiens OX=9606 GN=RSBN1L PE=1 SV=2	RSBNL	95 kDa	16	0	0	19	0	0	8	0	0	0	0	5.33333	6.33333	2.66667	0
Protein PAT1 homolog 1 OS=Homo sapiens OX=9606 GN=PATL1 PE=1 SV=2	PATL1	87 kDa	10	0	0	18	0	0	8	0	0	0	0	3.33333	6	2.66667	0
Histone H2A.J OS=Homo sapiens OX=9606 GN=H2AFJ PE=1 SV=1	H2AJ	14 kDa	0	0	0	0	10	8	0	8	0	11	0	0	6	2.66667	5.5
Microfibrillar-associated protein 1 OS=Homo sapiens OX=9606 GN=MFAP1 PE=1 SV=2	MFAP1	52 kDa	4	5	3	5	6	4	3	2	3	0	3	4	5	2.66667	1.5
Nucleolar complex protein 4 homolog OS=Homo sapiens OX=9606 GN=NOC4L PE=1 SV=1	NOC4L	58 kDa	7	0	0	10	4	0	6	2	0	0	0	2.33333	4.66667	2.66667	0
Transcription initiation factor TFIID subunit 2 OS=Homo sapiens OX=9606 GN=TAF2 PE=1 SV=3	TAF2	137 kDa	14	2	0	7	4	3	6	2	0	0	2	5.33333	4.66667	2.66667	1
Multifunctional procollagen lysine hydroxylase and glycosyltransferase LH3 OS=Homo sapiens OX=9606 GN=PLOD3 PE=1 SV=1	PLOD3	85 kDa	8	2	2	7	3	3	6	0	2	5	3	4	4.33333	2.66667	4
Serine/arginine-rich splicing factor 7 OS=Homo sapiens OX=9606 GN=SRSF7 PE=1 SV=1	SRSF7	27 kDa	0	0	2	6	3	3	4	2	2	0	0	0.666667	4	2.66667	0
Cyclin-K OS=Homo sapiens OX=9606 GN=CCNK PE=1 SV=2	CCNK	64 kDa	9	2	0	6	4	2	6	0	2	0	0	3.66667	4	2.66667	0
Transcriptional repressor p66-beta OS=Homo sapiens OX=9606 GN=GATAD2B PE=1 SV=1	P66B	65 kDa	15	0	0	11	0	0	8	0	0	0	0	5	3.66667	2.66667	0
HEAT repeat-containing protein 3 OS=Homo sapiens OX=9606 GN=HEATR3 PE=1 SV=2	HEAT3	75 kDa	7	0	0	9	2	0	5	0	3	2	0	2.33333	3.66667	2.66667	1
Serine/threonine-protein phosphatase 1 regulatory subunit 10 OS=Homo sapiens OX=9606 GN=PPP1R10 PE=1 SV=1	PP1RA	99 kDa	11	0	0	7	0	3	8	0	0	0	0	3.66667	3.33333	2.66667	0
Conserved oligomeric Golgi complex subunit 1 OS=Homo sapiens OX=9606 GN=COG1 PE=1 SV=1	COG1	109 kDa	12	0	0	10	0	0	8	0	0	0	0	4	3.33333	2.66667	0
Survival motor neuron protein OS=Homo sapiens OX=9606 GN=SMN1 PE=1 SV=1	SMN	32 kDa	8	0	0	7	0	3	6	0	2	0	2	2.66667	3.33333	2.66667	1
F-box only protein 10 OS=Homo sapiens OX=9606 GN=FBXO10 PE=1 SV=3	FBX10	105 kDa	0	0	0	6	0	3	3	5	0	0	0	0	3	2.66667	0
39S ribosomal protein L4, mitochondrial OS=Homo sapiens OX=9606 GN=MRPL4 PE=1 SV=1	RM04	35 kDa	10	0	0	9	0	0	5	0	3	0	0	3.33333	3	2.66667	0
28S ribosomal protein S35, mitochondrial OS=Homo sapiens OX=9606 GN=MRPS35 PE=1 SV=1	RT35	37 kDa	8	0	0	6	2	0	6	0	2	0	0	2.66667	2.66667	2.66667	0
p21-activated protein kinase-interacting protein 1 OS=Homo sapiens OX=9606 GN=PAK1IP1 PE=1 SV=2	PK1IP	44 kDa	5	3	3	6	0	2	6	0	2	0	0	3.66667	2.66667	2.66667	0
Prolyl 4-hydroxylase subunit alpha-1 OS=Homo sapiens OX=9606 GN=P4HA1 PE=1 SV=2	P4HA1	61 kDa	11	0	0	8	0	0	8	0	0	2	0	3.66667	2.66667	2.66667	1
Interferon-induced protein with tetratricopeptide repeats 5 OS=Homo sapiens OX=9606 GN=IFIT5 PE=1 SV=1	IFIT5	56 kDa	5	4	0	5	3	0	4	4	0	2	3	3	2.66667	2.66667	2.5
Threonine--tRNA ligase 2, cytoplasmic OS=Homo sapiens OX=9606 GN=TARSL2 PE=1 SV=1	SYTC2	93 kDa	7	0	0	7	0	0	8	0	0	0	0	2.33333	2.33333	2.66667	0
DNA/RNA-binding protein KIN17 OS=Homo sapiens OX=9606 GN=KIN PE=1 SV=2	KIN17	45 kDa	6	3	3	5	0	2	4	2	2	0	0	4	2.33333	2.66667	0
Elongator complex protein 3 OS=Homo sapiens OX=9606 GN=ELP3 PE=1 SV=2	ELP3	62 kDa	0	0	0	6	0	0	5	3	0	0	0	0	2	2.66667	0
Ran-binding protein 9 OS=Homo sapiens OX=9606 GN=RANBP9 PE=1 SV=1	RANB9	78 kDa	2	0	0	6	0	0	6	0	2	0	0	0.666667	2	2.66667	0
Serine/threonine-protein kinase TAO2 OS=Homo sapiens OX=9606 GN=TAOK2 PE=1 SV=2	TAOK2	138 kDa	4	0	0	6	0	0	5	3	0	0	0	1.33333	2	2.66667	0
WASH complex subunit 5 OS=Homo sapiens OX=9606 GN=WASHC5 PE=1 SV=1	WASC5	134 kDa	6	0	0	2	0	4	5	3	0	0	0	2	2	2.66667	0
Ribosome biogenesis protein BRX1 homolog OS=Homo sapiens OX=9606 GN=BRIX1 PE=1 SV=2	BRX1	41 kDa	9	0	0	6	0	0	8	0	0	0	0	3	2	2.66667	0
Malate dehydrogenase, mitochondrial OS=Homo sapiens OX=9606 GN=MDH2 PE=1 SV=3	MDHM	36 kDa	0	0	0	0	2	4	6	0	2	0	2	0	2	2.66667	1
DNA polymerase subunit gamma-2, mitochondrial OS=Homo sapiens OX=9606 GN=POLG2 PE=1 SV=1	DPOG2	55 kDa	5	4	0	2	0	4	3	2	3	0	2	3	2	2.66667	1
Cyclin-dependent kinase 13 OS=Homo sapiens OX=9606 GN=CDK13 PE=1 SV=2	CDK13	165 kDa	0	0	0	5	0	0	8	0	0	0	0	0	1.66667	2.66667	0
Protein unc-45 homolog A OS=Homo sapiens OX=9606 GN=UNC45A PE=1 SV=1	UN45A	103 kDa	0	0	0	3	0	2	3	5	0	0	0	0	1.66667	2.66667	0
RNA-binding protein Raly OS=Homo sapiens OX=9606 GN=RALY PE=1 SV=1	RALY	32 kDa	2	0	0	2	3	0	2	4	2	0	0	0.666667	1.66667	2.66667	0
Histone-lysine N-methyltransferase EHMT1 OS=Homo sapiens OX=9606 GN=EHMT1 PE=1 SV=4	EHMT1	141 kDa	6	0	0	3	0	2	6	2	0	0	0	2	1.66667	2.66667	0
Protein diaphanous homolog 1 OS=Homo sapiens OX=9606 GN=DIAPH1 PE=1 SV=2	DIAP1	141 kDa	7	0	0	5	0	0	8	0	0	0	0	2.33333	1.66667	2.66667	0
Selenocysteine insertion sequence-binding protein 2-like OS=Homo sapiens OX=9606 GN=SECISBP2L PE=1 SV=3	SBP2L	122 kDa	7	0	0	5	0	0	8	0	0	0	0	2.33333	1.66667	2.66667	0
U3 small nucleolar ribonucleoprotein protein MPP10 OS=Homo sapiens OX=9606 GN=MPHOSPH10 PE=1 SV=2	MPP10	79 kDa	13	0	0	5	0	0	8	0	0	0	0	4.33333	1.66667	2.66667	0
THO complex subunit 5 homolog OS=Homo sapiens OX=9606 GN=THOC5 PE=1 SV=2	THOC5	79 kDa	9	3	0	5	0	0	6	0	2	5	2	4	1.66667	2.66667	3.5
Enoyl-CoA delta isomerase 2, mitochondrial OS=Homo sapiens OX=9606 GN=ECI2 PE=1 SV=4	ECI2	44 kDa	3	0	0	4	0	0	2	2	4	0	0	1	1.33333	2.66667	0
Nuclear pore complex protein Nup160 OS=Homo sapiens OX=9606 GN=NUP160 PE=1 SV=3	NU160	162 kDa	2	2	0	4	0	0	5	3	0	0	0	1.33333	1.33333	2.66667	0
Putative tRNA (cytidine(32)/guanosine(34)-2'-O)-methyltransferase OS=Homo sapiens OX=9606 GN=FTSJ1 PE=1 SV=2	TRM7	36 kDa	5	3	0	4	0	0	3	3	2	0	0	2.66667	1.33333	2.66667	0
Transketolase OS=Homo sapiens OX=9606 GN=TKT PE=1 SV=3	TKT	68 kDa	2	5	0	4	0	0	8	0	0	4	0	2.33333	1.33333	2.66667	2
Phenylalanine--tRNA ligase alpha subunit OS=Homo sapiens OX=9606 GN=FARSA PE=1 SV=3	SYFA	58 kDa	0	0	0	2	0	2	4	2	2	5	2	0	1.33333	2.66667	3.5
Serine racemase OS=Homo sapiens OX=9606 GN=SRR PE=1 SV=1	SRR	37 kDa	0	0	0	3	0	0	5	0	3	0	0	0	1	2.66667	0
CAP-Gly domain-containing linker protein 1 OS=Homo sapiens OX=9606 GN=CLIP1 PE=1 SV=2	CLIP1	162 kDa	5	0	0	3	0	0	8	0	0	0	0	1.66667	1	2.66667	0
WASH complex subunit 4 OS=Homo sapiens OX=9606 GN=WASHC4 PE=1 SV=2	WASC4	136 kDa	4	2	0	3	0	0	6	2	0	0	0	2	1	2.66667	0
Zinc finger MYM-type protein 3 OS=Homo sapiens OX=9606 GN=ZMYM3 PE=1 SV=2	ZMYM3	152 kDa	8	0	0	3	0	0	6	2	0	0	0	2.66667	1	2.66667	0
Ribose-5-phosphate isomerase OS=Homo sapiens OX=9606 GN=RPIA PE=1 SV=3	RPIA	33 kDa	0	0	0	0	0	3	0	5	3	0	2	0	1	2.66667	1
Germinal-center associated nuclear protein OS=Homo sapiens OX=9606 GN=MCM3AP PE=1 SV=2	GANP	218 kDa	9	0	0	3	0	0	8	0	0	2	0	3	1	2.66667	1
5-methylcytosine rRNA methyltransferase NSUN4 OS=Homo sapiens OX=9606 GN=NSUN4 PE=1 SV=2	NSUN4	43 kDa	4	2	4	3	0	0	4	2	2	0	2	3.33333	1	2.66667	1
Glutaminyl-peptide cyclotransferase-like protein OS=Homo sapiens OX=9606 GN=QPCTL PE=1 SV=2	QPCTL	43 kDa	0	0	0	3	0	0	3	2	3	0	3	0	1	2.66667	1.5
Translocon-associated protein subunit alpha OS=Homo sapiens OX=9606 GN=SSR1 PE=1 SV=3	SSRA	32 kDa	0	0	0	3	0	0	2	4	2	0	3	0	1	2.66667	1.5
39S ribosomal protein L46, mitochondrial OS=Homo sapiens OX=9606 GN=MRPL46 PE=1 SV=1	RM46	32 kDa	3	0	0	0	3	0	3	3	2	0	3	1	1	2.66667	1.5
60S ribosomal protein L22-like 1 OS=Homo sapiens OX=9606 GN=RPL22L1 PE=1 SV=2	RL22L	15 kDa	0	0	0	0	0	3	3	5	0	0	5	0	1	2.66667	2.5
40S ribosomal protein S23 OS=Homo sapiens OX=9606 GN=RPS23 PE=1 SV=3	RS23	16 kDa	2	0	0	0	3	0	2	0	6	0	7	0.666667	1	2.66667	3.5
Leucine carboxyl methyltransferase 1 OS=Homo sapiens OX=9606 GN=LCMT1 PE=1 SV=2	LCMT1	38 kDa	0	0	0	0	2	0	4	2	2	0	0	0	0.666667	2.66667	0
Pyruvate dehydrogenase protein X component, mitochondrial OS=Homo sapiens OX=9606 GN=PDHX PE=1 SV=3	ODPX	54 kDa	0	0	0	2	0	0	6	2	0	0	0	0	0.666667	2.66667	0
Receptor-type tyrosine-protein phosphatase U OS=Homo sapiens OX=9606 GN=PTPRU PE=1 SV=2	PTPRU	162 kDa	0	0	0	0	0	2	6	2	0	0	0	0	0.666667	2.66667	0
DNA repair protein XRCC3 OS=Homo sapiens OX=9606 GN=XRCC3 PE=1 SV=1	XRCC3	38 kDa	0	0	0	0	2	0	4	4	0	0	0	0	0.666667	2.66667	0
Extended synaptotagmin-1 OS=Homo sapiens OX=9606 GN=ESYT1 PE=1 SV=1	ESYT1	123 kDa	4	0	0	2	0	0	5	3	0	0	0	1.33333	0.666667	2.66667	0
Proteasome activator complex subunit 4 OS=Homo sapiens OX=9606 GN=PSME4 PE=1 SV=2	PSME4	211 kDa	5	0	0	2	0	0	6	2	0	0	0	1.66667	0.666667	2.66667	0
MAP7 domain-containing protein 3 OS=Homo sapiens OX=9606 GN=MAP7D3 PE=1 SV=2	MA7D3	98 kDa	6	2	0	0	0	2	3	5	0	0	0	2.66667	0.666667	2.66667	0
Basigin OS=Homo sapiens OX=9606 GN=BSG PE=1 SV=2	BASI	42 kDa	0	0	0	0	0	2	3	0	5	0	2	0	0.666667	2.66667	1
Ribosome biogenesis protein BMS1 homolog OS=Homo sapiens OX=9606 GN=BMS1 PE=1 SV=1	BMS1	146 kDa	0	0	0	2	0	0	4	4	0	2	0	0	0.666667	2.66667	1
Cell division control protein 42 homolog OS=Homo sapiens OX=9606 GN=CDC42 PE=1 SV=2	CDC42	21 kDa	0	0	0	0	0	2	2	4	2	0	2	0	0.666667	2.66667	1
CCAAT/enhancer-binding protein zeta OS=Homo sapiens OX=9606 GN=CEBPZ PE=1 SV=3	CEBPZ	121 kDa	9	0	0	2	0	0	3	5	0	2	0	3	0.666667	2.66667	1
Probable ATP-dependent RNA helicase DHX40 OS=Homo sapiens OX=9606 GN=DHX40 PE=1 SV=2	DHX40	89 kDa	4	0	0	2	0	0	5	0	3	3	0	1.33333	0.666667	2.66667	1.5
Aldehyde dehydrogenase, mitochondrial OS=Homo sapiens OX=9606 GN=ALDH2 PE=1 SV=2	ALDH2	56 kDa	0	0	0	0	0	0	4	4	0	0	0	0	0	2.66667	0
Isoaspartyl peptidase/L-asparaginase OS=Homo sapiens OX=9606 GN=ASRGL1 PE=1 SV=2	ASGL1	32 kDa	0	0	0	0	0	0	0	4	4	0	0	0	0	2.66667	0
Apoptosis-stimulating of p53 protein 2 OS=Homo sapiens OX=9606 GN=TP53BP2 PE=1 SV=2	ASPP2	126 kDa	0	0	0	0	0	0	5	3	0	0	0	0	0	2.66667	0
Centrosomal protein of 44 kDa OS=Homo sapiens OX=9606 GN=CEP44 PE=1 SV=2	CEP44	44 kDa	0	0	0	0	0	0	6	2	0	0	0	0	0	2.66667	0
DnaJ homolog subfamily C member 3 OS=Homo sapiens OX=9606 GN=DNAJC3 PE=1 SV=1	DNJC3	58 kDa	0	0	0	0	0	0	6	2	0	0	0	0	0	2.66667	0
Calcium/calmodulin-dependent protein kinase type 1 OS=Homo sapiens OX=9606 GN=CAMK1 PE=1 SV=1	KCC1A	41 kDa	0	0	0	0	0	0	3	3	2	0	0	0	0	2.66667	0
Inactive tyrosine-protein kinase PEAK1 OS=Homo sapiens OX=9606 GN=PEAK1 PE=1 SV=4	PEAK1	193 kDa	0	0	0	0	0	0	0	6	2	0	0	0	0	2.66667	0
Serine/threonine-protein kinase N3 OS=Homo sapiens OX=9606 GN=PKN3 PE=1 SV=1	PKN3	99 kDa	0	0	0	0	0	0	2	6	0	0	0	0	0	2.66667	0
Prolactin regulatory element-binding protein OS=Homo sapiens OX=9606 GN=PREB PE=1 SV=2	PREB	45 kDa	0	0	0	0	0	0	3	2	3	0	0	0	0	2.66667	0
Vesicle-trafficking protein SEC22b OS=Homo sapiens OX=9606 GN=SEC22B PE=1 SV=4	SC22B	25 kDa	0	0	0	0	0	0	2	4	2	0	0	0	0	2.66667	0
Endoribonuclease YbeY OS=Homo sapiens OX=9606 GN=YBEY PE=1 SV=2	YBEY	19 kDa	0	0	0	0	0	0	5	3	0	0	0	0	0	2.66667	0
Retinoblastoma-associated protein OS=Homo sapiens OX=9606 GN=RB1 PE=1 SV=2	RB	106 kDa	2	0	0	0	0	0	4	4	0	0	0	0.666667	0	2.66667	0
Importin-8 OS=Homo sapiens OX=9606 GN=IPO8 PE=1 SV=2	IPO8	120 kDa	4	2	0	0	0	0	4	4	0	0	0	2	0	2.66667	0
Kinesin-like protein KIF1A OS=Homo sapiens OX=9606 GN=KIF1A PE=1 SV=2	KIF1A	191 kDa	4	2	0	0	0	0	4	4	0	0	0	2	0	2.66667	0
Unconventional myosin-Ib OS=Homo sapiens OX=9606 GN=MYO1B PE=1 SV=3	MYO1B	132 kDa	8	0	0	0	0	0	8	0	0	0	0	2.66667	0	2.66667	0
tRNA-dihydrouridine(16/17) synthase [NAD(P)(+)]-like OS=Homo sapiens OX=9606 GN=DUS1L PE=1 SV=1	DUS1L	53 kDa	0	0	0	0	0	0	2	4	2	0	2	0	0	2.66667	1
NADH dehydrogenase [ubiquinone] iron-sulfur protein 3, mitochondrial OS=Homo sapiens OX=9606 GN=NDUFS3 PE=1 SV=1	NDUS3	30 kDa	0	0	0	0	0	0	3	2	3	2	0	0	0	2.66667	1
Pleckstrin homology domain-containing family A member 1 OS=Homo sapiens OX=9606 GN=PLEKHA1 PE=1 SV=2	PKHA1	46 kDa	0	0	0	0	0	0	4	2	2	0	2	0	0	2.66667	1
39S ribosomal protein L17, mitochondrial OS=Homo sapiens OX=9606 GN=MRPL17 PE=1 SV=1	RM17	20 kDa	0	0	0	0	0	0	3	3	2	0	2	0	0	2.66667	1
Nucleoporin NUP188 homolog OS=Homo sapiens OX=9606 GN=NUP188 PE=1 SV=1	NU188	196 kDa	2	0	0	0	0	0	5	3	0	2	0	0.666667	0	2.66667	1
Nucleolar pre-ribosomal-associated protein 1 OS=Homo sapiens OX=9606 GN=URB1 PE=1 SV=4	NPA1P	254 kDa	4	0	0	0	0	0	8	0	0	2	0	1.33333	0	2.66667	1
Cytochrome b-c1 complex subunit 1, mitochondrial OS=Homo sapiens OX=9606 GN=UQCRC1 PE=1 SV=3	QCR1	53 kDa	0	0	0	0	0	0	3	3	2	0	3	0	0	2.66667	1.5
Protein SCO2 homolog, mitochondrial OS=Homo sapiens OX=9606 GN=SCO2 PE=1 SV=3	SCO2	30 kDa	0	0	0	0	0	0	4	4	0	0	3	0	0	2.66667	1.5
Sushi repeat-containing protein SRPX2 OS=Homo sapiens OX=9606 GN=SRPX2 PE=1 SV=1	SRPX2	53 kDa	0	0	0	0	0	0	0	8	0	3	0	0	0	2.66667	1.5
Phosphatidylinositide phosphatase SAC1 OS=Homo sapiens OX=9606 GN=SACM1L PE=1 SV=2	SAC1	67 kDa	0	0	0	0	0	0	3	3	2	0	4	0	0	2.66667	2
Peroxisomal 2,4-dienoyl-CoA reductase OS=Homo sapiens OX=9606 GN=DECR2 PE=1 SV=1	DECR2	31 kDa	0	0	0	0	0	0	0	3	5	0	5	0	0	2.66667	2.5
ADP-ribosylation factor 1 OS=Homo sapiens OX=9606 GN=ARF1 PE=1 SV=2	ARF1	21 kDa	0	0	0	0	0	0	0	4	4	0	8	0	0	2.66667	4
General transcription and DNA repair factor IIH helicase subunit XPB OS=Homo sapiens OX=9606 GN=ERCC3 PE=1 SV=1	ERCC3	89 kDa	17	0	0	25	0	3	5	0	2	0	0	5.66667	9.33333	2.33333	0
U3 small nucleolar RNA-associated protein 18 homolog OS=Homo sapiens OX=9606 GN=UTP18 PE=1 SV=3	UTP18	62 kDa	11	3	3	12	4	6	4	0	3	2	4	5.66667	7.33333	2.33333	3
Probable ATP-dependent RNA helicase DHX34 OS=Homo sapiens OX=9606 GN=DHX34 PE=1 SV=2	DHX34	128 kDa	17	0	0	10	2	5	5	2	0	0	0	5.66667	5.66667	2.33333	0
39S ribosomal protein L3, mitochondrial OS=Homo sapiens OX=9606 GN=MRPL3 PE=1 SV=1	RM03	39 kDa	4	0	2	7	5	4	4	0	3	0	3	2	5.33333	2.33333	1.5
THO complex subunit 1 OS=Homo sapiens OX=9606 GN=THOC1 PE=1 SV=1	THOC1	76 kDa	13	0	0	13	0	3	7	0	0	4	0	4.33333	5.33333	2.33333	2
Vesicle-fusing ATPase OS=Homo sapiens OX=9606 GN=NSF PE=1 SV=3	NSF	83 kDa	3	2	0	9	3	3	7	0	0	6	0	1.66667	5	2.33333	3
Ribosomal RNA-processing protein 7 homolog A OS=Homo sapiens OX=9606 GN=RRP7A PE=1 SV=2	RRP7A	32 kDa	3	3	0	5	4	5	3	2	2	0	0	2	4.66667	2.33333	0
FERM, ARHGEF and pleckstrin domain-containing protein 1 OS=Homo sapiens OX=9606 GN=FARP1 PE=1 SV=1	FARP1	119 kDa	16	0	0	12	0	2	7	0	0	0	0	5.33333	4.66667	2.33333	0
Cleavage and polyadenylation specificity factor subunit 3 OS=Homo sapiens OX=9606 GN=CPSF3 PE=1 SV=1	CPSF3	77 kDa	17	3	0	9	3	2	7	0	0	2	0	6.66667	4.66667	2.33333	1
Condensin-2 complex subunit H2 OS=Homo sapiens OX=9606 GN=NCAPH2 PE=1 SV=1	CNDH2	68 kDa	11	3	0	9	2	3	7	0	0	2	3	4.66667	4.66667	2.33333	2.5
HCLS1-associated protein X-1 OS=Homo sapiens OX=9606 GN=HAX1 PE=1 SV=2	HAX1	32 kDa	0	0	0	8	2	3	5	0	2	0	0	0	4.33333	2.33333	0
RNA-binding motif, single-stranded-interacting protein 1 OS=Homo sapiens OX=9606 GN=RBMS1 PE=1 SV=3	RBMS1	45 kDa	3	0	0	5	2	2	3	2	2	0	0	1	3	2.33333	0
39S ribosomal protein L12, mitochondrial OS=Homo sapiens OX=9606 GN=MRPL12 PE=1 SV=2	RM12	21 kDa	2	2	0	4	2	3	4	3	0	0	0	1.33333	3	2.33333	0
Kinesin-like protein KIF23 OS=Homo sapiens OX=9606 GN=KIF23 PE=1 SV=3	KIF23	110 kDa	12	2	0	9	0	0	7	0	0	0	0	4.66667	3	2.33333	0
39S ribosomal protein L48, mitochondrial OS=Homo sapiens OX=9606 GN=MRPL48 PE=1 SV=2	RM48	24 kDa	0	0	0	2	3	4	0	4	3	0	2	0	3	2.33333	1
26S proteasome non-ATPase regulatory subunit 14 OS=Homo sapiens OX=9606 GN=PSMD14 PE=1 SV=1	PSDE	35 kDa	2	0	2	5	4	0	4	0	3	0	3	1.33333	3	2.33333	1.5
Hsp70-binding protein 1 OS=Homo sapiens OX=9606 GN=HSPBP1 PE=1 SV=2	HPBP1	39 kDa	5	0	2	6	2	0	2	5	0	0	0	2.33333	2.66667	2.33333	0
E3 ubiquitin-protein ligase UHRF1 OS=Homo sapiens OX=9606 GN=UHRF1 PE=1 SV=1	UHRF1	90 kDa	6	0	0	6	0	2	2	3	2	2	0	2	2.66667	2.33333	1
Protein timeless homolog OS=Homo sapiens OX=9606 GN=TIMELESS PE=1 SV=2	TIM	139 kDa	0	0	0	2	0	5	3	4	0	0	0	0	2.33333	2.33333	0
COP9 signalosome complex subunit 1 OS=Homo sapiens OX=9606 GN=GPS1 PE=1 SV=4	CSN1	56 kDa	2	4	0	5	2	0	4	3	0	0	0	2	2.33333	2.33333	0
General transcription factor IIH subunit 2 OS=Homo sapiens OX=9606 GN=GTF2H2 PE=1 SV=1	TF2H2	44 kDa	8	0	0	7	0	0	7	0	0	0	0	2.66667	2.33333	2.33333	0
Phosphofurin acidic cluster sorting protein 1 OS=Homo sapiens OX=9606 GN=PACS1 PE=1 SV=2	PACS1	105 kDa	9	0	0	7	0	0	7	0	0	0	0	3	2.33333	2.33333	0
Importin subunit alpha-4 OS=Homo sapiens OX=9606 GN=KPNA3 PE=1 SV=2	IMA4	58 kDa	5	5	0	7	0	0	5	0	2	0	0	3.33333	2.33333	2.33333	0
Tyrosine--tRNA ligase, cytoplasmic OS=Homo sapiens OX=9606 GN=YARS PE=1 SV=4	SYYC	59 kDa	3	3	0	7	0	0	5	2	0	2	0	2	2.33333	2.33333	1
G patch domain-containing protein 4 OS=Homo sapiens OX=9606 GN=GPATCH4 PE=1 SV=2	GPTC4	50 kDa	8	6	0	5	0	2	2	3	2	0	2	4.66667	2.33333	2.33333	1
Jupiter microtubule associated homolog 2 OS=Homo sapiens OX=9606 GN=JPT2 PE=1 SV=1	JUPI2	20 kDa	0	0	0	0	3	4	0	3	4	0	4	0	2.33333	2.33333	2
39S ribosomal protein L40, mitochondrial OS=Homo sapiens OX=9606 GN=MRPL40 PE=1 SV=1	RM40	24 kDa	0	0	0	2	0	4	2	2	3	0	0	0	2	2.33333	0
Heat shock 70 kDa protein 14 OS=Homo sapiens OX=9606 GN=HSPA14 PE=1 SV=1	HSP7E	55 kDa	4	3	0	6	0	0	3	4	0	0	0	2.33333	2	2.33333	0
Cell division cycle and apoptosis regulator protein 1 OS=Homo sapiens OX=9606 GN=CCAR1 PE=1 SV=2	CCAR1	133 kDa	5	3	0	4	0	2	2	5	0	0	0	2.66667	2	2.33333	0
Nuclear respiratory factor 1 OS=Homo sapiens OX=9606 GN=NRF1 PE=1 SV=1	NRF1	54 kDa	8	2	0	4	2	0	0	3	4	0	0	3.33333	2	2.33333	0
Gephyrin OS=Homo sapiens OX=9606 GN=GPHN PE=1 SV=1	GEPH	80 kDa	8	4	0	4	0	2	4	3	0	6	0	4	2	2.33333	3
Proteasome subunit beta type-6 OS=Homo sapiens OX=9606 GN=PSMB6 PE=1 SV=4	PSB6	25 kDa	0	0	0	0	2	3	2	3	2	0	0	0	1.66667	2.33333	0
Origin recognition complex subunit 5 OS=Homo sapiens OX=9606 GN=ORC5 PE=1 SV=1	ORC5	50 kDa	2	0	0	5	0	0	5	2	0	0	0	0.666667	1.66667	2.33333	0
Copine-1 OS=Homo sapiens OX=9606 GN=CPNE1 PE=1 SV=1	CPNE1	59 kDa	3	0	0	5	0	0	4	3	0	0	0	1	1.66667	2.33333	0
Actin-related protein 10 OS=Homo sapiens OX=9606 GN=ACTR10 PE=1 SV=1	ARP10	46 kDa	6	0	0	5	0	0	5	2	0	0	0	2	1.66667	2.33333	0
KRR1 small subunit processome component homolog OS=Homo sapiens OX=9606 GN=KRR1 PE=1 SV=4	KRR1	44 kDa	6	3	0	5	0	0	2	3	2	0	0	3	1.66667	2.33333	0
Eukaryotic translation elongation factor 1 epsilon-1 OS=Homo sapiens OX=9606 GN=EEF1E1 PE=1 SV=1	MCA3	20 kDa	0	0	0	2	0	3	4	0	3	0	2	0	1.66667	2.33333	1
Transport and Golgi organization protein 1 homolog OS=Homo sapiens OX=9606 GN=MIA3 PE=1 SV=1	TGO1	214 kDa	12	0	0	5	0	0	7	0	0	2	0	4	1.66667	2.33333	1
Reticulocalbin-1 OS=Homo sapiens OX=9606 GN=RCN1 PE=1 SV=1	RCN1	39 kDa	0	0	7	3	0	2	5	2	0	0	3	2.33333	1.66667	2.33333	1.5
CCR4-NOT transcription complex subunit 11 OS=Homo sapiens OX=9606 GN=CNOT11 PE=1 SV=1	CNO11	55 kDa	0	0	0	4	0	0	5	2	0	0	0	0	1.33333	2.33333	0
Striatin-interacting protein 1 OS=Homo sapiens OX=9606 GN=STRIP1 PE=1 SV=1	STRP1	96 kDa	6	0	0	4	0	0	7	0	0	0	0	2	1.33333	2.33333	0
Pre-mRNA-splicing factor ATP-dependent RNA helicase PRP16 OS=Homo sapiens OX=9606 GN=DHX38 PE=1 SV=2	PRP16	141 kDa	7	0	0	4	0	0	7	0	0	0	0	2.33333	1.33333	2.33333	0
COP9 signalosome complex subunit 4 OS=Homo sapiens OX=9606 GN=COPS4 PE=1 SV=1	CSN4	46 kDa	7	4	2	4	0	0	5	2	0	0	0	4.33333	1.33333	2.33333	0
Glycogen [starch] synthase, muscle OS=Homo sapiens OX=9606 GN=GYS1 PE=1 SV=2	GYS1	84 kDa	6	0	2	2	0	2	3	0	4	0	2	2.66667	1.33333	2.33333	1
Splicing factor 3B subunit 4 OS=Homo sapiens OX=9606 GN=SF3B4 PE=1 SV=1	SF3B4	44 kDa	4	0	0	3	0	0	7	0	0	0	0	1.33333	1	2.33333	0
E3 ubiquitin-protein ligase RING2 OS=Homo sapiens OX=9606 GN=RNF2 PE=1 SV=1	RING2	38 kDa	6	0	0	3	0	0	4	3	0	0	0	2	1	2.33333	0
Voltage-dependent anion-selective channel protein 1 OS=Homo sapiens OX=9606 GN=VDAC1 PE=1 SV=2	VDAC1	31 kDa	0	0	0	0	0	3	0	3	4	0	4	0	1	2.33333	2
Probable methyltransferase-like protein 15 OS=Homo sapiens OX=9606 GN=METTL15 PE=1 SV=1	MET15	46 kDa	0	0	0	2	0	0	7	0	0	0	0	0	0.666667	2.33333	0
Probable E3 ubiquitin-protein ligase makorin-2 OS=Homo sapiens OX=9606 GN=MKRN2 PE=1 SV=2	MKRN2	47 kDa	0	0	0	2	0	0	3	0	4	0	0	0	0.666667	2.33333	0
Oxysterol-binding protein-related protein 8 OS=Homo sapiens OX=9606 GN=OSBPL8 PE=1 SV=3	OSBL8	101 kDa	3	0	0	2	0	0	5	2	0	0	0	1	0.666667	2.33333	0
Transmembrane protein 43 OS=Homo sapiens OX=9606 GN=TMEM43 PE=1 SV=1	TMM43	45 kDa	3	0	0	2	0	0	4	3	0	0	0	1	0.666667	2.33333	0
Ribosomal oxygenase 2 OS=Homo sapiens OX=9606 GN=RIOX2 PE=1 SV=1	RIOX2	53 kDa	4	0	0	2	0	0	5	0	2	0	0	1.33333	0.666667	2.33333	0
SWI/SNF-related matrix-associated actin-dependent regulator of chromatin subfamily A-like protein 1 OS=Homo sapiens OX=9606 GN=SMARCAL1 PE=1 SV=1	SMAL1	106 kDa	4	0	0	2	0	0	0	7	0	0	0	1.33333	0.666667	2.33333	0
DNA methyltransferase 1-associated protein 1 OS=Homo sapiens OX=9606 GN=DMAP1 PE=1 SV=1	DMAP1	53 kDa	4	3	0	2	0	0	3	4	0	0	0	2.33333	0.666667	2.33333	0
GTPase-activating protein and VPS9 domain-containing protein 1 OS=Homo sapiens OX=9606 GN=GAPVD1 PE=1 SV=2	GAPD1	165 kDa	7	0	0	2	0	0	7	0	0	0	0	2.33333	0.666667	2.33333	0
Acyl-CoA dehydrogenase family member 9, mitochondrial OS=Homo sapiens OX=9606 GN=ACAD9 PE=1 SV=1	ACAD9	69 kDa	0	2	0	2	0	0	4	3	0	2	0	0.666667	0.666667	2.33333	1
HLA class I histocompatibility antigen, Cw-7 alpha chain OS=Homo sapiens OX=9606 GN=HLA-C PE=1 SV=3	1C07	41 kDa	0	0	0	0	2	0	2	3	2	0	3	0	0.666667	2.33333	1.5
Adenylosuccinate lyase OS=Homo sapiens OX=9606 GN=ADSL PE=1 SV=2	PUR8	55 kDa	0	0	0	2	0	0	3	2	2	2	2	0	0.666667	2.33333	2
Extended synaptotagmin-2 OS=Homo sapiens OX=9606 GN=ESYT2 PE=1 SV=1	ESYT2	102 kDa	4	0	0	2	0	0	5	0	2	4	2	1.33333	0.666667	2.33333	3
Adipocyte plasma membrane-associated protein OS=Homo sapiens OX=9606 GN=APMAP PE=1 SV=2	APMAP	46 kDa	0	0	0	0	0	0	5	0	2	0	0	0	0	2.33333	0
Calpain-15 OS=Homo sapiens OX=9606 GN=CAPN15 PE=1 SV=1	CAN15	117 kDa	0	0	0	0	0	0	3	4	0	0	0	0	0	2.33333	0
CREB-binding protein OS=Homo sapiens OX=9606 GN=CREBBP PE=1 SV=3	CBP	265 kDa	0	0	0	0	0	0	7	0	0	0	0	0	0	2.33333	0
Cyclin-dependent kinase 19 OS=Homo sapiens OX=9606 GN=CDK19 PE=1 SV=1	CDK19	57 kDa	0	0	0	0	0	0	0	2	5	0	0	0	0	2.33333	0
Homeobox protein cut-like 1 OS=Homo sapiens OX=9606 GN=CUX1 PE=1 SV=3	CUX1	164 kDa	0	0	0	0	0	0	0	7	0	0	0	0	0	2.33333	0
Dehydrogenase/reductase SDR family member 7B OS=Homo sapiens OX=9606 GN=DHRS7B PE=1 SV=2	DRS7B	35 kDa	0	0	0	0	0	0	0	5	2	0	0	0	0	2.33333	0
ERO1-like protein beta OS=Homo sapiens OX=9606 GN=ERO1B PE=1 SV=2	ERO1B	54 kDa	0	0	0	0	0	0	3	4	0	0	0	0	0	2.33333	0
6-phosphofructo-2-kinase/fructose-2,6-bisphosphatase 3 OS=Homo sapiens OX=9606 GN=PFKFB3 PE=1 SV=1	F263	60 kDa	0	0	0	0	0	0	0	7	0	0	0	0	0	2.33333	0
Lysine-specific demethylase 3B OS=Homo sapiens OX=9606 GN=KDM3B PE=1 SV=2	KDM3B	192 kDa	0	0	0	0	0	0	4	3	0	0	0	0	0	2.33333	0
Mitochondrial ribonuclease P catalytic subunit OS=Homo sapiens OX=9606 GN=KIAA0391 PE=1 SV=2	MRPP3	67 kDa	0	0	0	0	0	0	3	4	0	0	0	0	0	2.33333	0
Prefoldin subunit 3 OS=Homo sapiens OX=9606 GN=VBP1 PE=1 SV=4	PFD3	23 kDa	0	0	0	0	0	0	3	4	0	0	0	0	0	2.33333	0
PHD finger protein 1 OS=Homo sapiens OX=9606 GN=PHF1 PE=1 SV=3	PHF1	62 kDa	0	0	0	0	0	0	4	3	0	0	0	0	0	2.33333	0
Phosphoinositide 3-kinase regulatory subunit 4 OS=Homo sapiens OX=9606 GN=PIK3R4 PE=1 SV=3	PI3R4	153 kDa	0	0	0	0	0	0	3	4	0	0	0	0	0	2.33333	0
Ras association domain-containing protein 8 OS=Homo sapiens OX=9606 GN=RASSF8 PE=1 SV=2	RASF8	48 kDa	0	0	0	0	0	0	2	5	0	0	0	0	0	2.33333	0
E3 ubiquitin-protein ligase RNF25 OS=Homo sapiens OX=9606 GN=RNF25 PE=1 SV=1	RNF25	51 kDa	0	0	0	0	0	0	2	5	0	0	0	0	0	2.33333	0
Proto-oncogene tyrosine-protein kinase Src OS=Homo sapiens OX=9606 GN=SRC PE=1 SV=3	SRC	60 kDa	0	0	0	0	0	0	0	7	0	0	0	0	0	2.33333	0
Ubiquitin carboxyl-terminal hydrolase 15 OS=Homo sapiens OX=9606 GN=USP15 PE=1 SV=3	UBP15	112 kDa	0	0	0	0	0	0	3	4	0	0	0	0	0	2.33333	0
Brefeldin A-inhibited guanine nucleotide-exchange protein 1 OS=Homo sapiens OX=9606 GN=ARFGEF1 PE=1 SV=2	BIG1	209 kDa	2	0	0	0	0	0	7	0	0	0	0	0.666667	0	2.33333	0
Girdin OS=Homo sapiens OX=9606 GN=CCDC88A PE=1 SV=2	GRDN	216 kDa	2	0	0	0	0	0	4	3	0	0	0	0.666667	0	2.33333	0
Calumenin OS=Homo sapiens OX=9606 GN=CALU PE=1 SV=2	CALU	37 kDa	4	0	0	0	0	0	7	0	0	0	0	1.33333	0	2.33333	0
Helicase SKI2W OS=Homo sapiens OX=9606 GN=SKIV2L PE=1 SV=3	SKIV2	138 kDa	6	0	0	0	0	0	3	4	0	0	0	2	0	2.33333	0
GDP-mannose 4,6 dehydratase OS=Homo sapiens OX=9606 GN=GMDS PE=1 SV=1	GMDS	42 kDa	3	2	2	0	0	0	2	2	3	0	0	2.33333	0	2.33333	0
Integrator complex subunit 3 OS=Homo sapiens OX=9606 GN=INTS3 PE=1 SV=1	INT3	118 kDa	12	0	0	0	0	0	7	0	0	0	0	4	0	2.33333	0
Anaphase-promoting complex subunit 10 OS=Homo sapiens OX=9606 GN=ANAPC10 PE=1 SV=1	APC10	21 kDa	0	0	0	0	0	0	3	4	0	0	2	0	0	2.33333	1
Cathepsin D OS=Homo sapiens OX=9606 GN=CTSD PE=1 SV=1	CATD	45 kDa	0	0	0	0	0	0	0	4	3	0	2	0	0	2.33333	1
Eukaryotic translation initiation factor 5A-1 OS=Homo sapiens OX=9606 GN=EIF5A PE=1 SV=2	IF5A1	17 kDa	0	0	0	0	0	0	0	3	4	0	2	0	0	2.33333	1
Protein LSM12 homolog OS=Homo sapiens OX=9606 GN=LSM12 PE=1 SV=2	LSM12	22 kDa	0	0	0	0	0	0	2	2	3	0	2	0	0	2.33333	1
NADH dehydrogenase [ubiquinone] 1 alpha subcomplex subunit 8 OS=Homo sapiens OX=9606 GN=NDUFA8 PE=1 SV=3	NDUA8	20 kDa	0	0	0	0	0	0	2	3	2	0	2	0	0	2.33333	1
Protein VAC14 homolog OS=Homo sapiens OX=9606 GN=VAC14 PE=1 SV=1	VAC14	88 kDa	13	2	0	0	0	0	7	0	0	2	0	5	0	2.33333	1
Glycerol-3-phosphate dehydrogenase 1-like protein OS=Homo sapiens OX=9606 GN=GPD1L PE=1 SV=1	GPD1L	38 kDa	0	0	0	0	0	0	2	3	2	0	3	0	0	2.33333	1.5
Monocarboxylate transporter 1 OS=Homo sapiens OX=9606 GN=SLC16A1 PE=1 SV=3	MOT1	54 kDa	0	0	0	0	0	0	0	0	7	0	3	0	0	2.33333	1.5
Serine/threonine-protein phosphatase 2B catalytic subunit alpha isoform OS=Homo sapiens OX=9606 GN=PPP3CA PE=1 SV=1	PP2BA	59 kDa	0	0	0	0	0	0	0	4	3	0	3	0	0	2.33333	1.5
Nucleoside diphosphate kinase 6 OS=Homo sapiens OX=9606 GN=NME6 PE=1 SV=3	NDK6	21 kDa	0	0	0	0	0	0	0	3	4	0	4	0	0	2.33333	2
Delta(24)-sterol reductase OS=Homo sapiens OX=9606 GN=DHCR24 PE=1 SV=2	DHC24	60 kDa	0	0	0	0	0	0	0	5	2	2	3	0	0	2.33333	2.5
Cofilin-1 OS=Homo sapiens OX=9606 GN=CFL1 PE=1 SV=3	COF1	19 kDa	2	0	0	0	0	0	2	5	0	0	5	0.666667	0	2.33333	2.5
ATP-dependent 6-phosphofructokinase, liver type OS=Homo sapiens OX=9606 GN=PFKL PE=1 SV=6	PFKAL	85 kDa	0	0	0	0	0	0	7	0	0	7	0	0	0	2.33333	3.5
GrpE protein homolog 2, mitochondrial OS=Homo sapiens OX=9606 GN=GRPEL2 PE=1 SV=1	GRPE2	25 kDa	0	0	0	0	0	0	2	3	2	3	5	0	0	2.33333	4
Chromodomain-helicase-DNA-binding protein 3 OS=Homo sapiens OX=9606 GN=CHD3 PE=1 SV=3	CHD3	227 kDa	83	0	0	35	0	0	6	0	0	11	0	27.6667	11.6667	2	5.5
Far upstream element-binding protein 3 OS=Homo sapiens OX=9606 GN=FUBP3 PE=1 SV=2	FUBP3	62 kDa	10	5	0	18	8	4	3	3	0	0	0	5	10	2	0
E3 ubiquitin-protein ligase HUWE1 OS=Homo sapiens OX=9606 GN=HUWE1 PE=1 SV=3	HUWE1	482 kDa	34	2	0	23	0	0	3	0	3	0	0	12	7.66667	2	0
40S ribosomal protein S13 OS=Homo sapiens OX=9606 GN=RPS13 PE=1 SV=2	RS13	17 kDa	4	8	0	6	5	10	0	3	3	0	7	4	7	2	3.5
Zinc finger protein 768 OS=Homo sapiens OX=9606 GN=ZNF768 PE=1 SV=2	ZN768	60 kDa	12	3	0	11	5	2	6	0	0	0	0	5	6	2	0
HBS1-like protein OS=Homo sapiens OX=9606 GN=HBS1L PE=1 SV=1	HBS1L	75 kDa	19	3	0	15	3	0	6	0	0	0	0	7.33333	6	2	0
Protein argonaute-2 OS=Homo sapiens OX=9606 GN=AGO2 PE=1 SV=3	AGO2	97 kDa	10	0	0	13	0	3	6	0	0	0	0	3.33333	5.33333	2	0
Serine/threonine-protein kinase RIO2 OS=Homo sapiens OX=9606 GN=RIOK2 PE=1 SV=2	RIOK2	63 kDa	6	2	2	6	6	4	2	2	2	0	4	3.33333	5.33333	2	2
Lysine-specific demethylase 9 OS=Homo sapiens OX=9606 GN=RSBN1 PE=1 SV=2	RSBN1	90 kDa	16	0	0	15	0	0	6	0	0	0	0	5.33333	5	2	0
AFG3-like protein 2 OS=Homo sapiens OX=9606 GN=AFG3L2 PE=1 SV=2	AFG32	89 kDa	10	0	0	9	4	2	6	0	0	2	0	3.33333	5	2	1
DnaJ homolog subfamily C member 21 OS=Homo sapiens OX=9606 GN=DNAJC21 PE=1 SV=2	DJC21	62 kDa	10	2	2	6	5	4	4	0	2	3	0	4.66667	5	2	1.5
Exocyst complex component 1 OS=Homo sapiens OX=9606 GN=EXOC1 PE=1 SV=4	EXOC1	102 kDa	17	2	0	10	0	4	6	0	0	0	0	6.33333	4.66667	2	0
Mediator of RNA polymerase II transcription subunit 24 OS=Homo sapiens OX=9606 GN=MED24 PE=1 SV=1	MED24	110 kDa	8	0	0	13	0	0	6	0	0	0	0	2.66667	4.33333	2	0
Histone H2A.V OS=Homo sapiens OX=9606 GN=H2AFV PE=1 SV=3	H2AV	14 kDa	4	0	0	0	6	6	6	0	0	0	0	1.33333	4	2	0
Activating signal cointegrator 1 complex subunit 2 OS=Homo sapiens OX=9606 GN=ASCC2 PE=1 SV=3	ASCC2	86 kDa	12	3	3	4	0	8	4	2	0	0	0	6	4	2	0
A-kinase anchor protein 17A OS=Homo sapiens OX=9606 GN=AKAP17A PE=1 SV=2	AK17A	81 kDa	10	0	0	9	2	0	6	0	0	0	0	3.33333	3.66667	2	0
Zinc finger protein 629 OS=Homo sapiens OX=9606 GN=ZNF629 PE=1 SV=2	ZN629	97 kDa	19	0	0	11	0	0	6	0	0	0	0	6.33333	3.66667	2	0
Pentatricopeptide repeat-containing protein 2, mitochondrial OS=Homo sapiens OX=9606 GN=PTCD2 PE=1 SV=3	PTCD2	44 kDa	2	0	0	4	2	2	6	0	0	0	0	0.666667	2.66667	2	0
Exocyst complex component 3 OS=Homo sapiens OX=9606 GN=EXOC3 PE=1 SV=3	EXOC3	86 kDa	14	0	0	8	0	0	6	0	0	2	0	4.66667	2.66667	2	1
Glucosidase 2 subunit beta OS=Homo sapiens OX=9606 GN=PRKCSH PE=1 SV=2	GLU2B	59 kDa	8	2	0	6	0	2	4	0	2	5	0	3.33333	2.66667	2	2.5
Hepatoma-derived growth factor OS=Homo sapiens OX=9606 GN=HDGF PE=1 SV=1	HDGF	27 kDa	6	0	0	3	4	0	2	2	2	0	0	2	2.33333	2	0
Testis-expressed protein 10 OS=Homo sapiens OX=9606 GN=TEX10 PE=1 SV=2	TEX10	106 kDa	7	0	0	7	0	0	4	0	2	2	0	2.33333	2.33333	2	1
Cleavage stimulation factor subunit 2 OS=Homo sapiens OX=9606 GN=CSTF2 PE=1 SV=1	CSTF2	61 kDa	4	0	0	4	2	0	6	0	0	0	0	1.33333	2	2	0
CWF19-like protein 1 OS=Homo sapiens OX=9606 GN=CWF19L1 PE=1 SV=2	C19L1	61 kDa	5	0	0	3	3	0	6	0	0	0	0	1.66667	2	2	0
Targeting protein for Xklp2 OS=Homo sapiens OX=9606 GN=TPX2 PE=1 SV=2	TPX2	86 kDa	9	0	0	4	2	0	0	4	2	0	0	3	2	2	0
Ankycorbin OS=Homo sapiens OX=9606 GN=RAI14 PE=1 SV=2	RAI14	110 kDa	11	0	0	4	0	2	6	0	0	0	0	3.66667	2	2	0
Septin-11 OS=Homo sapiens OX=9606 GN=SEPT11 PE=1 SV=3	2011-09-01	49 kDa	9	0	2	6	0	0	6	0	0	0	0	3.66667	2	2	0
Thyroid transcription factor 1-associated protein 26 OS=Homo sapiens OX=9606 GN=CCDC59 PE=1 SV=2	TAP26	29 kDa	3	0	0	3	0	3	2	2	2	0	2	1	2	2	1
Uncharacterized protein C11orf98 OS=Homo sapiens OX=9606 GN=C11orf98 PE=4 SV=2	CK098	14 kDa	0	0	0	0	3	3	0	3	3	0	4	0	2	2	2
Exosome complex component RRP40 OS=Homo sapiens OX=9606 GN=EXOSC3 PE=1 SV=3	EXOS3	30 kDa	0	0	0	3	0	2	3	0	3	0	0	0	1.66667	2	0
Protein arginine N-methyltransferase 3 OS=Homo sapiens OX=9606 GN=PRMT3 PE=1 SV=4	ANM3	60 kDa	0	4	0	2	3	0	2	4	0	0	0	1.33333	1.66667	2	0
Centromere/kinetochore protein zw10 homolog OS=Homo sapiens OX=9606 GN=ZW10 PE=1 SV=3	ZW10	89 kDa	5	0	0	5	0	0	6	0	0	2	0	1.66667	1.66667	2	1
DNA primase large subunit OS=Homo sapiens OX=9606 GN=PRIM2 PE=1 SV=2	PRI2	59 kDa	2	3	0	4	0	0	3	3	0	0	0	1.66667	1.33333	2	0
Protein SET OS=Homo sapiens OX=9606 GN=SET PE=1 SV=3	SET	33 kDa	3	0	4	4	0	0	3	3	0	0	0	2.33333	1.33333	2	0
Formin-like protein 3 OS=Homo sapiens OX=9606 GN=FMNL3 PE=1 SV=3	FMNL3	117 kDa	10	0	0	4	0	0	6	0	0	0	0	3.33333	1.33333	2	0
NADH dehydrogenase [ubiquinone] iron-sulfur protein 2, mitochondrial OS=Homo sapiens OX=9606 GN=NDUFS2 PE=1 SV=2	NDUS2	53 kDa	0	0	0	3	0	0	3	3	0	0	0	0	1	2	0
39S ribosomal protein S30, mitochondrial OS=Homo sapiens OX=9606 GN=MRPS30 PE=1 SV=2	RT30	50 kDa	3	0	0	3	0	0	6	0	0	0	0	1	1	2	0
SURP and G-patch domain-containing protein 2 OS=Homo sapiens OX=9606 GN=SUGP2 PE=1 SV=2	SUGP2	120 kDa	3	0	0	3	0	0	6	0	0	0	0	1	1	2	0
Mediator of RNA polymerase II transcription subunit 12 OS=Homo sapiens OX=9606 GN=MED12 PE=1 SV=4	MED12	243 kDa	5	0	0	3	0	0	6	0	0	0	0	1.66667	1	2	0
Leukocyte elastase inhibitor OS=Homo sapiens OX=9606 GN=SERPINB1 PE=1 SV=1	ILEU	43 kDa	7	3	3	3	0	0	2	2	2	0	2	4.33333	1	2	1
Ubiquitin carboxyl-terminal hydrolase isozyme L5 OS=Homo sapiens OX=9606 GN=UCHL5 PE=1 SV=3	UCHL5	38 kDa	0	0	0	3	0	0	3	0	3	0	3	0	1	2	1.5
Guanine nucleotide-binding protein subunit alpha-12 OS=Homo sapiens OX=9606 GN=GNA12 PE=1 SV=4	GNA12	44 kDa	0	0	0	2	0	0	6	0	0	0	0	0	0.666667	2	0
Non-structural polyprotein 1AB OS=Human astrovirus-5 OX=35741 GN=ORF1 PE=3 SV=2	NS1A	162 kDa	0	0	0	0	0	2	0	6	0	0	0	0	0.666667	2	0
Nuclear pore complex protein Nup214 OS=Homo sapiens OX=9606 GN=NUP214 PE=1 SV=2	NU214	214 kDa	0	0	0	2	0	0	6	0	0	0	0	0	0.666667	2	0
28S ribosomal protein S23, mitochondrial OS=Homo sapiens OX=9606 GN=MRPS23 PE=1 SV=2	RT23	22 kDa	0	0	0	0	0	2	4	2	0	0	0	0	0.666667	2	0
Transcription elongation factor SPT5 OS=Homo sapiens OX=9606 GN=SUPT5H PE=1 SV=1	SPT5H	121 kDa	0	0	0	2	0	0	3	3	0	0	0	0	0.666667	2	0
Hsp90 co-chaperone Cdc37 OS=Homo sapiens OX=9606 GN=CDC37 PE=1 SV=1	CDC37	44 kDa	0	2	0	0	0	2	4	0	2	0	0	0.666667	0.666667	2	0
Transcription elongation factor SPT6 OS=Homo sapiens OX=9606 GN=SUPT6H PE=1 SV=2	SPT6H	199 kDa	2	0	0	2	0	0	6	0	0	0	0	0.666667	0.666667	2	0
tRNA (adenine(58)-N(1))-methyltransferase, mitochondrial OS=Homo sapiens OX=9606 GN=TRMT61B PE=1 SV=2	TR61B	53 kDa	2	0	0	2	0	0	3	3	0	0	0	0.666667	0.666667	2	0
Zinc finger CCHC domain-containing protein 3 OS=Homo sapiens OX=9606 GN=ZCCHC3 PE=1 SV=2	ZCHC3	44 kDa	0	2	0	0	0	2	2	2	2	0	0	0.666667	0.666667	2	0
Kinesin-like protein KIF20B OS=Homo sapiens OX=9606 GN=KIF20B PE=1 SV=3	KI20B	211 kDa	3	0	0	2	0	0	6	0	0	0	0	1	0.666667	2	0
Core histone macro-H2A.2 OS=Homo sapiens OX=9606 GN=H2AFY2 PE=1 SV=3	H2AW	40 kDa	4	0	0	2	0	0	6	0	0	0	0	1.33333	0.666667	2	0
Protein Wiz OS=Homo sapiens OX=9606 GN=WIZ PE=1 SV=2	WIZ	179 kDa	6	0	0	2	0	0	6	0	0	0	0	2	0.666667	2	0
Cullin-5 OS=Homo sapiens OX=9606 GN=CUL5 PE=1 SV=4	CUL5	91 kDa	4	0	0	2	0	0	6	0	0	6	0	1.33333	0.666667	2	3
Dermcidin OS=Homo sapiens OX=9606 GN=DCD PE=1 SV=2	DCD	11 kDa	0	8	4	2	0	0	0	2	4	11	6	4	0.666667	2	8.5
Neuroepithelial cell-transforming gene 1 protein OS=Homo sapiens OX=9606 GN=NET1 PE=1 SV=1	ARHG8	68 kDa	0	0	0	0	0	0	4	2	0	0	0	0	0	2	0
Serine/threonine-protein kinase BRSK2 OS=Homo sapiens OX=9606 GN=BRSK2 PE=1 SV=3	BRSK2	82 kDa	0	0	0	0	0	0	2	2	2	0	0	0	0	2	0
Cyclin-dependent kinase inhibitor 2A OS=Homo sapiens OX=9606 GN=CDKN2A PE=1 SV=2	CDN2A	17 kDa	0	0	0	0	0	0	3	3	0	0	0	0	0	2	0
Probable cytosolic iron-sulfur protein assembly protein CIAO1 OS=Homo sapiens OX=9606 GN=CIAO1 PE=1 SV=1	CIAO1	38 kDa	0	0	0	0	0	0	6	0	0	0	0	0	0	2	0
Calcium-binding mitochondrial carrier protein Aralar1 OS=Homo sapiens OX=9606 GN=SLC25A12 PE=1 SV=2	CMC1	75 kDa	0	0	0	0	0	0	6	0	0	0	0	0	0	2	0
Cytochrome c oxidase assembly factor 7 OS=Homo sapiens OX=9606 GN=COA7 PE=1 SV=2	COA7	26 kDa	0	0	0	0	0	0	2	4	0	0	0	0	0	2	0
Atypical kinase COQ8A, mitochondrial OS=Homo sapiens OX=9606 GN=COQ8A PE=1 SV=1	COQ8A	72 kDa	0	0	0	0	0	0	2	0	4	0	0	0	0	2	0
COP9 signalosome complex subunit 2 OS=Homo sapiens OX=9606 GN=COPS2 PE=1 SV=1	CSN2	52 kDa	0	0	0	0	0	0	6	0	0	0	0	0	0	2	0
2,4-dienoyl-CoA reductase, mitochondrial OS=Homo sapiens OX=9606 GN=DECR1 PE=1 SV=1	DECR	36 kDa	0	0	0	0	0	0	0	4	2	0	0	0	0	2	0
Fibronectin type III and SPRY domain-containing protein 1 OS=Homo sapiens OX=9606 GN=FSD1 PE=1 SV=1	FSD1	56 kDa	0	0	0	0	0	0	4	2	0	0	0	0	0	2	0
Guanine nucleotide-binding protein subunit alpha-13 OS=Homo sapiens OX=9606 GN=GNA13 PE=1 SV=2	GNA13	44 kDa	0	0	0	0	0	0	0	6	0	0	0	0	0	2	0
Isocitrate dehydrogenase [NADP], mitochondrial OS=Homo sapiens OX=9606 GN=IDH2 PE=1 SV=2	IDHP	51 kDa	0	0	0	0	0	0	2	4	0	0	0	0	0	2	0
Adenylate kinase 2, mitochondrial OS=Homo sapiens OX=9606 GN=AK2 PE=1 SV=2	KAD2	26 kDa	0	0	0	0	0	0	3	3	0	0	0	0	0	2	0
Kinesin heavy chain isoform 5C OS=Homo sapiens OX=9606 GN=KIF5C PE=1 SV=1	KIF5C	109 kDa	0	0	0	0	0	0	6	0	0	0	0	0	0	2	0
LIM and SH3 domain protein 1 OS=Homo sapiens OX=9606 GN=LASP1 PE=1 SV=2	LASP1	30 kDa	0	0	0	0	0	0	4	2	0	0	0	0	0	2	0
Leukocyte receptor cluster member 9 OS=Homo sapiens OX=9606 GN=LENG9 PE=2 SV=2	LENG9	53 kDa	0	0	0	0	0	0	3	3	0	0	0	0	0	2	0
Muscleblind-like protein 1 OS=Homo sapiens OX=9606 GN=MBNL1 PE=1 SV=2	MBNL1	42 kDa	0	0	0	0	0	0	0	6	0	0	0	0	0	2	0
Mitochondrial-processing peptidase subunit beta OS=Homo sapiens OX=9606 GN=PMPCB PE=1 SV=2	MPPB	54 kDa	0	0	0	0	0	0	2	4	0	0	0	0	0	2	0
Nucleoside diphosphate kinase B OS=Homo sapiens OX=9606 GN=NME2 PE=1 SV=1	NDKB	17 kDa	0	0	0	0	0	0	3	3	0	0	0	0	0	2	0
Phosphorylase b kinase gamma catalytic chain, liver/testis isoform OS=Homo sapiens OX=9606 GN=PHKG2 PE=1 SV=1	PHKG2	46 kDa	0	0	0	0	0	0	2	2	2	0	0	0	0	2	0
Ras-associating and dilute domain-containing protein OS=Homo sapiens OX=9606 GN=RADIL PE=1 SV=5	RADIL	117 kDa	0	0	0	0	0	0	0	2	4	0	0	0	0	2	0
Ras association domain-containing protein 7 OS=Homo sapiens OX=9606 GN=RASSF7 PE=1 SV=1	RASF7	40 kDa	0	0	0	0	0	0	3	3	0	0	0	0	0	2	0
Peptide chain release factor 1, mitochondrial OS=Homo sapiens OX=9606 GN=MTRF1 PE=1 SV=2	RF1M	52 kDa	0	0	0	0	0	0	2	2	2	0	0	0	0	2	0
39S ribosomal protein L10, mitochondrial OS=Homo sapiens OX=9606 GN=MRPL10 PE=1 SV=3	RM10	29 kDa	0	0	0	0	0	0	3	3	0	0	0	0	0	2	0
Sal-like protein 2 OS=Homo sapiens OX=9606 GN=SALL2 PE=1 SV=4	SALL2	105 kDa	0	0	0	0	0	0	6	0	0	0	0	0	0	2	0
tRNA-splicing endonuclease subunit Sen34 OS=Homo sapiens OX=9606 GN=TSEN34 PE=1 SV=1	SEN34	34 kDa	0	0	0	0	0	0	4	0	2	0	0	0	0	2	0
Serine--tRNA ligase, mitochondrial OS=Homo sapiens OX=9606 GN=SARS2 PE=1 SV=1	SYSM	58 kDa	0	0	0	0	0	0	2	2	2	0	0	0	0	2	0
Tyrosine--tRNA ligase, mitochondrial OS=Homo sapiens OX=9606 GN=YARS2 PE=1 SV=2	SYYM	53 kDa	0	0	0	0	0	0	4	2	0	0	0	0	0	2	0
Tissue-type plasminogen activator OS=Homo sapiens OX=9606 GN=PLAT PE=1 SV=1	TPA	63 kDa	0	0	0	0	0	0	4	2	0	0	0	0	0	2	0
E3 ubiquitin-protein ligase TRIM9 OS=Homo sapiens OX=9606 GN=TRIM9 PE=1 SV=1	TRIM9	79 kDa	0	0	0	0	0	0	6	0	0	0	0	0	0	2	0
Ubiquitin-protein ligase E3C OS=Homo sapiens OX=9606 GN=UBE3C PE=1 SV=3	UBE3C	124 kDa	0	0	0	0	0	0	2	4	0	0	0	0	0	2	0
WD repeat-containing protein 25 OS=Homo sapiens OX=9606 GN=WDR25 PE=1 SV=3	WDR25	60 kDa	0	0	0	0	0	0	2	4	0	0	0	0	0	2	0
Eukaryotic peptide chain release factor subunit 1 OS=Homo sapiens OX=9606 GN=ETF1 PE=1 SV=3	ERF1	49 kDa	2	0	0	0	0	0	3	3	0	0	0	0.666667	0	2	0
Testis-specific Y-encoded-like protein 1 OS=Homo sapiens OX=9606 GN=TSPYL1 PE=1 SV=3	TSYL1	49 kDa	0	2	0	0	0	0	4	2	0	0	0	0.666667	0	2	0
Vacuolar protein sorting-associated protein 4A OS=Homo sapiens OX=9606 GN=VPS4A PE=1 SV=1	VPS4A	49 kDa	0	2	0	0	0	0	3	3	0	0	0	0.666667	0	2	0
Intraflagellar transport protein 172 homolog OS=Homo sapiens OX=9606 GN=IFT172 PE=1 SV=2	IF172	198 kDa	3	0	0	0	0	0	6	0	0	0	0	1	0	2	0
Amidophosphoribosyltransferase OS=Homo sapiens OX=9606 GN=PPAT PE=1 SV=1	PUR1	57 kDa	0	3	0	0	0	0	2	2	2	0	0	1	0	2	0
60S ribosomal protein L27 OS=Homo sapiens OX=9606 GN=RPL27 PE=1 SV=2	RL27	16 kDa	6	0	0	0	0	0	2	2	2	0	0	2	0	2	0
Cell division control protein 45 homolog OS=Homo sapiens OX=9606 GN=CDC45 PE=1 SV=1	CDC45	66 kDa	0	0	0	0	0	0	4	2	0	0	2	0	0	2	1
Interleukin-1 receptor-associated kinase 1 OS=Homo sapiens OX=9606 GN=IRAK1 PE=1 SV=2	IRAK1	77 kDa	0	0	0	0	0	0	3	0	3	2	0	0	0	2	1
Cytosolic Fe-S cluster assembly factor NUBP1 OS=Homo sapiens OX=9606 GN=NUBP1 PE=1 SV=2	NUBP1	35 kDa	0	0	0	0	0	0	3	0	3	0	2	0	0	2	1
26S proteasome non-ATPase regulatory subunit 8 OS=Homo sapiens OX=9606 GN=PSMD8 PE=1 SV=2	PSMD8	40 kDa	0	0	0	0	0	0	4	0	2	0	2	0	0	2	1
Long-chain fatty acid transport protein 4 OS=Homo sapiens OX=9606 GN=SLC27A4 PE=1 SV=1	S27A4	72 kDa	0	0	0	0	0	0	0	0	6	0	2	0	0	2	1
tRNA-splicing endonuclease subunit Sen2 OS=Homo sapiens OX=9606 GN=TSEN2 PE=1 SV=2	SEN2	53 kDa	0	0	0	0	0	0	0	3	3	2	0	0	0	2	1
Vesicle-associated membrane protein-associated protein B/C OS=Homo sapiens OX=9606 GN=VAPB PE=1 SV=3	VAPB	27 kDa	0	0	0	0	0	0	0	4	2	0	2	0	0	2	1
Signal recognition particle 54 kDa protein OS=Homo sapiens OX=9606 GN=SRP54 PE=1 SV=1	SRP54	56 kDa	0	4	0	0	0	0	0	6	0	2	0	1.33333	0	2	1
Lymphokine-activated killer T-cell-originated protein kinase OS=Homo sapiens OX=9606 GN=PBK PE=1 SV=3	TOPK	36 kDa	2	0	0	0	0	0	2	2	2	0	3	0.666667	0	2	1.5
Mitochondrial import inner membrane translocase subunit Tim21 OS=Homo sapiens OX=9606 GN=TIMM21 PE=1 SV=1	TIM21	28 kDa	0	0	0	0	0	0	0	2	4	0	4	0	0	2	2
ADP-ribosylation factor-like protein 15 OS=Homo sapiens OX=9606 GN=ARL15 PE=1 SV=1	ARL15	23 kDa	0	0	0	0	0	0	0	3	3	3	2	0	0	2	2.5
Glutamine amidotransferase-like class 1 domain-containing protein 3A, mitochondrial OS=Homo sapiens OX=9606 GN=GATD3A PE=1 SV=1	GAL3A	28 kDa	0	0	0	0	0	0	0	6	0	3	2	0	0	2	2.5
SPRY domain-containing protein 7 OS=Homo sapiens OX=9606 GN=SPRYD7 PE=1 SV=2	SPRY7	22 kDa	0	0	0	0	0	0	2	0	4	0	5	0	0	2	2.5
Nuclear cap-binding protein subunit 1 OS=Homo sapiens OX=9606 GN=NCBP1 PE=1 SV=1	NCBP1	92 kDa	7	4	0	0	0	0	4	0	2	7	2	3.66667	0	2	4.5
Coiled-coil domain-containing protein 124 OS=Homo sapiens OX=9606 GN=CCDC124 PE=1 SV=1	CC124	26 kDa	3	0	4	6	5	11	5	0	0	0	7	2.33333	7.33333	1.66667	3.5
Cleavage and polyadenylation specificity factor subunit 6 OS=Homo sapiens OX=9606 GN=CPSF6 PE=1 SV=2	CPSF6	59 kDa	5	4	0	6	7	6	2	0	3	3	3	3	6.33333	1.66667	3
Small subunit processome component 20 homolog OS=Homo sapiens OX=9606 GN=UTP20 PE=1 SV=3	UTP20	318 kDa	25	2	0	15	0	3	0	0	5	6	0	9	6	1.66667	3
Cell division cycle protein 16 homolog OS=Homo sapiens OX=9606 GN=CDC16 PE=1 SV=2	CDC16	72 kDa	9	3	0	14	2	0	5	0	0	0	0	4	5.33333	1.66667	0
DNA-directed RNA polymerase III subunit RPC6 OS=Homo sapiens OX=9606 GN=POLR3F PE=1 SV=1	RPC6	36 kDa	2	0	0	7	0	7	5	0	0	0	2	0.666667	4.66667	1.66667	1
Pogo transposable element with KRAB domain OS=Homo sapiens OX=9606 GN=POGK PE=1 SV=2	POGK	69 kDa	11	0	0	11	0	0	5	0	0	0	0	3.66667	3.66667	1.66667	0
Serine/threonine-protein kinase mTOR OS=Homo sapiens OX=9606 GN=MTOR PE=1 SV=1	MTOR	289 kDa	6	0	0	10	0	0	5	0	0	0	0	2	3.33333	1.66667	0
NADH dehydrogenase [ubiquinone] 1 alpha subcomplex subunit 9, mitochondrial OS=Homo sapiens OX=9606 GN=NDUFA9 PE=1 SV=2	NDUA9	43 kDa	0	0	0	2	5	3	5	0	0	0	2	0	3.33333	1.66667	1
Beta-1,3-galactosyltransferase 6 OS=Homo sapiens OX=9606 GN=B3GALT6 PE=1 SV=2	B3GT6	37 kDa	4	0	0	6	0	4	3	0	2	0	3	1.33333	3.33333	1.66667	1.5
Periodic tryptophan protein 1 homolog OS=Homo sapiens OX=9606 GN=PWP1 PE=1 SV=1	PWP1	56 kDa	8	3	5	6	2	2	3	0	2	5	3	5.33333	3.33333	1.66667	4
Activator of basal transcription 1 OS=Homo sapiens OX=9606 GN=ABT1 PE=1 SV=1	ABT1	31 kDa	3	0	0	7	2	0	2	3	0	0	0	1	3	1.66667	0
Eukaryotic translation initiation factor 2A OS=Homo sapiens OX=9606 GN=EIF2A PE=1 SV=3	EIF2A	65 kDa	3	2	0	7	2	0	5	0	0	0	0	1.66667	3	1.66667	0
Pre-mRNA cleavage complex 2 protein Pcf11 OS=Homo sapiens OX=9606 GN=PCF11 PE=1 SV=3	PCF11	173 kDa	5	0	0	5	0	4	3	2	0	0	0	1.66667	3	1.66667	0
Transcription initiation factor TFIID subunit 5 OS=Homo sapiens OX=9606 GN=TAF5 PE=1 SV=3	TAF5	87 kDa	9	0	0	9	0	0	5	0	0	0	0	3	3	1.66667	0
Gamma-taxilin OS=Homo sapiens OX=9606 GN=TXLNG PE=1 SV=2	TXLNG	61 kDa	5	3	2	5	2	2	3	2	0	0	0	3.33333	3	1.66667	0
Transformer-2 protein homolog beta OS=Homo sapiens OX=9606 GN=TRA2B PE=1 SV=1	TRA2B	34 kDa	5	0	0	7	2	0	5	0	0	0	2	1.66667	3	1.66667	1
Forkhead box protein K1 OS=Homo sapiens OX=9606 GN=FOXK1 PE=1 SV=1	FOXK1	75 kDa	5	0	2	4	2	3	2	0	3	0	2	2.33333	3	1.66667	1
E3 ubiquitin-protein ligase CHIP OS=Homo sapiens OX=9606 GN=STUB1 PE=1 SV=2	CHIP	35 kDa	0	0	0	7	0	2	5	0	0	0	3	0	3	1.66667	1.5
Splicing factor 3A subunit 2 OS=Homo sapiens OX=9606 GN=SF3A2 PE=1 SV=2	SF3A2	49 kDa	0	0	0	8	0	0	5	0	0	0	0	0	2.66667	1.66667	0
COP9 signalosome complex subunit 5 OS=Homo sapiens OX=9606 GN=COPS5 PE=1 SV=4	CSN5	38 kDa	2	0	0	4	2	2	5	0	0	0	0	0.666667	2.66667	1.66667	0
NFX1-type zinc finger-containing protein 1 OS=Homo sapiens OX=9606 GN=ZNFX1 PE=2 SV=2	ZNFX1	220 kDa	7	0	0	5	0	3	5	0	0	0	0	2.33333	2.66667	1.66667	0
Serine/arginine-rich splicing factor 9 OS=Homo sapiens OX=9606 GN=SRSF9 PE=1 SV=1	SRSF9	26 kDa	0	0	0	2	0	6	2	3	0	2	4	0	2.66667	1.66667	3
Replication termination factor 2 OS=Homo sapiens OX=9606 GN=RTF2 PE=1 SV=3	RTF2	34 kDa	3	0	0	3	2	2	2	0	3	0	0	1	2.33333	1.66667	0
Kinesin-like protein KIF18B OS=Homo sapiens OX=9606 GN=KIF18B PE=1 SV=4	KI18B	93 kDa	10	0	0	7	0	0	3	2	0	0	0	3.33333	2.33333	1.66667	0
TRAF2 and NCK-interacting protein kinase OS=Homo sapiens OX=9606 GN=TNIK PE=1 SV=1	TNIK	155 kDa	0	4	0	0	4	3	0	3	2	2	0	1.33333	2.33333	1.66667	1
cAMP-dependent protein kinase type II-alpha regulatory subunit OS=Homo sapiens OX=9606 GN=PRKAR2A PE=1 SV=2	KAP2	46 kDa	3	0	0	6	0	0	5	0	0	0	0	1	2	1.66667	0
Translocating chain-associated membrane protein 1 OS=Homo sapiens OX=9606 GN=TRAM1 PE=1 SV=3	TRAM1	43 kDa	3	0	0	3	0	3	5	0	0	0	0	1	2	1.66667	0
Galactosylgalactosylxylosylprotein 3-beta-glucuronosyltransferase 3 OS=Homo sapiens OX=9606 GN=B3GAT3 PE=1 SV=2	B3GA3	37 kDa	4	0	0	4	2	0	3	2	0	0	0	1.33333	2	1.66667	0
Negative elongation factor B OS=Homo sapiens OX=9606 GN=NELFB PE=1 SV=1	NELFB	66 kDa	4	0	0	6	0	0	5	0	0	0	0	1.33333	2	1.66667	0
Constitutive coactivator of PPAR-gamma-like protein 1 OS=Homo sapiens OX=9606 GN=FAM120A PE=1 SV=2	F120A	122 kDa	5	0	0	6	0	0	5	0	0	0	0	1.66667	2	1.66667	0
BRISC and BRCA1-A complex member 2 OS=Homo sapiens OX=9606 GN=BABAM2 PE=1 SV=2	BABA2	44 kDa	4	2	0	6	0	0	2	3	0	0	0	2	2	1.66667	0
E3 ubiquitin-protein ligase BRE1A OS=Homo sapiens OX=9606 GN=RNF20 PE=1 SV=2	BRE1A	114 kDa	5	3	0	4	0	2	2	3	0	0	0	2.66667	2	1.66667	0
Nipped-B-like protein OS=Homo sapiens OX=9606 GN=NIPBL PE=1 SV=2	NIPBL	316 kDa	8	0	0	6	0	0	5	0	0	0	0	2.66667	2	1.66667	0
Eukaryotic translation initiation factor 3 subunit K OS=Homo sapiens OX=9606 GN=EIF3K PE=1 SV=1	EIF3K	25 kDa	0	0	0	0	3	2	3	2	0	0	0	0	1.66667	1.66667	0
Zinc finger and BTB domain-containing protein 40 OS=Homo sapiens OX=9606 GN=ZBTB40 PE=1 SV=4	ZBT40	138 kDa	4	0	0	5	0	0	5	0	0	0	0	1.33333	1.66667	1.66667	0
Alpha-adducin OS=Homo sapiens OX=9606 GN=ADD1 PE=1 SV=2	ADDA	81 kDa	3	2	0	0	0	5	2	3	0	0	0	1.66667	1.66667	1.66667	0
CDK5 regulatory subunit-associated protein 3 OS=Homo sapiens OX=9606 GN=CDK5RAP3 PE=1 SV=2	CK5P3	57 kDa	5	0	0	5	0	0	5	0	0	0	0	1.66667	1.66667	1.66667	0
Diacylglycerol kinase zeta OS=Homo sapiens OX=9606 GN=DGKZ PE=1 SV=3	DGKZ	124 kDa	8	0	0	5	0	0	5	0	0	0	0	2.66667	1.66667	1.66667	0
R3H and coiled-coil domain-containing protein 1 OS=Homo sapiens OX=9606 GN=R3HCC1 PE=1 SV=3	R3HC1	49 kDa	0	2	0	2	2	0	2	3	0	0	0	0.666667	1.33333	1.66667	0
Ribonuclease P protein subunit p25 OS=Homo sapiens OX=9606 GN=RPP25 PE=1 SV=1	RPP25	21 kDa	0	0	0	3	0	0	3	2	0	0	0	0	1	1.66667	0
SAP domain-containing ribonucleoprotein OS=Homo sapiens OX=9606 GN=SARNP PE=1 SV=3	SARNP	24 kDa	0	0	0	3	0	0	5	0	0	0	0	0	1	1.66667	0
F-box-like/WD repeat-containing protein TBL1XR1 OS=Homo sapiens OX=9606 GN=TBL1XR1 PE=1 SV=1	TBL1R	56 kDa	3	0	0	3	0	0	3	2	0	0	0	1	1	1.66667	0
Epidermal growth factor receptor substrate 15-like 1 OS=Homo sapiens OX=9606 GN=EPS15L1 PE=1 SV=1	EP15R	94 kDa	6	0	0	3	0	0	3	2	0	0	0	2	1	1.66667	0
2',5'-phosphodiesterase 12 OS=Homo sapiens OX=9606 GN=PDE12 PE=1 SV=2	PDE12	67 kDa	0	3	0	0	3	0	3	0	2	2	3	1	1	1.66667	2.5
Ankyrin-3 OS=Homo sapiens OX=9606 GN=ANK3 PE=1 SV=3	ANK3	480 kDa	0	0	0	0	0	2	2	3	0	0	0	0	0.666667	1.66667	0
Cyclin-dependent kinase 8 OS=Homo sapiens OX=9606 GN=CDK8 PE=1 SV=1	CDK8	53 kDa	0	0	0	2	0	0	5	0	0	0	0	0	0.666667	1.66667	0
Cartilage-associated protein OS=Homo sapiens OX=9606 GN=CRTAP PE=1 SV=1	CRTAP	47 kDa	0	0	0	2	0	0	3	2	0	0	0	0	0.666667	1.66667	0
Diacylglycerol kinase epsilon OS=Homo sapiens OX=9606 GN=DGKE PE=1 SV=1	DGKE	64 kDa	0	0	0	2	0	0	3	2	0	0	0	0	0.666667	1.66667	0
Mitogen-activated protein kinase 9 OS=Homo sapiens OX=9606 GN=MAPK9 PE=1 SV=2	MK09	48 kDa	0	0	0	2	0	0	2	0	3	0	0	0	0.666667	1.66667	0
Negative elongation factor C/D OS=Homo sapiens OX=9606 GN=NELFCD PE=1 SV=2	NELFD	66 kDa	0	0	0	2	0	0	5	0	0	0	0	0	0.666667	1.66667	0
39S ribosomal protein L45, mitochondrial OS=Homo sapiens OX=9606 GN=MRPL45 PE=1 SV=2	RM45	35 kDa	0	0	0	2	0	0	2	0	3	0	0	0	0.666667	1.66667	0
Endophilin-A2 OS=Homo sapiens OX=9606 GN=SH3GL1 PE=1 SV=1	SH3G1	41 kDa	0	0	0	0	0	2	0	2	3	0	0	0	0.666667	1.66667	0
Trafficking protein particle complex subunit 10 OS=Homo sapiens OX=9606 GN=TRAPPC10 PE=1 SV=2	TPC10	142 kDa	0	0	0	2	0	0	3	2	0	0	0	0	0.666667	1.66667	0
Ribosome biogenesis protein TSR3 homolog OS=Homo sapiens OX=9606 GN=TSR3 PE=1 SV=1	TSR3	34 kDa	0	0	0	0	0	2	0	3	2	0	0	0	0.666667	1.66667	0
HAUS augmin-like complex subunit 6 OS=Homo sapiens OX=9606 GN=HAUS6 PE=1 SV=2	HAUS6	109 kDa	2	0	0	2	0	0	2	3	0	0	0	0.666667	0.666667	1.66667	0
Zinc finger protein 414 OS=Homo sapiens OX=9606 GN=ZNF414 PE=1 SV=2	ZN414	33 kDa	2	0	0	2	0	0	3	0	2	0	0	0.666667	0.666667	1.66667	0
Arrestin domain-containing protein 1 OS=Homo sapiens OX=9606 GN=ARRDC1 PE=1 SV=1	ARRD1	46 kDa	3	0	0	2	0	0	3	2	0	0	0	1	0.666667	1.66667	0
Ubiquitin carboxyl-terminal hydrolase BAP1 OS=Homo sapiens OX=9606 GN=BAP1 PE=1 SV=2	BAP1	80 kDa	3	0	0	2	0	0	5	0	0	0	0	1	0.666667	1.66667	0
Pre-mRNA-processing factor 17 OS=Homo sapiens OX=9606 GN=CDC40 PE=1 SV=1	PRP17	66 kDa	3	0	0	2	0	0	5	0	0	0	0	1	0.666667	1.66667	0
1-phosphatidylinositol 4,5-bisphosphate phosphodiesterase beta-3 OS=Homo sapiens OX=9606 GN=PLCB3 PE=1 SV=2	PLCB3	139 kDa	4	0	0	2	0	0	3	2	0	0	0	1.33333	0.666667	1.66667	0
Rabankyrin-5 OS=Homo sapiens OX=9606 GN=ANKFY1 PE=1 SV=2	ANFY1	128 kDa	3	2	0	2	0	0	3	2	0	0	0	1.66667	0.666667	1.66667	0
DNA-directed RNA polymerase I subunit RPA43 OS=Homo sapiens OX=9606 GN=TWISTNB PE=1 SV=1	RPA43	37 kDa	3	0	2	2	0	0	3	0	2	0	0	1.66667	0.666667	1.66667	0
Histone chaperone ASF1A OS=Homo sapiens OX=9606 GN=ASF1A PE=1 SV=1	ASF1A	23 kDa	0	0	0	0	0	2	0	3	2	0	2	0	0.666667	1.66667	1
Protein PBDC1 OS=Homo sapiens OX=9606 GN=PBDC1 PE=1 SV=1	PBDC1	26 kDa	0	0	0	0	0	2	2	3	0	0	2	0	0.666667	1.66667	1
Nuclear pore complex protein Nup50 OS=Homo sapiens OX=9606 GN=NUP50 PE=1 SV=2	NUP50	50 kDa	3	0	0	2	0	0	3	2	0	0	2	1	0.666667	1.66667	1
Importin-9 OS=Homo sapiens OX=9606 GN=IPO9 PE=1 SV=3	IPO9	116 kDa	5	0	0	2	0	0	5	0	0	2	0	1.66667	0.666667	1.66667	1
Src substrate cortactin OS=Homo sapiens OX=9606 GN=CTTN PE=1 SV=2	SRC8	62 kDa	3	2	0	2	0	0	0	2	3	0	2	1.66667	0.666667	1.66667	1
H/ACA ribonucleoprotein complex subunit 1 OS=Homo sapiens OX=9606 GN=GAR1 PE=1 SV=1	GAR1	22 kDa	0	0	0	0	0	2	2	3	0	2	2	0	0.666667	1.66667	2
Peptidyl-prolyl cis-trans isomerase-like 4 OS=Homo sapiens OX=9606 GN=PPIL4 PE=1 SV=1	PPIL4	57 kDa	3	3	6	2	0	0	0	3	2	0	4	4	0.666667	1.66667	2
60S ribosomal protein L36 OS=Homo sapiens OX=9606 GN=RPL36 PE=1 SV=3	RL36	12 kDa	0	0	0	0	0	2	0	0	5	0	7	0	0.666667	1.66667	3.5
5'-AMP-activated protein kinase catalytic subunit alpha-1 OS=Homo sapiens OX=9606 GN=PRKAA1 PE=1 SV=4	AAPK1	64 kDa	0	0	0	0	0	0	5	0	0	0	0	0	0	1.66667	0
Alpha-aminoadipic semialdehyde dehydrogenase OS=Homo sapiens OX=9606 GN=ALDH7A1 PE=1 SV=5	AL7A1	58 kDa	0	0	0	0	0	0	0	3	2	0	0	0	0	1.66667	0
Annexin A7 OS=Homo sapiens OX=9606 GN=ANXA7 PE=1 SV=3	ANXA7	53 kDa	0	0	0	0	0	0	0	2	3	0	0	0	0	1.66667	0
Protein asteroid homolog 1 OS=Homo sapiens OX=9606 GN=ASTE1 PE=1 SV=1	ASTE1	77 kDa	0	0	0	0	0	0	5	0	0	0	0	0	0	1.66667	0
Protein broad-minded OS=Homo sapiens OX=9606 GN=TBC1D32 PE=2 SV=4	BROMI	145 kDa	0	0	0	0	0	0	3	2	0	0	0	0	0	1.66667	0
Chromodomain-helicase-DNA-binding protein 2 OS=Homo sapiens OX=9606 GN=CHD2 PE=1 SV=2	CHD2	211 kDa	0	0	0	0	0	0	5	0	0	0	0	0	0	1.66667	0
Cullin-7 OS=Homo sapiens OX=9606 GN=CUL7 PE=1 SV=2	CUL7	191 kDa	0	0	0	0	0	0	3	2	0	0	0	0	0	1.66667	0
Uncharacterized protein CXorf38 OS=Homo sapiens OX=9606 GN=CXorf38 PE=1 SV=1	CX038	37 kDa	0	0	0	0	0	0	5	0	0	0	0	0	0	1.66667	0
DNA-directed DNA/RNA polymerase mu OS=Homo sapiens OX=9606 GN=POLM PE=1 SV=1	DPOLM	55 kDa	0	0	0	0	0	0	0	5	0	0	0	0	0	1.66667	0
Exosome complex component RRP46 OS=Homo sapiens OX=9606 GN=EXOSC5 PE=1 SV=1	EXOS5	25 kDa	0	0	0	0	0	0	3	2	0	0	0	0	0	1.66667	0
Fibrillin-2 OS=Homo sapiens OX=9606 GN=FBN2 PE=1 SV=3	FBN2	315 kDa	0	0	0	0	0	0	3	2	0	0	0	0	0	1.66667	0
Glutaryl-CoA dehydrogenase, mitochondrial OS=Homo sapiens OX=9606 GN=GCDH PE=1 SV=1	GCDH	48 kDa	0	0	0	0	0	0	3	0	2	0	0	0	0	1.66667	0
GMP reductase 2 OS=Homo sapiens OX=9606 GN=GMPR2 PE=1 SV=1	GMPR2	38 kDa	0	0	0	0	0	0	0	3	2	0	0	0	0	1.66667	0
Histone deacetylase 6 OS=Homo sapiens OX=9606 GN=HDAC6 PE=1 SV=2	HDAC6	131 kDa	0	0	0	0	0	0	2	3	0	0	0	0	0	1.66667	0
Eukaryotic translation initiation factor 4 gamma 3 OS=Homo sapiens OX=9606 GN=EIF4G3 PE=1 SV=2	IF4G3	177 kDa	0	0	0	0	0	0	5	0	0	0	0	0	0	1.66667	0
Insulin receptor substrate 2 OS=Homo sapiens OX=9606 GN=IRS2 PE=1 SV=2	IRS2	137 kDa	0	0	0	0	0	0	2	3	0	0	0	0	0	1.66667	0
Leucine-rich repeat protein 1 OS=Homo sapiens OX=9606 GN=LRR1 PE=1 SV=2	LLR1	47 kDa	0	0	0	0	0	0	2	3	0	0	0	0	0	1.66667	0
MAX gene-associated protein OS=Homo sapiens OX=9606 GN=MGA PE=1 SV=3	MGAP	332 kDa	0	0	0	0	0	0	2	3	0	0	0	0	0	1.66667	0
Protein NipSnap homolog 1 OS=Homo sapiens OX=9606 GN=NIPSNAP1 PE=1 SV=1	NIPS1	33 kDa	0	0	0	0	0	0	5	0	0	0	0	0	0	1.66667	0
NLR family member X1 OS=Homo sapiens OX=9606 GN=NLRX1 PE=1 SV=1	NLRX1	108 kDa	0	0	0	0	0	0	2	3	0	0	0	0	0	1.66667	0
PAX-interacting protein 1 OS=Homo sapiens OX=9606 GN=PAXIP1 PE=1 SV=2	PAXI1	121 kDa	0	0	0	0	0	0	5	0	0	0	0	0	0	1.66667	0
Phosphatidylserine decarboxylase proenzyme, mitochondrial OS=Homo sapiens OX=9606 GN=PISD PE=2 SV=4	PISD	47 kDa	0	0	0	0	0	0	5	0	0	0	0	0	0	1.66667	0
Serine/threonine-protein kinase N2 OS=Homo sapiens OX=9606 GN=PKN2 PE=1 SV=1	PKN2	112 kDa	0	0	0	0	0	0	2	3	0	0	0	0	0	1.66667	0
Proteasome subunit alpha type-2 OS=Homo sapiens OX=9606 GN=PSMA2 PE=1 SV=2	PSA2	26 kDa	0	0	0	0	0	0	3	2	0	0	0	0	0	1.66667	0
Proteasome assembly chaperone 1 OS=Homo sapiens OX=9606 GN=PSMG1 PE=1 SV=1	PSMG1	33 kDa	0	0	0	0	0	0	0	2	3	0	0	0	0	1.66667	0
Bifunctional purine biosynthesis protein PURH OS=Homo sapiens OX=9606 GN=ATIC PE=1 SV=3	PUR9	65 kDa	0	0	0	0	0	0	5	0	0	0	0	0	0	1.66667	0
Suppressor APC domain-containing protein 2 OS=Homo sapiens OX=9606 GN=SAPCD2 PE=1 SV=2	SAPC2	43 kDa	0	0	0	0	0	0	0	2	3	0	0	0	0	1.66667	0
E3 ubiquitin-protein ligase SMURF2 OS=Homo sapiens OX=9606 GN=SMURF2 PE=1 SV=1	SMUF2	86 kDa	0	0	0	0	0	0	3	2	0	0	0	0	0	1.66667	0
Sorting nexin-8 OS=Homo sapiens OX=9606 GN=SNX8 PE=1 SV=1	SNX8	53 kDa	0	0	0	0	0	0	0	2	3	0	0	0	0	1.66667	0
Sequestosome-1 OS=Homo sapiens OX=9606 GN=SQSTM1 PE=1 SV=1	SQSTM	48 kDa	0	0	0	0	0	0	3	2	0	0	0	0	0	1.66667	0
Succinate--CoA ligase [ADP-forming] subunit beta, mitochondrial OS=Homo sapiens OX=9606 GN=SUCLA2 PE=1 SV=3	SUCB1	50 kDa	0	0	0	0	0	0	5	0	0	0	0	0	0	1.66667	0
Probable leucine--tRNA ligase, mitochondrial OS=Homo sapiens OX=9606 GN=LARS2 PE=1 SV=2	SYLM	102 kDa	0	0	0	0	0	0	3	0	2	0	0	0	0	1.66667	0
E3 ubiquitin-protein ligase Midline-1 OS=Homo sapiens OX=9606 GN=MID1 PE=1 SV=1	TRI18	75 kDa	0	0	0	0	0	0	2	0	3	0	0	0	0	1.66667	0
Thioredoxin-like protein 1 OS=Homo sapiens OX=9606 GN=TXNL1 PE=1 SV=3	TXNL1	32 kDa	0	0	0	0	0	0	5	0	0	0	0	0	0	1.66667	0
UDP-glucose:glycoprotein glucosyltransferase 2 OS=Homo sapiens OX=9606 GN=UGGT2 PE=1 SV=4	UGGG2	175 kDa	0	0	0	0	0	0	5	0	0	0	0	0	0	1.66667	0
V-type proton ATPase subunit H OS=Homo sapiens OX=9606 GN=ATP6V1H PE=1 SV=1	VATH	56 kDa	0	0	0	0	0	0	3	2	0	0	0	0	0	1.66667	0
Zinc finger protein 609 OS=Homo sapiens OX=9606 GN=ZNF609 PE=1 SV=2	ZN609	151 kDa	0	0	0	0	0	0	3	2	0	0	0	0	0	1.66667	0
Bromodomain-containing protein 8 OS=Homo sapiens OX=9606 GN=BRD8 PE=1 SV=2	BRD8	135 kDa	2	0	0	0	0	0	2	3	0	0	0	0.666667	0	1.66667	0
Cleavage stimulation factor subunit 1 OS=Homo sapiens OX=9606 GN=CSTF1 PE=1 SV=1	CSTF1	48 kDa	0	2	0	0	0	0	3	2	0	0	0	0.666667	0	1.66667	0
V-type proton ATPase catalytic subunit A OS=Homo sapiens OX=9606 GN=ATP6V1A PE=1 SV=2	VATA	68 kDa	2	0	0	0	0	0	5	0	0	0	0	0.666667	0	1.66667	0
Myc-associated zinc finger protein OS=Homo sapiens OX=9606 GN=MAZ PE=1 SV=1	MAZ	49 kDa	3	0	0	0	0	0	3	2	0	0	0	1	0	1.66667	0
F-box DNA helicase 1 OS=Homo sapiens OX=9606 GN=FBH1 PE=1 SV=2	FBH1	118 kDa	2	2	0	0	0	0	2	3	0	0	0	1.33333	0	1.66667	0
Negative elongation factor E OS=Homo sapiens OX=9606 GN=NELFE PE=1 SV=3	NELFE	43 kDa	6	0	0	0	0	0	3	2	0	0	0	2	0	1.66667	0
Septin-8 OS=Homo sapiens OX=9606 GN=SEPT8 PE=1 SV=4	2008-09-01	56 kDa	6	4	0	0	0	0	5	0	0	0	0	3.33333	0	1.66667	0
Ubiquitin-like modifier-activating enzyme ATG7 OS=Homo sapiens OX=9606 GN=ATG7 PE=1 SV=1	ATG7	78 kDa	0	0	0	0	0	0	5	0	0	2	0	0	0	1.66667	1
Coiled-coil-helix-coiled-coil-helix domain-containing protein 1 OS=Homo sapiens OX=9606 GN=CHCHD1 PE=1 SV=1	CHCH1	13 kDa	0	0	0	0	0	0	0	3	2	0	2	0	0	1.66667	1
Cytosolic endo-beta-N-acetylglucosaminidase OS=Homo sapiens OX=9606 GN=ENGASE PE=1 SV=1	ENASE	84 kDa	0	0	0	0	0	0	3	0	2	2	0	0	0	1.66667	1
Fermitin family homolog 2 OS=Homo sapiens OX=9606 GN=FERMT2 PE=1 SV=1	FERM2	78 kDa	0	0	0	0	0	0	2	3	0	2	0	0	0	1.66667	1
Nucleoside diphosphate kinase 7 OS=Homo sapiens OX=9606 GN=NME7 PE=1 SV=1	NDK7	42 kDa	0	0	0	0	0	0	2	3	0	0	2	0	0	1.66667	1
Prostaglandin E synthase 2 OS=Homo sapiens OX=9606 GN=PTGES2 PE=1 SV=1	PGES2	42 kDa	0	0	0	0	0	0	3	0	2	0	2	0	0	1.66667	1
Myosin regulatory light chain 12A OS=Homo sapiens OX=9606 GN=MYL12A PE=1 SV=2	ML12A	20 kDa	0	0	0	0	0	0	3	2	0	0	3	0	0	1.66667	1.5
Retinol dehydrogenase 13 OS=Homo sapiens OX=9606 GN=RDH13 PE=1 SV=2	RDH13	36 kDa	0	0	0	0	0	0	2	3	0	0	3	0	0	1.66667	1.5
SUMO-conjugating enzyme UBC9 OS=Homo sapiens OX=9606 GN=UBE2I PE=1 SV=1	UBC9	18 kDa	0	0	0	0	0	0	2	3	0	0	3	0	0	1.66667	1.5
PITH domain-containing protein 1 OS=Homo sapiens OX=9606 GN=PITHD1 PE=1 SV=1	PITH1	24 kDa	0	0	0	0	0	0	0	3	2	2	3	0	0	1.66667	2.5
60S ribosomal protein L38 OS=Homo sapiens OX=9606 GN=RPL38 PE=1 SV=2	RL38	8 kDa	2	0	0	0	0	0	3	0	2	0	5	0.666667	0	1.66667	2.5
ADP-ribosylation factor 5 OS=Homo sapiens OX=9606 GN=ARF5 PE=1 SV=2	ARF5	21 kDa	0	0	0	0	0	0	0	0	5	0	6	0	0	1.66667	3
Cysteine-rich PDZ-binding protein OS=Homo sapiens OX=9606 GN=CRIPT PE=1 SV=1	CRIPT	11 kDa	0	0	0	0	0	0	0	3	2	0	9	0	0	1.66667	4.5
Protein lin-7 homolog A OS=Homo sapiens OX=9606 GN=LIN7A PE=1 SV=2	LIN7A	26 kDa	0	0	0	0	0	0	0	5	0	6	3	0	0	1.66667	4.5
Guanine nucleotide-binding protein-like 3-like protein OS=Homo sapiens OX=9606 GN=GNL3L PE=1 SV=1	GNL3L	66 kDa	6	6	0	12	8	7	2	0	2	2	0	4	9	1.33333	1
Lysine-specific demethylase 4B OS=Homo sapiens OX=9606 GN=KDM4B PE=1 SV=4	KDM4B	122 kDa	9	0	0	9	3	4	4	0	0	0	0	3	5.33333	1.33333	0
Transcription factor 25 OS=Homo sapiens OX=9606 GN=TCF25 PE=1 SV=1	TCF25	77 kDa	14	0	0	10	3	3	4	0	0	0	0	4.66667	5.33333	1.33333	0
Transcription termination factor 1, mitochondrial OS=Homo sapiens OX=9606 GN=MTERF1 PE=1 SV=1	MTEF1	46 kDa	5	0	0	9	3	3	4	0	0	0	0	1.66667	5	1.33333	0
TP53-binding protein 1 OS=Homo sapiens OX=9606 GN=TP53BP1 PE=1 SV=2	TP53B	214 kDa	25	2	0	13	0	0	2	0	2	0	0	9	4.33333	1.33333	0
Transcription elongation factor, mitochondrial OS=Homo sapiens OX=9606 GN=TEFM PE=1 SV=1	TEFM	42 kDa	4	0	0	8	2	3	4	0	0	0	2	1.33333	4.33333	1.33333	1
WD repeat-containing protein 43 OS=Homo sapiens OX=9606 GN=WDR43 PE=1 SV=3	WDR43	75 kDa	21	3	0	10	3	0	4	0	0	3	0	8	4.33333	1.33333	1.5
Myristoylated alanine-rich C-kinase substrate OS=Homo sapiens OX=9606 GN=MARCKS PE=1 SV=4	MARCS	32 kDa	5	3	0	3	7	3	2	0	2	4	0	2.66667	4.33333	1.33333	2
Nucleolar protein of 40 kDa OS=Homo sapiens OX=9606 GN=ZCCHC17 PE=1 SV=1	NO40	28 kDa	3	0	0	7	0	5	4	0	0	0	0	1	4	1.33333	0
Acetyl-CoA carboxylase 1 OS=Homo sapiens OX=9606 GN=ACACA PE=1 SV=2	ACACA	266 kDa	6	0	0	11	0	0	4	0	0	0	0	2	3.66667	1.33333	0
WD repeat-containing protein 37 OS=Homo sapiens OX=9606 GN=WDR37 PE=1 SV=2	WDR37	55 kDa	6	3	0	6	2	3	2	2	0	0	0	3	3.66667	1.33333	0
Protein FAM91A1 OS=Homo sapiens OX=9606 GN=FAM91A1 PE=1 SV=3	F91A1	94 kDa	3	0	0	9	0	0	4	0	0	0	0	1	3	1.33333	0
A-kinase anchor protein 8 OS=Homo sapiens OX=9606 GN=AKAP8 PE=1 SV=1	AKAP8	76 kDa	9	0	0	9	0	0	4	0	0	0	0	3	3	1.33333	0
Meiosis regulator and mRNA stability factor 1 OS=Homo sapiens OX=9606 GN=MARF1 PE=1 SV=6	MARF1	193 kDa	11	0	0	9	0	0	4	0	0	0	0	3.66667	3	1.33333	0
Histone H2AX OS=Homo sapiens OX=9606 GN=H2AFX PE=1 SV=2	H2AX	15 kDa	0	0	0	0	4	4	0	4	0	0	0	0	2.66667	1.33333	0
Transcription factor AP-1 OS=Homo sapiens OX=9606 GN=JUN PE=1 SV=2	JUN	36 kDa	6	2	2	5	0	3	4	0	0	0	0	3.33333	2.66667	1.33333	0
2-aminoethanethiol dioxygenase OS=Homo sapiens OX=9606 GN=ADO PE=1 SV=2	AEDO	30 kDa	0	0	0	2	4	2	2	0	2	0	3	0	2.66667	1.33333	1.5
Ataxin-2-like protein OS=Homo sapiens OX=9606 GN=ATXN2L PE=1 SV=2	ATX2L	113 kDa	0	2	0	0	0	7	2	0	2	0	0	0.666667	2.33333	1.33333	0
Protein TFG OS=Homo sapiens OX=9606 GN=TFG PE=1 SV=2	TFG	43 kDa	0	2	0	7	0	0	4	0	0	0	0	0.666667	2.33333	1.33333	0
Ensconsin OS=Homo sapiens OX=9606 GN=MAP7 PE=1 SV=1	MAP7	84 kDa	3	0	0	5	2	0	2	2	0	0	0	1	2.33333	1.33333	0
Microprocessor complex subunit DGCR8 OS=Homo sapiens OX=9606 GN=DGCR8 PE=1 SV=1	DGCR8	86 kDa	4	0	0	7	0	0	4	0	0	0	0	1.33333	2.33333	1.33333	0
PCI domain-containing protein 2 OS=Homo sapiens OX=9606 GN=PCID2 PE=1 SV=2	PCID2	46 kDa	9	0	0	7	0	0	4	0	0	0	0	3	2.33333	1.33333	0
La-related protein 7 OS=Homo sapiens OX=9606 GN=LARP7 PE=1 SV=1	LARP7	67 kDa	7	0	0	5	2	0	4	0	0	2	0	2.33333	2.33333	1.33333	1
Ribosomal biogenesis protein LAS1L OS=Homo sapiens OX=9606 GN=LAS1L PE=1 SV=2	LAS1L	83 kDa	3	0	0	7	0	0	4	0	0	3	2	1	2.33333	1.33333	2.5
NudC domain-containing protein 1 OS=Homo sapiens OX=9606 GN=NUDCD1 PE=1 SV=2	NUDC1	67 kDa	0	0	0	6	0	0	4	0	0	0	0	0	2	1.33333	0
Serine/arginine-rich splicing factor 10 OS=Homo sapiens OX=9606 GN=SRSF10 PE=1 SV=1	SRS10	31 kDa	0	0	0	4	2	0	4	0	0	0	0	0	2	1.33333	0
TOX high mobility group box family member 4 OS=Homo sapiens OX=9606 GN=TOX4 PE=1 SV=1	TOX4	66 kDa	5	0	0	3	0	3	4	0	0	0	0	1.66667	2	1.33333	0
Cip1-interacting zinc finger protein OS=Homo sapiens OX=9606 GN=CIZ1 PE=1 SV=2	CIZ1	100 kDa	9	0	0	6	0	0	4	0	0	0	0	3	2	1.33333	0
WD repeat and HMG-box DNA-binding protein 1 OS=Homo sapiens OX=9606 GN=WDHD1 PE=1 SV=1	WDHD1	126 kDa	5	0	2	0	0	6	2	0	2	0	6	2.33333	2	1.33333	3
U1 small nuclear ribonucleoprotein C OS=Homo sapiens OX=9606 GN=SNRPC PE=1 SV=1	RU1C	17 kDa	0	0	0	0	2	3	0	2	2	0	0	0	1.66667	1.33333	0
RNA-binding protein 45 OS=Homo sapiens OX=9606 GN=RBM45 PE=1 SV=1	RBM45	54 kDa	2	0	0	5	0	0	4	0	0	0	0	0.666667	1.66667	1.33333	0
Inactive serine/threonine-protein kinase VRK3 OS=Homo sapiens OX=9606 GN=VRK3 PE=1 SV=2	VRK3	53 kDa	0	2	0	0	0	5	0	4	0	0	0	0.666667	1.66667	1.33333	0
Deoxynucleotidyltransferase terminal-interacting protein 1 OS=Homo sapiens OX=9606 GN=DNTTIP1 PE=1 SV=2	TDIF1	37 kDa	3	0	0	3	0	2	4	0	0	0	0	1	1.66667	1.33333	0
cAMP-dependent protein kinase catalytic subunit alpha OS=Homo sapiens OX=9606 GN=PRKACA PE=1 SV=2	KAPCA	41 kDa	4	0	0	5	0	0	4	0	0	0	0	1.33333	1.66667	1.33333	0
DNA repair protein complementing XP-C cells OS=Homo sapiens OX=9606 GN=XPC PE=1 SV=4	XPC	106 kDa	8	0	0	5	0	0	4	0	0	0	0	2.66667	1.66667	1.33333	0
Phosphatidylserine synthase 1 OS=Homo sapiens OX=9606 GN=PTDSS1 PE=1 SV=1	PTSS1	56 kDa	9	0	0	3	2	0	2	2	0	0	0	3	1.66667	1.33333	0
Striatin-4 OS=Homo sapiens OX=9606 GN=STRN4 PE=1 SV=2	STRN4	81 kDa	9	0	0	5	0	0	4	0	0	0	0	3	1.66667	1.33333	0
Transcription termination factor 2 OS=Homo sapiens OX=9606 GN=TTF2 PE=1 SV=2	TTF2	130 kDa	12	0	0	5	0	0	4	0	0	0	0	4	1.66667	1.33333	0
Proteasome subunit beta type-4 OS=Homo sapiens OX=9606 GN=PSMB4 PE=1 SV=4	PSB4	29 kDa	0	0	0	3	0	2	4	0	0	0	2	0	1.66667	1.33333	1
Polycomb protein SUZ12 OS=Homo sapiens OX=9606 GN=SUZ12 PE=1 SV=3	SUZ12	83 kDa	6	0	0	5	0	0	2	2	0	2	0	2	1.66667	1.33333	1
Pre-mRNA 3'-end-processing factor FIP1 OS=Homo sapiens OX=9606 GN=FIP1L1 PE=1 SV=1	FIP1	67 kDa	4	0	0	0	2	3	2	0	2	0	3	1.33333	1.66667	1.33333	1.5
60S acidic ribosomal protein P1 OS=Homo sapiens OX=9606 GN=RPLP1 PE=1 SV=1	RLA1	12 kDa	0	0	0	5	0	0	4	0	0	5	3	0	1.66667	1.33333	4
Ester hydrolase C11orf54 OS=Homo sapiens OX=9606 GN=C11orf54 PE=1 SV=1	CK054	35 kDa	0	0	0	2	2	0	2	2	0	0	0	0	1.33333	1.33333	0
CCR4-NOT transcription complex subunit 2 OS=Homo sapiens OX=9606 GN=CNOT2 PE=1 SV=1	CNOT2	60 kDa	0	0	0	2	0	2	2	2	0	0	0	0	1.33333	1.33333	0
Homeobox protein Hox-B9 OS=Homo sapiens OX=9606 GN=HOXB9 PE=1 SV=2	HXB9	28 kDa	0	0	0	2	0	2	0	4	0	0	0	0	1.33333	1.33333	0
tRNA pseudouridine synthase-like 1 OS=Homo sapiens OX=9606 GN=PUSL1 PE=1 SV=1	PUSL1	33 kDa	0	0	0	2	0	2	0	2	2	0	0	0	1.33333	1.33333	0
Nicotinamide/nicotinic acid mononucleotide adenylyltransferase 1 OS=Homo sapiens OX=9606 GN=NMNAT1 PE=1 SV=1	NMNA1	32 kDa	2	0	0	4	0	0	4	0	0	0	0	0.666667	1.33333	1.33333	0
A-kinase anchor protein 1, mitochondrial OS=Homo sapiens OX=9606 GN=AKAP1 PE=1 SV=1	AKAP1	97 kDa	3	0	0	2	0	2	2	2	0	0	0	1	1.33333	1.33333	0
Dynamin-2 OS=Homo sapiens OX=9606 GN=DNM2 PE=1 SV=2	DYN2	98 kDa	5	0	0	4	0	0	0	4	0	0	0	1.66667	1.33333	1.33333	0
DNA-directed RNA polymerase I subunit RPA34 OS=Homo sapiens OX=9606 GN=CD3EAP PE=1 SV=1	RPA34	55 kDa	7	0	0	4	0	0	4	0	0	0	0	2.33333	1.33333	1.33333	0
Ankyrin-2 OS=Homo sapiens OX=9606 GN=ANK2 PE=1 SV=4	ANK2	434 kDa	0	0	0	3	0	0	4	0	0	0	0	0	1	1.33333	0
Serine/threonine-protein kinase ATR OS=Homo sapiens OX=9606 GN=ATR PE=1 SV=3	ATR	301 kDa	0	0	0	3	0	0	4	0	0	0	0	0	1	1.33333	0
Phospholipid transfer protein C2CD2L OS=Homo sapiens OX=9606 GN=C2CD2L PE=1 SV=3	C2C2L	76 kDa	0	0	0	3	0	0	2	2	0	0	0	0	1	1.33333	0
Protein Hook homolog 1 OS=Homo sapiens OX=9606 GN=HOOK1 PE=1 SV=2	HOOK1	85 kDa	0	0	0	3	0	0	4	0	0	0	0	0	1	1.33333	0
Proteasome subunit alpha type-3 OS=Homo sapiens OX=9606 GN=PSMA3 PE=1 SV=2	PSA3	28 kDa	0	2	0	0	0	3	2	0	2	0	0	0.666667	1	1.33333	0
Biorientation of chromosomes in cell division protein 1-like 1 OS=Homo sapiens OX=9606 GN=BOD1L1 PE=1 SV=2	BD1L1	330 kDa	9	0	0	3	0	0	2	2	0	0	0	3	1	1.33333	0
CGG triplet repeat-binding protein 1 OS=Homo sapiens OX=9606 GN=CGGBP1 PE=1 SV=2	CGBP1	19 kDa	0	0	0	0	0	3	0	2	2	0	3	0	1	1.33333	1.5
Actin-related protein 6 OS=Homo sapiens OX=9606 GN=ACTR6 PE=1 SV=1	ARP6	46 kDa	0	0	0	2	0	0	4	0	0	0	0	0	0.666667	1.33333	0
Cleavage stimulation factor subunit 2 tau variant OS=Homo sapiens OX=9606 GN=CSTF2T PE=1 SV=1	CSTFT	64 kDa	0	0	0	2	0	0	4	0	0	0	0	0	0.666667	1.33333	0
Fanconi anemia group J protein OS=Homo sapiens OX=9606 GN=BRIP1 PE=1 SV=2	FANCJ	141 kDa	0	0	0	2	0	0	4	0	0	0	0	0	0.666667	1.33333	0
Importin-11 OS=Homo sapiens OX=9606 GN=IPO11 PE=1 SV=1	IPO11	113 kDa	0	0	0	2	0	0	4	0	0	0	0	0	0.666667	1.33333	0
Leucine-rich repeat and calponin homology domain-containing protein 2 OS=Homo sapiens OX=9606 GN=LRCH2 PE=2 SV=2	LRCH2	85 kDa	0	0	0	2	0	0	4	0	0	0	0	0	0.666667	1.33333	0
Magnesium transporter protein 1 OS=Homo sapiens OX=9606 GN=MAGT1 PE=1 SV=1	MAGT1	38 kDa	0	0	0	0	2	0	2	0	2	0	0	0	0.666667	1.33333	0
Nucleoporin Nup37 OS=Homo sapiens OX=9606 GN=NUP37 PE=1 SV=1	NUP37	37 kDa	0	0	0	2	0	0	2	0	2	0	0	0	0.666667	1.33333	0
Nuclear pore complex protein Nup85 OS=Homo sapiens OX=9606 GN=NUP85 PE=1 SV=1	NUP85	75 kDa	0	0	0	2	0	0	4	0	0	0	0	0	0.666667	1.33333	0
PIN2/TERF1-interacting telomerase inhibitor 1 OS=Homo sapiens OX=9606 GN=PINX1 PE=1 SV=2	PINX1	37 kDa	0	0	0	2	0	0	2	0	2	0	0	0	0.666667	1.33333	0
[truncated: 1,110 more rows]

## Sheet: Intensity GST-S1237-1273 vs GST
Supplementary Table 1. Summary of mass spectrometry data.
MinusLOG(P-value)	Difference	UniProt ID	Majority protein ID	Protein name	Gene name	Peptides	Razor + unique peptides	Unique peptides	Sequence coverage [%]	Unique + razor sequence coverage [%]	Unique sequence coverage [%]	Mol. weight [kDa]	Q-value	Score	Intensity	MS/MS count	GST_1	GST_2	GST_3	GST-S(1255-1273)_1	GST-S(1255-1273)_2	GST-S(1255-1273)_3	GST-S(1237-1273)_1	GST-S(1237-1273)_2	GST-S(1237-1273)_3	GST-S(1237-1254)_1	GST-S(1237-1254)_2
4.65916	11.3429	Q13642	Q13642	Four and a half LIM domains protein 1	FHL1	24	24	24	55.1	55.1	55.1	36.263	0	323.31	280470000000	1015	24.0433	22.941	22.5872	24.9961	24.6828	24.5271	34.788	34.7483	34.0638	30.8456	31.3474
5.24776	10.3146	Q5MNZ6	Q5MNZ6	WD repeat domain phosphoinositide-interacting protein 3	WDR45B	20	20	20	64.2	64.2	64.2	38.121	0	239.64	51099000000	514	21.1121	21.4262	21.7243	31.8686	31.635	31.5805	32.099	31.2102	31.8971	25.815	25.972
4.21773	9.37811	P14635	P14635	G2/mitotic-specific cyclin-B1	CCNB1	19	18	18	54.3	52.4	52.4	48.337	0	205.79	35189000000	290	21.5345	22.0151	21.5303	30.3827	30.212	29.0138	31.5527	31.6027	30.0588	21.79	20.668
1.25502	9.36402	Spike SARS-CoV-2	LMB1;Q3I5J5;Q0Q475;Q3LZX1;P59594			4	4	4	40	40	40	6.5939	0	93.448	596840000000	964	22.6394	32.1593	21.297	33.5732	34.9044	35.4909	33.44	36.0659	34.6819	20.868	21.5449
4.29617	9.26571	P13995	P13995	Bifunctional methylenetetrahydrofolate dehydrogenase/cyclohydrolase, mitochondrial;NAD-dependent methylenetetrahydrofolate dehydrogenase;Methenyltetrahydrofolate cyclohydrolase	MTHFD2	20	20	20	63.7	63.7	63.7	37.895	0	178.8	20020000000	214	22.2307	23.0834	22.1931	27.521	27.0244	27.2889	31.1686	31.5863	32.5494	30.2623	32.0241
3.58558	9.00825	Q15599	Q15599	Na(+)/H(+) exchange regulatory cofactor NHE-RF2	SLC9A3R2	20	20	20	57.3	57.3	57.3	37.413	0	167.57	14939000000	239	21.4529	22.3852	21.8219	24.7567	22.9139	26.1123	29.5205	31.5671	31.5971	27.0175	30.7235
5.36729	8.89441	O95067	O95067	G2/mitotic-specific cyclin-B2	CCNB2	24	24	23	65.6	65.6	65.6	45.281	0	323.31	25196000000	245	22.0298	21.4318	21.8235	30.7237	30.4141	30.868	30.808	30.8831	30.2773	22.8683	21.8491
2.35804	8.40365	P53992	P53992	Protein transport protein Sec24C	SEC24C	46	46	44	57.9	57.9	56.5	118.32	0	323.31	55928000000	629	25.3909	24.966	21.1782	31.0717	30.5494	29.3673	33.3322	31.5314	31.8824	31.588	31.1231
3.49032	8.35804	O75828	O75828	Carbonyl reductase [NADPH] 3	CBR3	5	2	2	22	9	9	30.85	0	48.32	284090000000	129	21.6791	23.3106	23.389	33.9032	21.6578	22.5148	32.0529	30.8871	30.5129	23.2363	23.2832
2.36169	8.15015	Q96QK1	Q96QK1	Vacuolar protein sorting-associated protein 35	VPS35	45	45	45	66.5	66.5	66.5	91.706	0	323.31	61824000000	619	25.771	22.575	21.6788	31.226	30.649	29.2006	32.7012	30.4811	31.293	31.607	30.4093
2.19837	7.95218	O14579	O14579	Coatomer subunit epsilon	COPE	24	24	24	89	89	89	34.482	0	323.31	51478000000	356	21.3363	23.9655	21.1873	30.5531	30.8864	28.1664	31.8208	30.7727	27.7521	23.87	22.4304
4.05898	7.66369	Q86YM7	Q86YM7	Homer protein homolog 1	HOMER1	20	17	17	58.8	53.1	53.1	40.276	0	267.83	5397500000	81	20.8461	21.3839	20.5257	24.3327	22.638	21.4965	28.7611	29.1774	27.8082	28.1168	29.0129
2.36997	7.62702	O14745	O14745	Na(+)/H(+) exchange regulatory cofactor NHE-RF1	SLC9A3R1	17	17	17	59.5	59.5	59.5	38.868	0	226.27	6744800000	93	24.8036	20.9939	20.8216	25.2746	20.5421	25.7934	29.6942	29.7523	30.0537	27.8544	30.0215
3.05381	7.53018	Q15436	Q15436	Protein transport protein Sec23A	SEC23A	40	40	37	81.6	81.6	78.7	86.16	0	323.31	35284000000	550	24.629	23.1745	22.0099	29.9675	29.2091	27.8413	31.5192	30.236	30.6487	31.674	31.5245
3.13951	7.49028	Q4G0F5	Q4G0F5	Vacuolar protein sorting-associated protein 26B	VPS26B	16	15	15	45.2	43.2	43.2	39.154	0	113.2	10611000000	159	23.8362	21.429	21.7131	28.8765	27.6499	28.3037	30.0963	30.0388	29.314	27.0825	28.4825
3.32691	7.39833	Q86W34	Q86W34	Archaemetzincin-2	AMZ2	13	13	13	47.8	47.8	47.8	41.263	0	43.593	9919500000	71	22.757	23.1024	22.098	22.0771	21.8459	24.9455	31.2893	29.7288	29.1343	27.3473	28.7529
3.78205	7.1898	P40763	P40763	Signal transducer and activator of transcription 3	STAT3	39	39	39	66.5	66.5	66.5	88.067	0	323.31	45372000000	372	23.515	23.7354	23.0158	23.7561	22.7194	22.6977	30.1809	30.0837	31.5709	32.1058	30.4641
2.40887	7.18602	P30101	P30101	Protein disulfide-isomerase A3	PDIA3	36	36	36	66.5	66.5	66.5	56.782	0	323.31	37455000000	254	22.978	22.9501	22.8897	22.5733	21.4418	21.8587	32.5151	29.0999	28.7608	29.756	30.1661
3.22749	7.05	P53350	P53350	Serine/threonine-protein kinase PLK1	PLK1	35	35	35	61.2	61.2	61.2	68.254	0	323.31	77795000000	755	26.3223	24.7283	25.57	31.2424	30.5057	29.7643	33.0317	31.5035	33.2355	28.4249	29.6587
4.69032	7.02697	Q9UHR6	Q9UHR6	Zinc finger HIT domain-containing protein 2	ZNHIT2	7	7	7	19.6	19.6	19.6	42.883	0	13.487	14782000000	16	21.4417	21.5507	20.8197	22.5101	22.9414	22.9908	27.9934	28.6731	28.2265	21.5813	21.0301
2.06563	7.01983	Q96EE3	Q96EE3	Nucleoporin SEH1	SEH1L	18	18	18	63.9	63.9	63.9	39.648	0	282.72	9774200000	303	25.4803	21.2932	20.9873	26.3732	26.3214	25.6667	29.9507	29.4975	29.3721	28.2498	30.0414
3.23686	7.01003	Q9HB71	Q9HB71	Calcyclin-binding protein	CACYBP	15	15	15	67.5	67.5	67.5	26.21	0	99.993	4845900000	92	22.1355	21.1028	21.5985	22.468	25.8894	24.722	28.1257	29.8935	27.8478	24.7803	26.0768
2.52959	6.94345	O76031	O76031	ATP-dependent Clp protease ATP-binding subunit clpX-like, mitochondrial	CLPX	30	30	30	55.9	55.9	55.9	69.223	0	230.86	10159000000	182	23.9527	24.7571	21.3998	23.0421	22.4227	22.6876	30.5919	30.7513	29.5968	28.3222	29.0002
2.69579	6.94032	P53582	P53582	Methionine aminopeptidase 1	METAP1	23	23	23	76.9	76.9	76.9	43.215	0	174.44	18019000000	229	23.441	23.1135	20.9238	31.5619	30.099	29.0497	30.1967	29.7647	28.3378	23.1684	25.1736
2.65712	6.83188	Q9Y4C2	Q9Y4C2	TRPM8 channel-associated factor 1	TCAF1	36	36	36	43.8	43.8	43.8	102.12	0	270.99	10199000000	191	24.2207	24.0347	21.4221	27.7123	27.1658	27.4824	30.6494	30.1536	29.3701	29.125	27.4875
4.24406	6.76457	P15311	P15311	Ezrin	EZR	65	49	46	75.6	60.1	58.4	69.412	0	323.31	1377900000000	4308	29.355	29.2315	29.9713	36.1453	36.3113	36.4656	36.65	35.6885	36.5131	29.7744	29.8606
2.37606	6.76071	O14818;Q8TAA3	O14818	Proteasome subunit alpha type-7	PSMA7	15	15	15	64.1	64.1	64.1	27.887	0	323.31	21706000000	169	23.6738	21.3984	21.2733	28.9381	27.191	27.3223	30.474	28.5648	27.5888	25.4539	26.142
4.97212	6.66469	Q9GZT9;Q9H6Z9	Q9GZT9	Egl nine homolog 1	EGLN1	23	23	23	54.5	54.5	54.5	46.02	0	71.619	10417000000	103	23.5731	24.1485	23.4178	23.8181	25.1306	25.687	30.177	30.4776	30.4788	26.1502	28.3893
3.02528	6.61317	O94855	O94855	Protein transport protein Sec24D	SEC24D	28	26	26	31.9	30.4	30.4	113.01	0	205.27	5293200000	109	23.1434	22.0484	21.4174	26.3352	21.9839	24.5683	29.8926	27.9863	28.5698	28.2202	28.0196
4.0768	6.50075	Q9NSC5	Q9NSC5	Homer protein homolog 3	HOMER3	16	15	15	57.9	55.7	55.7	39.836	0	323.31	3802100000	67	21.8992	22.1224	22.9992	23.5902	22.7243	21.5447	28.9249	28.4298	29.1683	28.0707	28.3062
4.18802	6.48201	P26038	P26038	Moesin	MSN	65	65	46	79.4	79.4	58.6	67.819	0	323.31	2106100000000	6860	29.7282	30.2526	30.1558	36.5841	36.865	36.9361	36.6707	35.8852	37.0267	30.6591	30.2836
3.63898	6.47597	Q9HA64	Q9HA64	Ketosamine-3-kinase	FN3KRP	12	12	12	37.9	37.9	37.9	34.412	0	63.892	4807700000	75	21.9361	21.8726	22.1645	23.4574	24.8775	23.8456	28.4207	29.3675	27.613	25.4225	26.9203
4.52316	6.41792	P35241	P35241	Radixin	RDX	63	42	42	73.8	53	53	68.563	0	323.31	644100000000	2473	28.0062	28.4207	28.5297	34.6857	35.0218	35.4804	34.9896	34.2178	35.0029	28.5362	28.8463
2.71942	6.3819	O75436	O75436	Vacuolar protein sorting-associated protein 26A	VPS26A	17	17	16	62.4	62.4	60.2	38.169	0	203.28	14507000000	153	23.0672	24.5282	21.7876	29.7563	29.0829	27.9607	30.1705	29.5075	28.8507	26.8838	27.6396
4.30547	6.33815	P22061	P22061	Protein-L-isoaspartate(D-aspartate) O-methyltransferase	PCMT1	13	13	13	66.1	66.1	66.1	24.636	0	323.31	8034500000	76	21.9772	22.2726	21.7906	23.5777	22.6266	24.6065	28.2501	28.934	27.8707	27.2435	27.4898
2.72574	6.32051	P35606	P35606	Coatomer subunit beta	COPB2	70	70	70	82.8	82.8	82.8	102.49	0	323.31	286820000000	1762	27.9858	28.2681	26.4268	35.0024	33.5888	33.8072	34.7567	34.2766	32.609	27.9037	26.2835
1.75399	6.26445	Q9Y2S7	Q9Y2S7	Polymerase delta-interacting protein 2	POLDIP2	21	21	21	64.9	64.9	64.9	42.033	0	323.31	55983000000	534	26.4749	29.785	24.4726	28.5304	28.9338	27.8168	33.1534	32.436	33.9365	31.3099	32.7554
3.50475	6.24168	Q9UBQ0	Q9UBQ0	Vacuolar protein sorting-associated protein 29	VPS29	6	6	6	36.3	36.3	36.3	20.505	0	145.02	7089300000	40	22.6383	21.5771	20.8138	26.5244	25.0823	26.712	28.0292	27.7368	27.9882	23.0467	28.5217
2.54738	6.20428	P06493	P06493	Cyclin-dependent kinase 1	CDK1	25	25	23	87.9	87.9	81.5	34.095	0	323.31	44956000000	333	23.8646	23.52	25.1319	30.6561	31.0043	31.2462	31.811	28.9948	30.3236	24.9767	24.135
1.92018	6.14997	P53621	P53621	Coatomer subunit alpha;Xenin;Proxenin	COPA	100	100	100	76.6	76.6	76.6	138.34	0	323.31	208570000000	2070	30.3098	29.4952	26.0445	35.3162	34.255	33.7189	35.3289	35.2542	33.7162	28.9762	28.0759
3.03561	5.88095	Q5T440	Q5T440	Putative transferase CAF17, mitochondrial	IBA57	12	12	12	45.5	45.5	45.5	38.155	0	70.034	1591900000	63	20.5418	22.3022	21.7521	25.208	26.1941	26.7943	26.5734	27.8663	27.7993	26.8234	27.2061
2.83529	5.70272	O43414	O43414	ERI1 exoribonuclease 3	ERI3	7	7	7	23.1	23.1	23.1	37.238	0	41.64	5372400000	56	21.8315	21.6632	21.145	20.4159	21.3603	22.8109	28.0198	27.8801	25.8479	25.9002	26.4499
1.83597	5.61591	O94952	O94952	F-box only protein 21	FBXO21	16	16	16	37.9	37.9	37.9	72.269	0	83.665	2744800000	51	21.6725	22.4248	20.6366	21.785	22.6696	22.2291	28.9478	24.75	27.8838	23.4668	25.3948
4.30188	5.55831	Q96L92;O60759	Q96L92	Sorting nexin-27	SNX27	38	38	38	78.7	78.7	78.7	61.264	0	323.31	183280000000	1266	28.887	29.5316	28.597	29.298	28.9876	28.5358	34.6858	34.3296	34.675	33.5379	34.8954
3.88082	5.48655	Q96CU9	Q96CU9	FAD-dependent oxidoreductase domain-containing protein 1	FOXRED1	13	13	13	39.5	39.5	39.5	53.811	0	101.46	2602200000	61	22.6064	23.1868	22.4827	22.4041	23.2257	22.4907	27.772	28.8287	28.1349	25.9031	25.0965
1.85281	5.46533	P27361;P31152;Q16659	P27361	Mitogen-activated protein kinase 3	MAPK3	15	11	11	40.4	28.2	28.2	43.135	0	31.132	2231700000	33	25.1878	20.8302	22.0396	22.9703	21.1975	23.3218	27.8104	28.4014	28.2417	26.759	27.6534
2.09746	5.43668	Q15437	Q15437	Protein transport protein Sec23B	SEC23B	40	37	37	71.7	68.8	68.8	86.478	0	323.31	7173000000	193	23.5122	23.1329	21.9567	28.0505	25.8679	25.2152	29.9609	26.4946	28.4564	28.828	28.3743
4.19368	5.42907	Q00535	Q00535	Cyclin-dependent-like kinase 5	CDK5	17	16	16	59.9	57.2	57.2	33.304	0	52.825	4503800000	79	21.5076	21.779	21.6708	23.9505	25.41	25.2354	26.8241	27.6832	26.7374	26.2873	26.6337
1.9718	5.3777	P32119	P32119	Peroxiredoxin-2	PRDX2	14	13	13	67.2	61.6	61.6	21.892	0	155.27	16326000000	94	24.1878	26.0276	22.2822	26.017	24.2781	26.7218	28.7458	29.4279	30.4571	29.9143	27.6713
2.20654	5.32219	Q96GP6	Q96GP6	Scavenger receptor class F member 2	SCARF2	7	7	7	10.7	10.7	10.7	92.383	0	10.435	1154900000	17	21.1922	21.4925	22.7447	21.2401	21.7361	21.8103	25.3581	28.1687	27.8693	25.9444	27.1929
2.78987	5.2788	Q9BT40	Q9BT40	Inositol polyphosphate 5-phosphatase K	INPP5K	17	17	17	39.1	39.1	39.1	51.09	0	54.626	8218400000	185	22.9863	24.8033	24.698	25.8922	24.8699	25.2889	30.1551	28.9071	29.2619	22.2566	27.0971
4.29347	5.2651	O60762	O60762	Dolichol-phosphate mannosyltransferase subunit 1	DPM1	9	9	9	43.5	43.5	43.5	29.634	0	186.47	2683600000	49	21.1135	21.7091	21.2104	21.4443	23.6914	24.6454	26.5349	27.0185	26.2749	25.6654	24.837
3.22002	5.24873	P62633	P62633	Cellular nucleic acid-binding protein	CNBP	7	7	7	47.5	47.5	47.5	19.463	0	263.74	10808000000	102	22.544	21.9758	22.9295	22.2792	24.2552	24.7693	27.9852	28.3657	26.8446	26.0545	27.2102
1.58819	5.24278	Q9Y4L1;Q9BXT5	Q9Y4L1	Hypoxia up-regulated protein 1	HYOU1	30	30	30	36.5	36.5	36.5	111.33	0	58.051	3859700000	147	25.5953	24.3937	21.8987	26.4832	29.1345	28.3315	27.8876	31.2886	28.4398	27.8948	27.281
2.59375	5.20789	Q9Y4X5	Q9Y4X5	E3 ubiquitin-protein ligase ARIH1	ARIH1	14	14	14	35.2	35.2	35.2	64.117	0	80.4	1392600000	37	21.5858	21.4794	21.1485	21.344	21.8204	22.2682	28.1012	26.1604	25.5757	22.7033	24.3821
1.82832	5.1723	Q8NBS9	Q8NBS9	Thioredoxin domain-containing protein 5	TXNDC5	20	20	20	52.1	52.1	52.1	47.628	0	229.75	26582000000	178	26.2871	25.701	23.1263	25.7765	24.7365	25.2768	31.8208	29.3676	29.4429	30.1665	31.3516
3.00447	5.14838	Q8IV08	Q8IV08	Phospholipase D3	PLD3	7	7	7	16.9	16.9	16.9	54.705	0	46.987	2529700000	31	22.3507	22.6429	21.3986	23.9043	22.3029	20.8761	28.0716	27.2981	26.4677	27.0593	26.7028
3.61713	5.08917	Q9H5Z1	Q9H5Z1	Probable ATP-dependent RNA helicase DHX35	DHX35	20	20	20	36.4	36.4	36.4	78.909	0	40.511	1419400000	47	21.9961	21.1579	21.6548	23.9719	21.3665	22.384	27.0057	26.0332	27.0374	27.7152	24.6301
1.94632	5.07412	Q12959;Q15700	Q12959	Disks large homolog 1	DLG1	21	21	19	31.5	31.5	29.5	100.45	0	160.08	4221500000	86	23.0658	24.1231	20.6104	22.6892	24.461	23.9131	28.6151	27.1556	27.2511	28.8849	30.842
4.08668	5.03933	Q96C36	Q96C36	Pyrroline-5-carboxylate reductase 2	PYCR2	10	9	9	35.3	31.2	31.2	33.637	0	107.69	1558400000	57	21.6493	21.2613	22.0209	26.3069	25.9415	26.3899	27.115	26.4965	26.438	27.9304	29.7135
2.86417	4.9876	P41227;Q9BSU3	P41227	N-alpha-acetyltransferase 10	NAA10	11	11	11	59.6	59.6	59.6	26.458	0	202.51	2320700000	52	21.1285	21.7969	22.3136	22.1312	24.4335	23.8892	25.9292	26.547	27.7256	24.6637	25.2521
3.37531	4.97027	Q9NUP9;Q9HAP6	Q9NUP9	Protein lin-7 homolog C	LIN7C	7	7	5	44.7	44.7	31.5	21.834	0	73.51	3177200000	38	21.4022	22.2466	22.0588	22.2336	22.481	21.2929	26.4176	26.5648	27.636	27.2557	25.9533
2.62445	4.96255	Q13490;Q13489	Q13490	Baculoviral IAP repeat-containing protein 2	BIRC2	14	14	14	25.1	25.1	25.1	69.899	0	33.902	1312900000	40	21.8571	22.6622	21.3786	24.4288	26.0696	25.5711	25.6893	27.5794	27.5168	24.1292	22.8143
1.77294	4.94711	P10599	P10599	Thioredoxin	TXN	10	10	10	88.6	88.6	88.6	11.737	0	229.64	14087000000	99	23.8292	23.1851	23.2787	21.9221	23.3732	22.0054	30.2279	26.0296	28.8768	23.4849	29.9496
1.4756	4.90462	Q14315	Q14315	Filamin-C	FLNC	69	58	58	32	28.3	28.3	291.02	0	103.63	2449400000	188	27.3649	23.5792	23.1866	27.6929	24.6029	24.2531	30.9821	28.2999	29.5625	29.3292	27.8473
3.23181	4.87948	Q9NQT5	Q9NQT5	Exosome complex component RRP40	EXOSC3	12	12	12	60	60	60	29.572	0	196.14	6230000000	78	20.9919	22.6486	22.072	26.0375	26.1993	26.7124	26.6227	26.922	26.8062	21.0011	27.3949
1.14835	4.84783	O94832	O94832	Unconventional myosin-Id	MYO1D	27	27	27	31.5	31.5	31.5	116.2	0	67.511	4236200000	47	26.9476	21.0795	21.5519	26.9071	25.8153	26.2369	29.3014	27.3475	27.4737	27.9293	25.8472
3.50228	4.82678	Q9Y620	Q9Y620	DNA repair and recombination protein RAD54B	RAD54B	19	19	19	25.7	25.7	25.7	102.97	0	30.835	1005500000	37	22.5615	21.9408	21.5397	23.974	22.6595	23.3535	27.2621	26.9771	26.2831	24.5662	24.7472
2.9177	4.79643	Q7Z7A3	Q7Z7A3	Cytoplasmic tRNA 2-thiolation protein 1	CTU1	7	7	7	27.6	27.6	27.6	36.45	0	6.7425	4922400000	10	21.1975	21.5227	21.6118	21.2505	22.2903	21.9829	26.2531	25.244	27.2243	22.8735	26.4539
5.00419	4.77367	Q96QZ7	Q96QZ7	Membrane-associated guanylate kinase, WW and PDZ domain-containing protein 1	MAGI1	17	17	17	14.6	14.6	14.6	164.58	0	117.36	900130000	79	22.0338	21.7669	21.9907	22.6226	23.0182	25.5914	26.4055	26.8816	26.8253	28.8113	30.0034
1.68315	4.74154	P48047	P48047	ATP synthase subunit O, mitochondrial	ATP5O	9	9	9	58.7	58.7	58.7	23.277	0	91.781	6434500000	79	22.459	24.9104	21.1751	24.5527	23.8746	25.3777	26.355	27.7972	28.6169	27.5464	28.2144
2.93793	4.72444	Q9Y4X0	Q9Y4X0	AMME syndrome candidate gene 1 protein	AMMECR1	9	6	6	22.8	16.2	16.2	35.463	0	8.5223	784190000	20	21.356	21.8047	22.1877	23.0087	26.2362	25.0592	25.4757	26.979	27.067	25.8674	28.9848
2.49266	4.70979	P21912	P21912	Succinate dehydrogenase [ubiquinone] iron-sulfur subunit, mitochondrial	SDHB	9	9	9	37.1	37.1	37.1	31.629	0	21.338	2231000000	45	22.8862	22.4419	20.6244	21.8206	21.2446	23.5005	26.1732	26.7836	27.1252	26.5383	25.8438
4.39717	4.70421	O75663	O75663	TIP41-like protein	TIPRL	11	11	11	57	57	57	31.444	0	40.47	1426300000	35	21.8987	21.6966	21.8408	23.2044	24.4428	25.1692	26.2996	26.981	26.2682	21.3778	22.372
1.40612	4.69856	Q9NYU2	Q9NYU2	UDP-glucose:glycoprotein glucosyltransferase 1	UGGT1	28	28	26	23.2	23.2	22.1	177.19	0	121.57	2069200000	68	25.2775	21.5789	21.5402	24.3268	22.3151	22.9404	29.2383	27.253	26.001	26.8809	25.8051
2.36433	4.68733	Q8NHV4	Q8NHV4	Protein NEDD1	NEDD1	8	8	8	15.5	15.5	15.5	71.965	0.00034388	4.8917	374680000	9	20.3145	20.8948	22.7781	21.933	22.2616	22.2357	25.4091	26.398	26.2422	26.1095	26.9197
3.56444	4.65159	Q96SZ6	Q96SZ6	CDK5 regulatory subunit-associated protein 1	CDK5RAP1	7	7	7	14.5	14.5	14.5	67.688	0	152.21	600040000	36	21.1718	21.311	21.0522	21.8941	22.4113	23.4207	25.169	26.4817	25.8391	24.6105	24.806
1.21361	4.64515	Q15084	Q15084	Protein disulfide-isomerase A6	PDIA6	17	17	17	45.7	45.7	45.7	48.121	0	160.72	7870600000	86	23.1924	25.7121	20.7648	21.7293	23.4247	23.2317	30.0368	27.0231	26.5448	27.5872	28.147
1.47992	4.63909	P53618	P53618	Coatomer subunit beta	COPB1	52	52	52	60.9	60.9	60.9	107.14	0	323.31	22652000000	302	27.2499	25.2942	22.6468	31.2657	27.4642	28.6846	30.6636	29.7727	28.6719	25.6022	22.7035
1.30329	4.60656	Q5TAX3	Q5TAX3	Terminal uridylyltransferase 4	ZCCHC11	9	8	8	5.6	5	5	185.16	0	4.9872	2562200000	10	26.6854	21.2555	22.3719	22.7887	23.1299	19.5323	28.117	27.9681	28.0474	28.0817	22.0409
3.3475	4.53952	Q13643	Q13643	Four and a half LIM domains protein 3	FHL3	9	9	9	45.7	45.7	45.7	31.192	0	87.783	2453500000	48	21.6034	22.6322	21.6089	21.3255	22.601	21.2833	27.0009	26.1829	26.2794	26.2386	25.9731
3.39211	4.53271	O00170	O00170	AH receptor-interacting protein	AIP	8	8	8	28.8	28.8	28.8	37.636	0	16.404	416910000	25	21.1786	21.7187	21.9662	23.1641	25.1096	24.3402	25.8603	25.7584	26.8429	23.2231	26.2396
2.94151	4.53181	Q04837	Q04837	Single-stranded DNA-binding protein, mitochondrial	SSBP1	8	8	8	52.7	52.7	52.7	17.259	0	323.31	5534100000	57	22.0375	20.7036	21.6973	26.4538	26.3892	24.5066	26.3915	26.3714	25.2708	22.2483	28.197
1.82377	4.49006	Q86VI3	Q86VI3	Ras GTPase-activating-like protein IQGAP3	IQGAP3	36	35	35	27.5	26.9	26.9	184.7	0	108.83	1422800000	73	24.0753	24.4782	21.7606	23.0324	21.5885	22.7864	28.6237	28.6319	26.5286	23.557	23.5043
0.879149	4.41453	Q15796;O15198	Q15796	Mothers against decapentaplegic homolog 2	SMAD2	5	5	3	12.6	12.6	7.5	52.306	0	8.6423	1357200000	14	21.5843	27.5544	19.9441	22.5377	22.0889	20.8605	27.1286	28.1372	27.0605	22.6872	28.1495
2.87081	4.36908	P25685	P25685	DnaJ homolog subfamily B member 1	DNAJB1	11	11	10	32.6	32.6	32.6	38.044	0	140.43	1690700000	44	22.6394	23.721	22.5934	23.4828	23.9554	22.2083	26.754	28.1288	27.1783	24.7973	25.284
2.07999	4.36713	Q9Y6M4	Q9Y6M4	Casein kinase I isoform gamma-3	CSNK1G3	14	14	5	36	36	20.6	51.388	0	28.189	1442700000	58	23.8913	22.6691	20.9207	23.9044	22.3276	23.7925	26.5197	27.3665	26.6964	22.5583	23.7612
2.89284	4.35285	Q13951	Q13951	Core-binding factor subunit beta	CBFB	8	8	8	39.6	39.6	39.6	21.508	0	85.497	2404200000	28	22.639	21.4542	21.0856	22.3996	22.3038	21.1623	26.3364	26.3556	25.5454	25.5908	26.5372
3.15623	4.35129	Q6DCA0	Q6DCA0	AMMECR1-like protein	AMMECR1L	9	9	6	32.3	32.3	25.2	34.499	0	53.209	1240500000	24	21.8814	22.1947	22.9975	21.6461	26.0486	24.9881	26.1716	26.6827	27.2733	27.2206	30.0012
1.39315	4.31891	P14618;P30613	P14618	Pyruvate kinase PKM	PKM	30	30	30	64.6	64.6	64.6	57.936	0	307.73	18976000000	298	27.2745	28.8133	24.2019	27.9884	27.4657	26.1636	30.2177	31.959	31.0699	30.5797	31.3269
1.71519	4.28878	Q8N3R9	Q8N3R9	MAGUK p55 subfamily member 5	MPP5	26	26	26	56.3	56.3	56.3	77.293	0	271.33	6570400000	153	22.7024	25.3115	26.1781	24.7358	20.7508	22.3558	29.4666	28.1491	29.4426	29.7547	29.4989
3.54374	4.28408	Q96D46	Q96D46	60S ribosomal export protein NMD3	NMD3	12	12	12	30	30	30	57.603	0	40.189	831170000	37	22.0521	22.1739	22.5519	22.5968	21.3259	22.4383	26.3259	27.1866	26.1177	25.654	25.0701
1.14074	4.26527	P98170	P98170	E3 ubiquitin-protein ligase XIAP	XIAP	14	14	14	32	32	32	56.684	0	43.559	1168900000	68	21.1734	21.6751	22.0419	21.4594	25.287	28.2711	22.4311	27.3366	27.9185	24.0976	25.1972
1.16896	4.26118	Q07955	Q07955	Serine/arginine-rich splicing factor 1	SRSF1	18	18	18	55.2	55.2	55.2	27.744	0	63.548	36955000000	297	26.7679	21.6168	21.8906	28.0489	28.0566	29.5146	27.5564	27.1174	28.385	26.4093	28.9852
1.92122	4.24531	O14757	O14757	Serine/threonine-protein kinase Chk1	CHEK1	19	19	19	40.8	40.8	40.8	54.433	0	91.754	4208100000	96	24.4202	26.1494	23.0742	24.4836	24.4531	25.4714	28.5647	29.5545	28.2606	28.321	26.6782
2.93621	4.16994	P23193	P23193	Transcription elongation factor A protein 1	TCEA1	9	9	7	31.6	31.6	23.9	33.969	0	24.292	463630000	19	22.7866	21.9208	21.385	24.1065	22.3766	23.3722	25.8406	25.9777	26.7838	22.8669	25.6534
3.51468	4.15746	Q9NW64	Q9NW64	Pre-mRNA-splicing factor RBM22	RBM22	10	10	10	27.4	27.4	27.4	46.895	0	36.21	932820000	25	21.6651	22.1728	22.8351	21.1794	20.312	21.4134	26.345	26.2161	26.5842	21.474	25.1512
3.59143	4.15406	P28482	P28482	Mitogen-activated protein kinase 1	MAPK1	20	20	16	60.8	60.8	52.2	41.389	0	104.3	20458000000	236	26.5016	27.2654	26.5035	27.6318	26.9536	26.7727	30.5284	30.8968	31.3074	30.1577	30.652
1.53624	4.14616	Q6PJ69	Q6PJ69	Tripartite motif-containing protein 65	TRIM65	13	13	13	34.6	34.6	34.6	57.353	0	79.137	1768700000	39	22.9571	24.1199	20.4496	23.2116	21.6067	22.6322	27.83	26.3763	25.7587	24.6712	25.3617
2.74518	4.1357	P25786	P25786	Proteasome subunit alpha type-1	PSMA1	16	16	16	62	62	62	29.555	0	282.87	14104000000	188	25.2975	23.923	25.3364	27.6075	28.7935	28.3586	29.3668	29.2307	28.3664	21.9559	25.6733
4.30601	4.11532	Q9H0I2	Q9H0I2	Enkurin domain-containing protein 1	ENKD1	6	6	6	20.2	20.2	20.2	38.759	0	12.306	358430000	10	21.3064	21.5811	20.9638	21.9116	22.3932	21.6	25.4409	25.1539	25.6023	23.6542	24.7232
4.46019	4.11232	Q9Y230	Q9Y230	RuvB-like 2	RUVBL2	40	40	40	79.9	79.9	79.9	51.156	0	323.31	119590000000	891	28.9585	29.3696	28.7368	30.2756	29.4542	29.8586	33.2828	33.1162	33.0029	31.8975	32.8638
3.39805	4.09765	Q8NDZ4	Q8NDZ4	Deleted in autism protein 1	C3orf58	11	11	11	33.3	33.3	33.3	49.481	0	14.31	900040000	24	21.6941	20.5404	21.2865	24.1558	22.5602	23.0758	25.3435	24.9585	25.5119	21.7066	25.3384
3.50985	4.09293	P12004	P12004	Proliferating cell nuclear antigen	PCNA	8	8	8	41	41	41	28.768	0	188.28	1077100000	34	22.002	21.582	21.3172	24.7093	25.6523	25.3305	25.3427	25.5449	26.2924	22.1119	25.8239
1.42726	4.08786	Q9Y678	Q9Y678	Coatomer subunit gamma-1	COPG1	49	49	45	70.7	70.7	65	97.717	0	323.31	15745000000	265	26.5496	22.8983	23.2838	31.145	28.1418	28.0966	29.5609	28.1305	27.3039	24.8188	25.628
3.35146	4.08184	Q9NZN5	Q9NZN5	Rho guanine nucleotide exchange factor 12	ARHGEF12	13	13	13	10.8	10.8	10.8	173.23	0	26.055	316060000	24	21.746	21.4006	20.6036	22.6126	22.2179	22.4416	25.6755	25.053	25.2672	26.6155	26.029
2.56852	4.07067	Q9NRX1	Q9NRX1	RNA-binding protein PNO1	PNO1	10	10	10	47.6	47.6	47.6	27.924	0	123.21	8110000000	124	21.9821	23.0943	21.3847	25.2858	26.2841	28.133	25.5221	26.6842	26.4668	21.5808	26.0064
2.44507	4.05174	P12236	P12236	ADP/ATP translocase 3;ADP/ATP translocase 3, N-terminally processed	SLC25A6	18	9	5	55.7	30.9	13.1	32.866	0	167.07	5008900000	79	23.7336	24.8369	22.6909	24.3825	24.5123	26.4173	27.3482	27.9874	28.0809	26.3032	27.6852
1.85847	4.02128	O75970	O75970	Multiple PDZ domain protein	MPDZ	15	15	15	10.9	10.9	10.9	221.62	0	42.391	371380000	21	20.7352	20.7698	22.6532	22.1637	22.8004	22.9306	26.558	24.0763	25.5877	25.3753	22.625
1.16674	4.00781	O14936	O14936	Peripheral plasma membrane protein CASK	CASK	15	15	15	22.7	22.7	22.7	105.12	0	63.874	770760000	29	25.0335	20.7558	20.2677	23.5153	21.1238	24.0531	27.0296	25.9699	25.0808	27.2181	26.886
2.45658	3.96884	Q7L592	Q7L592	NADH dehydrogenase [ubiquinone] complex I, assembly factor 7	NDUFAF7	8	8	8	21.5	21.5	21.5	49.237	0	22.028	10896000000	12	21.2326	22.1569	23.2942	26.2859	21.6154	25.4821	26.6105	26.2016	25.778	23.4457	22.3695
1.49646	3.93065	Q6P1N0	Q6P1N0	Coiled-coil and C2 domain-containing protein 1A	CC2D1A	29	29	29	33.8	33.8	33.8	104.06	0	63.887	3496700000	95	25.9096	24.0752	22.0101	26.261	26.0755	26.4647	28.0703	28.6414	27.0751	25.9731	24.0478
1.77765	3.92646	Q86WA8	Q86WA8	Lon protease homolog 2, peroxisomal	LONP2	24	24	24	37.7	37.7	37.7	94.615	0	103.47	2059500000	63	23.5289	21.9059	24.8584	24.8505	21.2698	24.2957	28.2961	27.2093	26.5672	27.2025	24.8865
4.17605	3.9253	Q8NCN4	Q8NCN4	E3 ubiquitin-protein ligase RNF169	RNF169	8	8	8	12.9	12.9	12.9	77.193	0	9.7393	587790000	20	21.5172	21.8756	22.159	22.9581	22.2783	20.7549	25.5121	25.8955	25.9201	23.0523	24.7099
3.72706	3.92347	Q15717	Q15717	ELAV-like protein 1	ELAVL1	8	8	8	28.5	28.5	28.5	36.091	0	71.122	2695900000	46	21.5135	21.6723	21.798	24.3891	25.1142	25.522	25.0334	25.7392	25.9817	23.4292	26.0918
1.1362	3.89113	P60891;P11908;P21108	P60891	Ribose-phosphate pyrophosphokinase 1	PRPS1	10	10	10	43.1	43.1	43.1	34.834	0	55.858	1325600000	52	23.5259	20.5986	25.8301	24.9216	25.0454	24.8188	26.4081	26.9574	28.2624	24.6995	25.8616
2.11991	3.88932	P43897	P43897	Elongation factor Ts, mitochondrial	TSFM	19	19	19	62.5	62.5	62.5	35.39	0	315.88	30807000000	279	26.8418	28.3687	26.4943	28.1623	29.0179	28.7977	30.0766	31.543	31.7532	30.084	32.2557
3.33222	3.88204	Q9P2R7	Q9P2R7	Succinyl-CoA ligase [ADP-forming] subunit beta, mitochondrial	SUCLA2	7	7	7	14.5	14.5	14.5	50.317	0	10.898	901550000	13	22.8557	22.4623	21.6952	24.774	22.4684	22.9064	26.1281	26.5013	26.03	21.6134	25.8686
0.825768	3.86981	Q8WXH0	Q8WXH0	Nesprin-2	SYNE2	3	3	3	0.7	0.7	0.7	796.43	0.0003413	4.7169	11489000000	16	21.6463	23.4165	20.9532	28.6762	29.9509	21.2242	28.0515	27.7843	21.7897	22.5129	21.7133
2.20474	3.86196	Q96S44	Q96S44	TP53-regulating kinase	TP53RK	5	5	5	27.3	27.3	27.3	28.16	0	20.456	714710000	15	23.4139	21.6527	21.1163	22.0796	22.1659	21.276	25.5973	26.3873	25.7841	21.8668	24.8086
1.07578	3.85967	Q8NI35	Q8NI35	InaD-like protein	INADL	28	28	28	22.2	22.2	22.2	196.37	0	117.09	1179300000	74	21.8584	24.8812	20.3498	22.8676	23.6208	22.1498	28.1208	24.5623	25.9853	26.3444	26.7863
2.18464	3.8425	P24752	P24752	Acetyl-CoA acetyltransferase, mitochondrial	ACAT1	16	16	16	50.6	50.6	50.6	45.199	0	118.01	3762100000	67	24.5147	24.8258	22.5792	24.8969	23.8275	25.3613	28.0611	28.031	27.3551	26.4097	26.2276
3.6595	3.84093	Q9UHQ1	Q9UHQ1	Nuclear prelamin A recognition factor	NARF	10	10	8	27	27	22.1	51.156	0	53.913	533750000	34	21.9199	22.1028	21.5391	23.1486	21.3462	21.4839	25.2013	25.8553	26.028	21.5358	25.4972
2.45634	3.83735	Q9Y5X3	Q9Y5X3	Sorting nexin-5	SNX5	9	9	9	23.8	23.8	23.8	46.816	0	18.754	665720000	21	21.3564	22.5774	20.6207	23.5695	21.9316	22.7333	25.797	25.3249	24.9446	21.9561	21.4954
2.95868	3.83604	Q12933	Q12933	TNF receptor-associated factor 2	TRAF2	13	13	13	30.7	30.7	30.7	55.859	0	33.951	1207800000	54	23.6734	22.669	22.6124	23.601	24.3988	24.5717	26.7908	27.3546	26.3175	22.5404	21.8553
2.65365	3.83472	Q9Y265	Q9Y265	RuvB-like 1	RUVBL1	29	29	29	80.3	80.3	80.3	50.227	0	323.31	89937000000	829	29.0297	29.4137	27.9563	29.8648	29.7215	28.5938	33.0406	32.8922	31.971	30.9984	30.8656
2.14297	3.81826	Q9NRD5	Q9NRD5	PRKCA-binding protein	PICK1	9	9	9	26.5	26.5	26.5	46.6	0	59.565	755520000	24	21.0029	23.337	21.8013	21.3047	21.2242	22.9677	26.2888	25.2433	26.0638	25.8376	27.8563
2.08828	3.81123	Q6PJT7	Q6PJT7	Zinc finger CCCH domain-containing protein 14	ZC3H14	20	20	20	37.1	37.1	37.1	82.875	0	125.16	4655000000	130	23.9741	23.8946	21.99	23.7929	24.6163	21.4396	27.8896	26.3891	27.0137	27.3148	27.1404
2.6345	3.80043	O14965;Q9UQB9	O14965	Aurora kinase A	AURKA	25	25	23	68.5	68.5	66	45.809	0	154.83	7465700000	177	25.9395	26.1919	24.6253	27.3096	26.7037	26.2199	29.2031	29.9004	29.0544	25.839	28.1435
1.73137	3.78957	Q9Y6W3	Q9Y6W3	Calpain-7	CAPN7	17	17	17	23.1	23.1	23.1	92.651	0	19.144	584860000	33	24.0294	22.4387	20.6246	24.1461	21.918	20.0791	26.3472	26.0913	26.0229	25.9314	25.8182
2.75759	3.76756	Q96KP4	Q96KP4	Cytosolic non-specific dipeptidase	CNDP2	13	13	13	38.3	38.3	38.3	52.878	0	37.059	522430000	18	20.936	21.4124	22.0787	21.16	21.9164	21.6713	26.0081	24.9073	24.8144	22.1791	24.9893
2.67168	3.75915	O43464;P83110	O43464	Serine protease HTRA2, mitochondrial	HTRA2	11	11	11	33.6	33.6	33.6	48.84	0	55.862	1819100000	49	22.7071	23.154	21.4939	27.9253	27.1113	26.6192	26.2779	25.8447	26.5099	28.7884	28.6724
3.67794	3.74985	Q6P5R6	Q6P5R6	60S ribosomal protein L22-like 1	RPL22L1	7	5	5	64.8	57.4	57.4	14.606	0	323.31	25011000000	127	22.4355	21.5208	21.8659	22.1474	25.7191	24.9851	25.9005	25.6758	25.4955	22.4874	25.8475
2.57857	3.74823	Q92506	Q92506	Estradiol 17-beta-dehydrogenase 8	HSD17B8	7	7	7	33.7	33.7	33.7	26.973	0	43.244	555790000	27	21.8274	22.7224	21.5669	21.6204	21.8251	21.1053	25.0086	26.5342	25.8187	23.6569	25.5826
2.04715	3.74578	Q6YN16	Q6YN16	Hydroxysteroid dehydrogenase-like protein 2	HSDL2	8	8	8	22.5	22.5	22.5	45.394	0	14.669	556790000	17	21.9121	22.0508	21.5342	24.2787	20.6369	22.6469	24.069	26.626	26.0393	21.0885	24.9413
2.53481	3.73304	Q53H96	Q53H96	Pyrroline-5-carboxylate reductase 3	PYCRL	7	7	7	35.8	35.8	35.8	28.663	0	15.575	432090000	25	21.991	21.7931	21.4683	20.8352	22.2005	21.776	25.1953	24.6993	26.557	22.4433	22.3744
1.02256	3.72354	Q9UBF2	Q9UBF2	Coatomer subunit gamma-2	COPG2	36	32	32	61.1	55.3	55.3	97.621	0	323.31	5439700000	143	25.7863	22.1249	20.2394	29.4299	26.1279	25.1212	27.4738	25.8182	26.0292	24.9796	22.8459
1.54848	3.69351	Q9Y399	Q9Y399	28S ribosomal protein S2, mitochondrial	MRPS2	13	13	13	53.4	53.4	53.4	33.249	0	86.51	8579100000	80	21.4649	20.4185	23.9651	26.7501	21.5542	25.2016	26.179	25.67	25.08	21.2068	25.8182
2.93143	3.67389	P52815	P52815	39S ribosomal protein L12, mitochondrial	MRPL12	7	7	7	48	48	48	21.348	0	57.208	12983000000	88	21.116	22.0247	22.4031	26.3569	22.2818	25.8314	25.6442	25.0807	25.8406	25.4855	25.7136
3.83445	3.66916	P61981	P61981	14-3-3 protein gamma;14-3-3 protein gamma, N-terminally processed	YWHAG	14	12	10	59.5	52.2	45.7	28.302	0	112.44	3532900000	55	20.7404	21.4622	20.8021	22.3746	20.7669	23.8006	24.5596	24.9093	24.5433	20.0347	24.7494
1.6764	3.6331	P32322	P32322	Pyrroline-5-carboxylate reductase 1, mitochondrial	PYCR1	12	12	11	44.8	44.8	40.8	33.36	0	39.146	6290000000	90	24.7886	22.0655	21.7388	25.5786	26.4727	26.721	26.6764	26.6984	26.1174	28.3427	29.4486
2.31957	3.62419	Q13185	Q13185	Chromobox protein homolog 3	CBX3	7	7	6	45.9	45.9	37.2	20.811	0	165.82	3473900000	65	21.8285	21.0935	23.2458	21.7283	21.6094	21.3456	25.6087	25.8821	25.5496	25.6426	25.6955
2.6989	3.60992	Q9H649	Q9H649	Putative methyltransferase NSUN3	NSUN3	6	6	6	21.8	21.8	21.8	38.244	0	8.942	205670000	12	21.4843	20.4167	22.1398	23.6367	22.1272	21.4186	25.0024	24.9771	24.891	23.3381	24.1895
1.10622	3.60352	Q9NUA8	Q9NUA8	Zinc finger and BTB domain-containing protein 40	ZBTB40	9	9	9	9.3	9.3	9.3	138.12	0	7.5918	2454500000	13	26.5084	22.6556	21.7752	26.6546	22.3306	22.0509	26.289	27.6328	27.828	22.1445	22.1595
1.30075	3.60186	Q96T60	Q96T60	Bifunctional polynucleotide phosphatase/kinase;Polynucleotide 3-phosphatase;Polynucleotide 5-hydroxyl-kinase	PNKP	12	12	12	32.2	32.2	32.2	57.076	0	51.899	2358300000	39	20.9362	21.8185	21.2325	20.8287	22.2909	21.7565	26.5172	25.859	22.4166	26.6903	20.9914
0.808484	3.59803	O75369	O75369	Filamin-B	FLNB	83	76	74	38.2	36.9	35.6	278.16	0	124.94	4519200000	352	29.5182	27.7676	22.8258	29.6631	24.7212	27.4875	30.8183	29.3592	30.7283	30.5172	29.0393
3.81332	3.58479	P28072	P28072	Proteasome subunit beta type-6	PSMB6	4	4	4	17.6	17.6	17.6	25.357	0	5.2145	1498400000	12	21.1988	21.002	21.1397	21.6681	24.876	24.7359	24.4976	25.1962	24.4011	21.2426	25.2611
1.19728	3.57667	Q9NYK5	Q9NYK5	39S ribosomal protein L39, mitochondrial	MRPL39	17	17	17	50.9	50.9	50.9	38.711	0	41.45	5697800000	121	26.163	25.4638	21.7237	28.8361	28.4988	27.8972	28.5221	27.5965	27.9619	21.5855	25.7045
2.78992	3.56324	Q5RKV6	Q5RKV6	Exosome complex component MTR3	EXOSC6	9	9	9	39	39	39	28.235	0	89.212	5814400000	65	21.241	21.9586	22.7534	24.2045	22.2614	25.6715	25.2476	25.848	25.547	22.8223	25.5086
3.56324	3.55997	O15014	O15014	Zinc finger protein 609	ZNF609	5	5	5	6.9	6.9	6.9	151.19	0	31.64	342510000	6	21.1885	21.0854	21.6438	21.7074	22.0424	21.6124	25.327	24.5139	24.7565	22.8465	23.1075
0.786848	3.53839	Q8NF91	Q8NF91	Nesprin-1	SYNE1	4	4	4	0.7	0.7	0.7	1011.1	0.00032755	3.962	2959200000	9	22.5042	20.7298	21.8844	21.3547	21.8961	25.726	21.8215	28.778	25.1341	26.3427	26.0019
1.59347	3.53438	Q86Y79	Q86Y79	Probable peptidyl-tRNA hydrolase	PTRH1	6	6	6	39.7	39.7	39.7	22.936	0	61.686	2159200000	41	22.0012	22.231	20.3385	22.069	21.6399	21.1616	25.9684	25.7934	23.4121	24.3665	23.8042
2.4014	3.51721	Q9H5V9	Q9H5V9	UPF0428 protein CXorf56	CXorf56	7	7	7	39.6	39.6	39.6	25.624	0	75.1	1429200000	28	22.3001	23.0748	22.8212	20.2616	25.371	23.9819	25.2619	27.1381	26.3476	24.5253	25.0112
1.68367	3.51075	Q7L3T8	Q7L3T8	Probable proline--tRNA ligase, mitochondrial	PARS2	13	13	13	38.1	38.1	38.1	53.262	0	190.87	2918400000	53	24.5828	22.8198	21.7381	25.013	21.4287	21.5647	27.4366	26.3423	25.8941	21.9523	24.5642
2.53096	3.49724	Q14197	Q14197	Peptidyl-tRNA hydrolase ICT1, mitochondrial	ICT1	6	6	6	34	34	34	23.63	0	11.078	1185800000	16	22.361	21.8328	20.8159	21.7182	21.259	23.3906	24.5988	25.5865	25.316	21.9348	25.5827
2.65862	3.4905	Q9Y4Z0	Q9Y4Z0	U6 snRNA-associated Sm-like protein LSm4	LSM4	4	4	4	25.9	25.9	25.9	15.35	0	30.836	8092700000	75	20.7413	21.7042	21.7776	21.7487	22.7892	23.7076	25.4324	25.076	24.1862	21.8912	24.2291
2.61535	3.47957	Q16775	Q16775	Hydroxyacylglutathione hydrolase, mitochondrial	HAGH	7	7	7	31.2	31.2	31.2	33.805	0	37.051	2179900000	46	23.8752	22.7072	22.2233	24.2796	24.1227	24.6397	26.4551	26.15	26.6393	26.2868	26.6377
0.972407	3.47405	P62424	P62424	60S ribosomal protein L7a	RPL7A	20	20	20	54.5	54.5	54.5	29.995	0	233.2	37108000000	259	26.9037	26.7514	21.9028	26.098	27.9328	28.7798	28.0912	29.2129	28.6759	27.6258	28.602
2.2684	3.45656	Q9Y6A4	Q9Y6A4	Cilia- and flagella-associated protein 20	CFAP20	7	7	7	43.5	43.5	43.5	22.774	0	28.279	1994300000	35	22.6122	22.0042	20.504	22.3335	21.1454	21.9912	25.1561	25.2896	25.0442	25.022	22.2213
1.32017	3.44524	Q9NSB8	Q9NSB8	Homer protein homolog 2	HOMER2	21	21	18	53.1	53.1	47.7	40.627	0	83.824	2806100000	52	25.5942	21.9485	24.7798	21.9334	22.4866	23.0849	28.1579	27.9867	26.5137	27.2769	27.3116
1.0533	3.43656	Q6IQ26	Q6IQ26	DENN domain-containing protein 5A	DENND5A	1	1	1	0.9	0.9	0.9	147.09	0.00032819	3.9984	1281200000	20	24.7962	20.3796	24.3906	24.2906	21.8955	25.5661	25.42	27.2013	27.2548	25.0542	28.2526
2.10219	3.41487	Q06830	Q06830	Peroxiredoxin-1	PRDX1	24	24	20	89.4	89.4	74.4	22.11	0	281.3	104390000000	359	28.579	29.4045	27.6995	28.5376	29.0837	29.3822	31.0331	32.226	32.6685	31.6926	32.8024
1.35174	3.4088	Q5TFE4	Q5TFE4	5-nucleotidase domain-containing protein 1	NT5DC1	12	12	12	33.4	33.4	33.4	51.844	0	20.564	345170000	23	22.2216	21.5586	21.1155	22.1535	20.9082	22.3986	22.7941	25.8925	26.4356	21.5879	23.6311
2.25474	3.39958	Q15181	Q15181	Inorganic pyrophosphatase	PPA1	7	7	7	31.1	31.1	31.1	32.66	0	18.231	255360000	26	22.4421	21.822	20.8031	22.8704	21.7286	25.1935	24.2944	25.6116	25.3599	25.5374	25.3728
2.77001	3.39864	Q16831	Q16831	Uridine phosphorylase 1	UPP1	9	9	9	34.2	34.2	34.2	33.934	0	8.6471	399580000	21	21.6991	21.6175	21.0046	22.328	23.5129	24.0245	24.2313	25.586	24.6999	21.8457	25.5785
3.44419	3.3923	Q5W0U4	Q5W0U4	B box and SPRY domain-containing protein	BSPRY	3	3	3	7.5	7.5	7.5	44.381	0.00061501	2.9425	186470000	5	22.1581	21.4397	21.4177	22.0753	22.2602	22.4776	25.4064	24.9878	24.7982	23.0776	20.9047
2.02704	3.38954	P23458	P23458	Tyrosine-protein kinase JAK1	JAK1	9	9	9	10	10	10	133.28	0	15.011	188050000	14	21.2443	21.4468	21.8224	22.0011	21.3295	23.7056	23.7445	26.17	24.7677	25.5327	23.3199
1.02656	3.38934	P15927	P15927	Replication protein A 32 kDa subunit	RPA2	9	9	9	55.9	55.9	55.9	29.247	0	155.97	4336300000	75	26.9115	22.4589	22.2844	25.8486	26.349	25.0976	26.616	27.6843	27.5225	21.2452	25.9088
3.60969	3.37423	Q9NX20	Q9NX20	39S ribosomal protein L16, mitochondrial	MRPL16	9	9	9	37.5	37.5	37.5	28.449	0	47.061	4150800000	59	22.189	22.3983	22.9172	22.3366	20.8381	24.1948	25.5553	26.1117	25.9602	26.2414	25.6972
2.22275	3.37099	Q16527	Q16527	Cysteine and glycine-rich protein 2	CSRP2	9	9	9	56.5	56.5	56.5	20.954	0	33.449	1353000000	25	21.7112	21.915	22.0775	22.0735	22.3955	22.1024	24.0348	26.0339	25.748	25.6033	25.8612
1.15924	3.36153	O60749	O60749	Sorting nexin-2	SNX2	12	12	10	25.6	25.6	21.6	58.47	0	55.173	1189000000	25	21.0032	24.9643	21.5522	22.7137	22.5965	21.1259	26.6366	24.7562	26.2114	25.3586	25.1077
2.9554	3.35867	P28340	P28340	DNA polymerase delta catalytic subunit	POLD1	67	67	67	71.6	71.6	71.6	123.63	0	323.31	40021000000	474	26.8655	26.1393	25.5897	26.7562	26.4783	25.8371	29.7035	29.7202	29.2468	28.8177	28.8849
1.04206	3.35425	Q99880;Q99879;Q99877;Q93079;Q5QNW6;P62807;P58876;P57053;O60814;Q96A08	Q99880;Q99879;Q99877;Q93079;Q5QNW6;P62807;P58876;P57053;O60814;Q96A08	Histone H2B type 1-L;Histone H2B type 1-M;Histone H2B type 1-N;Histone H2B type 1-H;Histone H2B type 2-F;Histone H2B type 1-C/E/F/G/I;Histone H2B type 1-D;Histone H2B type F-S;Histone H2B type 1-K;Histone H2B type 1-A	HIST1H2BL;HIST1H2BM;HIST1H2BN;HIST1H2BH;HIST2H2BF;HIST1H2BC;HIST1H2BD;H2BFS;HIST1H2BK;HIST1H2BA	6	2	2	42.1	7.9	7.9	13.952	0	5.0231	18698000000	75	21.267	24.185	25.0171	25.1643	26.903	27.0265	24.8654	27.6235	28.0429	27.5683	27.1504
1.92742	3.35392	P42696	P42696	RNA-binding protein 34	RBM34	15	15	15	36.3	36.3	36.3	48.564	0	40.439	4588000000	53	21.2964	23.338	21.8815	21.6939	21.6865	21.6292	24.6117	26.1319	25.8341	24.2885	25.6451
5.09567	3.35193	Q14232	Q14232	Translation initiation factor eIF-2B subunit alpha	EIF2B1	12	12	12	50.8	50.8	50.8	33.712	0	37.634	3111500000	40	21.8633	21.7822	21.9629	25.1613	21.7275	24.8101	25.4241	25.1308	25.1093	21.9024	25.1623
2.4115	3.34947	Q2M389	Q2M389	WASH complex subunit 7	KIAA1033	56	56	56	51	51	51	136.4	0	323.31	36921000000	390	24.3675	22.498	23.713	24.7133	21.5359	21.0705	26.984	26.6618	26.9811	22.4515	23.6208
2.69408	3.33513	Q15036	Q15036	Sorting nexin-17	SNX17	9	9	9	28.1	28.1	28.1	52.901	0	84.289	2128700000	29	22.6646	22.3151	21.2918	24.9874	24.7942	25.5849	24.9967	25.5666	25.7137	22.4132	24.2731
3.03498	3.33231	P11802	P11802	Cyclin-dependent kinase 4	CDK4	9	8	8	35	32.3	32.3	33.729	0	27.961	1420200000	27	22.7794	22.783	22.8824	21.4995	25.0003	25.137	26.4036	26.6339	25.4041	22.2655	25.9151
0.635892	3.32919	P32969	P32969	60S ribosomal protein L9	RPL9	12	12	12	65.6	65.6	65.6	21.863	0	323.31	56712000000	411	27.1557	27.3521	20.4711	27.6897	27.7876	28.2359	28.7787	29.1967	26.9911	28.5812	28.3819
2.76986	3.32908	Q9NX24	Q9NX24	H/ACA ribonucleoprotein complex subunit 2	NHP2	5	5	5	47.7	47.7	47.7	17.201	0	275.56	8365000000	83	21.1534	22.609	22.2014	24.8464	21.4397	25.1993	25.5041	25.2728	25.1741	25.2114	25.137
1.59113	3.32536	Q9Y3D9	Q9Y3D9	28S ribosomal protein S23, mitochondrial	MRPS23	10	10	10	52.6	52.6	52.6	21.77	0	88.579	11116000000	110	20.3877	22.9234	20.7804	21.9159	25.0842	25.0832	25.7761	24.2455	24.0459	21.2571	25.1245
1.93855	3.32271	P22830	P22830	Ferrochelatase, mitochondrial	FECH	15	15	15	47.3	47.3	47.3	47.862	0	71.931	1594400000	48	23.2155	24.739	24.7544	23.6087	22.0563	22.4897	26.8463	28.6458	27.185	22.0816	26.5933
1.57587	3.30805	P31040	P31040	Succinate dehydrogenase [ubiquinone] flavoprotein subunit, mitochondrial	SDHA	21	21	21	46.8	46.8	46.8	72.691	0	206.31	5830200000	134	25.0255	26.0508	27.2114	25.1038	26.6741	26.5116	28.3859	29.0084	30.8176	27.479	29.5713
0.851146	3.29047	P47914	P47914	60S ribosomal protein L29	RPL29	4	4	4	21.4	21.4	21.4	17.752	0	25.012	31900000000	82	24.8243	25.918	20.2834	25.0382	25.3415	26.0884	27.207	27.6851	26.005	26.0862	26.5029
2.51696	3.28895	Q9Y4U1	Q9Y4U1	Methylmalonic aciduria and homocystinuria type C protein	MMACHC	7	7	7	38.3	38.3	38.3	31.728	0	69.395	1621600000	43	22.4081	21.9394	20.9372	24.4095	25.7997	24.8081	25.4131	24.5139	25.2245	22.7534	22.0891
1.06739	3.2873	Q9Y3U8	Q9Y3U8	60S ribosomal protein L36	RPL36	4	4	4	30.5	30.5	30.5	12.254	0	10.772	5720100000	46	20.722	20.4418	21.9659	22.5118	23.453	23.0325	21.6436	25.213	26.1351	22.1586	26.4343
1.254	3.28021	P48729;Q8N752	P48729;Q8N752	Casein kinase I isoform alpha;Casein kinase I isoform alpha-like	CSNK1A1;CSNK1A1L	15	15	15	50.1	50.1	50.1	38.914	0	209.01	17086000000	269	26.6956	24.3989	22.8233	28.2034	27.693	27.7533	28.3518	26.9348	28.4719	26.394	27.9392
3.09624	3.26968	O60942	O60942	mRNA-capping enzyme;Polynucleotide 5-triphosphatase;mRNA guanylyltransferase	RNGTT	8	8	8	15.2	15.2	15.2	68.556	0	7.4362	346310000	16	22.222	21.5325	21.873	22.4166	22.4734	21.6708	25.2846	24.5739	25.578	25.1987	25.0262
2.6588	3.26832	O95235	O95235	Kinesin-like protein KIF20A	KIF20A	15	15	15	22.2	22.2	22.2	100.28	0	46.006	4347000000	28	22.726	21.6103	21.6678	23.8118	20.2421	21.6094	25.3136	25.7559	24.7396	24.8376	20.9222
2.57727	3.26296	Q9HBH1	Q9HBH1	Peptide deformylase, mitochondrial	PDF	8	8	8	42	42	42	27.013	0	63.597	1312400000	28	21.3794	22.1181	22.4675	21.6639	21.3911	22.1776	25.6232	25.6209	24.5097	24.7067	25.0616
0.71936	3.26153	P23396	P23396	40S ribosomal protein S3	RPS3	26	26	26	80.7	80.7	80.7	26.688	0	323.31	341080000000	1344	27.8348	29.5659	30.3871	29.2271	32.6621	33.308	28.6969	33.9748	34.9007	32.0739	33.5941
1.52869	3.25035	P48444	P48444	Coatomer subunit delta	ARCN1	35	35	35	62.4	62.4	62.4	57.21	0	135.46	14614000000	219	25.8996	26.6596	23.8409	30.0129	28.4383	27.7036	29.2888	29.1505	27.7119	25.9726	24.8589
0.961649	3.24644	Q13162	Q13162	Peroxiredoxin-4	PRDX4	11	8	8	48.3	41.3	41.3	30.54	0	82.762	3771300000	78	25.9371	21.0184	21.8453	26.1517	21.5594	22.1923	27.0398	25.8256	25.6747	26.4577	26.905
3.49771	3.24308	Q6P1X6	Q6P1X6	UPF0598 protein C8orf82	C8orf82	5	5	5	33.3	33.3	33.3	23.889	0	9.2199	815770000	16	21.6199	21.8166	22.4658	22.3404	20.8072	21.4539	25.0941	25.4397	25.0978	25.5799	25.3982
1.67455	3.24211	Q13868	Q13868	Exosome complex component RRP4	EXOSC2	9	9	9	46.1	46.1	46.1	32.789	0	106.75	5894500000	106	24.0683	21.1536	21.8561	25.1704	24.4335	26.1561	25.5427	25.7252	25.5365	22.4035	24.829
2.53351	3.23577	Q9NPF4	Q9NPF4	Probable tRNA N6-adenosine threonylcarbamoyltransferase	OSGEP	5	5	5	18.8	18.8	18.8	36.426	0	7.5597	1053200000	16	22.3295	22.1374	20.9582	23.7973	21.2683	24.6581	25.0856	24.5807	25.4661	22.2226	25.3061
1.76071	3.2314	Q7Z624	Q7Z624	Calmodulin-lysine N-methyltransferase	CAMKMT	4	4	4	13.3	13.3	13.3	36.128	0	5.2904	180210000	7	20.9628	22.0801	22.3348	22.744	21.0778	21.3214	23.6041	25.7694	25.6983	22.0254	21.9626
1.60808	3.22896	P62258	P62258	14-3-3 protein epsilon	YWHAE	25	25	23	77.6	77.6	74.5	29.174	0	323.31	37532000000	333	26.2498	25.8529	23.358	26.4479	27.7203	28.4496	28.059	28.588	28.5005	27.5112	28.209
2.5055	3.21736	O00116	O00116	Alkyldihydroxyacetonephosphate synthase, peroxisomal	AGPS	12	12	12	26.1	26.1	26.1	72.911	0	20.423	413620000	22	22.2174	20.7996	22.2816	22.9571	21.037	21.046	24.8022	24.8745	25.274	25.5547	25.0772
0.877542	3.19678	Q9NV06	Q9NV06	DDB1- and CUL4-associated factor 13	DCAF13	16	16	16	44.3	44.3	44.3	51.402	0	117.6	6163500000	121	26.1047	21.94	20.438	26.1083	21.8814	24.756	25.8976	26.0553	26.1201	20.8164	25.021
1.18032	3.19173	Q7Z4L5	Q7Z4L5	Tetratricopeptide repeat protein 21B	TTC21B	5	5	5	4.3	4.3	4.3	150.94	0.002637	2.3394	674450000	6	21.3533	21.1201	21.9482	22.9948	22.0384	25.9736	25.019	26.6273	22.3504	21.5568	21.4435
1.46771	3.19152	Q99714	Q99714	3-hydroxyacyl-CoA dehydrogenase type-2	HSD17B10	18	18	18	89.3	89.3	89.3	26.923	0	323.31	7729600000	146	25.6462	23.1742	22.7109	26.5223	25.0004	26.5438	27.7142	27.1618	26.2299	27.0721	27.4221
3.54043	3.18702	Q96P16	Q96P16	Regulation of nuclear pre-mRNA domain-containing protein 1A	RPRD1A	7	7	7	24.4	24.4	24.4	35.719	0	11.651	668470000	25	21.5423	21.4501	22.1492	24.8811	25.3451	24.5362	25.0768	24.5923	25.0336	23.0419	24.4269
0.85577	3.15542	P36551	P36551	Oxygen-dependent coproporphyrinogen-III oxidase, mitochondrial	CPOX	17	17	17	47.4	47.4	47.4	50.151	0	39.672	1957200000	68	26.5236	21.1194	21.8068	26.9173	25.868	25.9437	26.4403	25.8605	26.6151	21.8473	25.5672
2.00705	3.15196	O95551	O95551	Tyrosyl-DNA phosphodiesterase 2	TDP2	7	7	7	24.3	24.3	24.3	40.929	0	165.03	627830000	29	23.0524	23.903	21.7434	23.0835	21.449	23.903	25.5232	26.3039	26.3274	21.8515	25.6921
0.704328	3.14453	P30050	P30050	60S ribosomal protein L12	RPL12	9	9	9	64.2	64.2	64.2	17.818	0	323.31	52731000000	246	27.5865	26.9538	21.2522	28.4136	26.9316	26.8436	28.2634	27.9703	28.9925	28.5084	28.783
0.908857	3.13981	P30043	P30043	Flavin reductase (NADPH)	BLVRB	6	6	6	47.6	47.6	47.6	22.119	0	21.531	979620000	15	21.7965	22.5762	20.8621	22.481	21.3627	22.5983	21.8308	26.1495	26.6738	25.7925	26.6668
1.62626	3.13869	Q96KG9	Q96KG9	N-terminal kinase-like protein	SCYL1	12	12	12	20.8	20.8	20.8	89.63	0	39.072	755520000	22	24.3169	22.4046	21.499	22.8636	21.5581	22.6565	26.3988	25.8704	25.3674	24.228	22.6306
3.44593	3.12913	O75947	O75947	ATP synthase subunit d, mitochondrial	ATP5H	7	7	7	64.6	64.6	64.6	18.491	0	21.912	977890000	24	20.7292	20.8489	21.3456	22.208	21.592	22.4402	24.4741	24.0708	23.7662	24.3615	23.6946
0.826558	3.12895	P62263	P62263	40S ribosomal protein S14	RPS14	13	13	13	70.2	70.2	70.2	16.273	0	248.32	68385000000	308	26.7479	21.0285	24.4757	27.5653	28.3105	28.6263	26.2873	28.2222	27.1295	26.3138	28.6574
2.96212	3.12783	Q6P1R4	Q6P1R4	tRNA-dihydrouridine(16/17) synthase [NAD(P)(+)]-like	DUS1L	6	6	6	16.3	16.3	16.3	53.23	0	59.533	409100000	16	22.289	21.3294	21.7237	23.0035	23.3285	21.3131	24.4245	25.073	25.2281	21.7363	23.9289
1.12615	3.11957	Q15392	Q15392	Delta(24)-sterol reductase	DHCR24	4	4	4	7.4	7.4	7.4	60.101	0.00034014	4.6533	740530000	9	21.2819	24.6253	21.5823	21.6841	21.7936	22.4459	24.3346	26.9188	25.5948	25.6686	25.2673
2.22116	3.10652	Q9UDY4	Q9UDY4	DnaJ homolog subfamily B member 4	DNAJB4	8	7	7	26.4	22.8	22.8	37.806	0	38.666	291470000	14	23.0815	22.0374	21.6126	22.9603	23.7289	21.6889	24.7181	25.2765	26.0565	21.9292	22.4325
2.26891	3.10078	Q9Y697	Q9Y697	Cysteine desulfurase, mitochondrial	NFS1	17	17	17	53.6	53.6	53.6	50.195	0	285	6907500000	96	26.837	25.3155	25.6554	27.329	24.7918	21.4793	29.4387	29.2831	28.3885	26.5538	28.3293
2.29025	3.09007	P35613	P35613	Basigin	BSG	4	4	4	14	14	14	42.2	0.00031182	3.1517	271890000	7	21.0812	21.5504	21.56	22.1126	21.2796	23.5818	23.4229	25.0673	24.9716	21.3064	23.3695
1.74554	3.08483	Q9HCC0	Q9HCC0	Methylcrotonoyl-CoA carboxylase beta chain, mitochondrial	MCCC2	14	14	14	29.7	29.7	29.7	61.332	0	22.262	1786300000	58	24.3723	25.5916	23.3948	24.8117	21.719	24.2947	27.5914	28.3421	26.6796	26.4645	26.5175
2.12822	3.08069	P62495	P62495	Eukaryotic peptide chain release factor subunit 1	ETF1	16	16	16	42.6	42.6	42.6	49.03	0	74.629	4758600000	57	22.9782	21.1036	22.5906	24.2565	24.695	24.5241	25.7121	25.2775	24.9248	21.8139	23.6516
1.00683	3.06636	Q15014	Q15014	Mortality factor 4-like protein 2	MORF4L2	17	17	14	62.5	62.5	53.1	32.307	0	147.26	6266400000	130	25.6318	21.531	21.4369	26.1704	26.71	27.6923	26.1733	25.2248	26.4007	20.6688	27.0724
2.12006	3.05698	P04183	P04183	Thymidine kinase, cytosolic	TK1	9	9	9	50	50	50	25.468	0	39.694	826340000	31	21.1994	21.0095	22.8759	21.6094	22.1734	23.7877	24.5024	25.0429	24.7105	24.7962	24.805
1.13812	3.05407	Q9NQT4	Q9NQT4	Exosome complex component RRP46	EXOSC5	5	5	5	35.3	35.3	35.3	25.249	0	68.5	3023400000	33	20.887	22.0915	20.1769	21.1594	25.9088	19.9153	25.7	24.6999	21.9178	21.8489	21.1035
4.32867	3.04854	Q9HA92	Q9HA92	Radical S-adenosyl methionine domain-containing protein 1, mitochondrial	RSAD1	6	6	6	14.9	14.9	14.9	48.713	0	14.466	203740000	16	21.6935	21.5536	21.975	21.9079	21.8534	20.823	24.6024	24.963	24.8023	21.4212	20.4854
1.13435	3.04195	P30048	P30048	Thioredoxin-dependent peroxide reductase, mitochondrial	PRDX3	10	10	10	41	41	41	27.692	0	203.77	5750800000	66	24.6154	25.1845	21.6887	21.6555	24.297	25.2025	27.8628	27.0942	25.6574	28.5247	25.6995
1.35057	3.04189	P67775;P62714	P67775;P62714	Serine/threonine-protein phosphatase 2A catalytic subunit alpha isoform;Serine/threonine-protein phosphatase 2A catalytic subunit beta isoform	PPP2CA;PPP2CB	11	11	9	46.9	46.9	42.1	35.594	0	116	2352600000	73	24.0296	20.6666	22.9609	26.2762	25.1787	24.5799	26.2968	25.1864	25.2995	22.2109	24.5419
1.37037	3.0418	Q9H857	Q9H857	5-nucleotidase domain-containing protein 2	NT5DC2	16	16	16	36.9	36.9	36.9	60.718	0	35.528	1595200000	62	23.7316	25.3453	22.5853	25.1544	24.6122	24.1462	27.2069	27.9052	25.6755	26.1227	26.1627
2.12535	3.03618	P46100	P46100	Transcriptional regulator ATRX	ATRX	58	58	58	27.4	27.4	27.4	282.58	0	323.31	14422000000	197	21.5637	21.2134	21.383	24.9724	21.2958	23.6487	25.5242	24.2797	23.4648	24.901	20.5955
1.75506	3.02944	Q9BQS8	Q9BQS8	FYVE and coiled-coil domain-containing protein 1	FYCO1	19	19	19	15.9	15.9	15.9	166.98	0	36.66	1143700000	29	23.9748	21.4883	22.3941	23.3494	20.1451	24.6332	26.1852	25.493	25.2674	25.3835	25.4493
1.64128	3.01832	Q6FI81	Q6FI81	Anamorsin	CIAPIN1	11	11	11	37.8	37.8	37.8	33.582	0	30.515	985080000	30	23.9966	24.8957	22.5827	23.9642	24.8099	24.252	25.851	27.2148	27.4643	22.2375	26.4112
1.05629	3.01178	P78346	P78346	Ribonuclease P protein subunit p30	RPP30	15	15	15	63.8	63.8	63.8	29.321	0	287.84	14630000000	232	25.4399	21.723	22.5711	26.7686	25.5382	26.3652	27.5936	26.0878	25.0879	25.6448	25.4109
2.21724	3.00963	Q14192	Q14192	Four and a half LIM domains protein 2	FHL2	7	7	7	33.7	33.7	33.7	32.193	0	71.523	546260000	17	20.7955	22.2048	22.4081	20.5042	21.2478	22.164	24.8613	24.3496	25.2264	22.2872	25.7631
3.50195	3.00697	P63151;Q00005;Q9Y2T4	P63151	Serine/threonine-protein phosphatase 2A 55 kDa regulatory subunit B alpha isoform	PPP2R2A	20	20	12	54.8	54.8	35.6	51.691	0	323.31	16583000000	202	23.9556	24.2686	24.2695	24.0579	21.421	24.5427	26.7	27.3645	27.4501	24.3861	25.8167
1.61369	3.0043	Q15788	Q15788	Nuclear receptor coactivator 1	NCOA1	5	5	5	5.2	5.2	5.2	156.75	0	83.989	709940000	13	23.9097	21.2765	21.5113	22.8608	22.2512	22.7999	25.0768	25.126	25.5077	21.4786	22.0685
2.3495	2.99936	P54619	P54619	5-AMP-activated protein kinase subunit gamma-1	PRKAG1	6	6	5	20.5	20.5	17.5	37.579	0	6.5667	189400000	11	21.7768	20.8936	21.9943	22.5052	22.3873	23.6847	23.9907	24.3544	25.3177	21.9574	24.7831
2.26511	2.98617	P43307	P43307	Translocon-associated protein subunit alpha	SSR1	4	4	4	19.9	19.9	19.9	32.235	0	11.683	712880000	16	22.2045	23.3725	21.7014	24.2585	24.9231	25.2609	25.7156	24.9609	25.5604	22.0728	26.7873
0.606065	2.97107	P18124	P18124	60S ribosomal protein L7	RPL7	17	17	17	47.6	47.6	47.6	29.225	0	101.86	31236000000	179	27.2109	26.9069	20.5093	27.0288	26.0452	27.0665	27.393	28.155	27.9923	27.8623	28.2618
2.38988	2.96433	Q9Y2Q3	Q9Y2Q3	Glutathione S-transferase kappa 1	GSTK1	5	5	5	30.1	30.1	30.1	25.497	0	54.271	636030000	19	21.7232	20.8315	22.4372	21.9645	21.3713	21.6193	24.5914	24.9687	24.3247	24.4634	24.6656
1.15531	2.96381	Q9BYB4	Q9BYB4	Guanine nucleotide-binding protein subunit beta-like protein 1	GNB1L	13	13	13	51.4	51.4	51.4	35.618	0	111.49	5168500000	119	26.8003	26.3971	23.026	28.4381	28.8533	27.9546	28.5245	28.5256	28.0647	27.444	27.1831
1.52746	2.96262	Q8WVD3	Q8WVD3	E3 ubiquitin-protein ligase RNF138	RNF138	8	8	8	51	51	51	28.192	0	155.98	3574200000	56	22.1784	21.552	21.6353	21.163	22.0211	23.0587	23.0894	25.1151	26.0491	21.8156	23.8817
1.2449	2.95867	Q5JPH6	Q5JPH6	Probable glutamate--tRNA ligase, mitochondrial	EARS2	12	12	12	27.3	27.3	27.3	58.688	0	20.389	997660000	30	24.4354	23.5213	20.8391	24.6573	22.1461	25.0177	26.4533	25.6757	25.5429	21.0121	24.7603
5.10943	2.95621	P05141;Q9H0C2	P05141	ADP/ATP translocase 2;ADP/ATP translocase 2, N-terminally processed	SLC25A5	18	18	7	49.7	49.7	19.5	32.852	0	213.47	71620000000	481	28.3253	28.3621	28.5344	29.2733	28.8906	29.5455	31.2666	31.3096	31.5141	30.6778	31.6198
0.960844	2.95067	P41250	P41250	Glycine--tRNA ligase	GARS	13	13	13	22.1	22.1	22.1	83.165	0	41.964	1003100000	39	25.3904	21.6843	20.9909	25.0278	24.0276	22.8933	25.631	24.8639	26.4227	26.3552	24.8972
0.922967	2.94911	Q9P031	Q9P031	Thyroid transcription factor 1-associated protein 26	CCDC59	9	9	9	33.6	33.6	33.6	28.669	0	17.555	5177200000	59	25.5609	22.0565	21.0571	24.538	28.2062	25.0764	24.9209	26.9765	25.6244	21.2694	24.5906
1.20629	2.94188	P50402	P50402	Emerin	EMD	11	11	11	52.8	52.8	52.8	28.994	0	98.444	5073700000	132	25.1913	24.1714	22.0776	26.1116	27.4787	28.4073	26.3754	25.7996	28.091	25.0695	27.6678
3.15099	2.94138	P19174	P19174	1-phosphatidylinositol 4,5-bisphosphate phosphodiesterase gamma-1	PLCG1	6	6	6	6.4	6.4	6.4	148.53	0	8.2164	96878000	11	21.743	21.8102	21.032	22.0385	21.8253	21.3081	24.1339	24.7848	24.4906	24.8501	21.1054
1.18618	2.94111	Q92896	Q92896	Golgi apparatus protein 1	GLG1	12	12	12	11.7	11.7	11.7	134.55	0	19.965	467750000	41	23.5243	25.4771	21.504	24.1716	25.0291	24.959	26.1061	26.8218	26.4009	26.1603	26.2304
1.39235	2.93303	O15269	O15269	Serine palmitoyltransferase 1	SPTLC1	8	8	8	24.5	24.5	24.5	52.743	0	12.057	889900000	18	21.7973	24.5404	21.8291	23.6641	22.3909	24.3994	24.9168	26.1078	25.9413	20.9155	24.9564
1.6909	2.93277	P11586	P11586	C-1-tetrahydrofolate synthase, cytoplasmic;Methylenetetrahydrofolate dehydrogenase;Methenyltetrahydrofolate cyclohydrolase;Formyltetrahydrofolate synthetase;C-1-tetrahydrofolate synthase, cytoplasmic, N-terminally processed	MTHFD1	50	50	49	56.1	56.1	55.1	101.56	0	263.47	21391000000	316	28.1919	29.2539	26.8109	27.9754	27.4612	28.0897	31.5552	31.1272	30.3725	30.8442	29.7536
1.15894	2.92498	Q3ZCQ8	Q3ZCQ8	Mitochondrial import inner membrane translocase subunit TIM50	TIMM50	9	9	9	29.7	29.7	29.7	39.646	0	91.782	1020200000	53	24.1799	24.5676	20.8394	25.2882	24.9284	24.2855	26.1442	26.2633	25.9543	23.1995	25.2741
1.57168	2.91742	Q9H3P2	Q9H3P2	Negative elongation factor A	NELFA	10	10	10	30.5	30.5	30.5	57.276	0	26.748	1372400000	24	24.9777	22.796	22.5901	24.8309	25.3899	21.7642	26.7257	25.6117	26.7787	23.6621	26.0565
1.19782	2.91386	P62910	P62910	60S ribosomal protein L32	RPL32	8	8	8	43.7	43.7	43.7	15.86	0	37.334	12497000000	115	20.5318	24.4143	22.17	24.7756	21.8213	25.6108	25.3763	24.8987	25.5826	21.8227	25.4511
1.40657	2.91363	P54886	P54886	Delta-1-pyrroline-5-carboxylate synthase;Glutamate 5-kinase;Gamma-glutamyl phosphate reductase	ALDH18A1	22	22	22	32.2	32.2	32.2	87.301	0	120.68	2388700000	85	24.4052	24.8137	22.8444	24.4392	25.1522	23.4008	28.1423	25.5429	27.119	28.3295	27.5902
0.848984	2.9116	O43865;Q96HN2	O43865	Putative adenosylhomocysteinase 2	AHCYL1	16	16	16	34.3	34.3	34.3	58.951	0	76.406	4441600000	69	21.9644	22.0131	22.3867	22.0178	22.5253	22.5426	21.9111	27.0931	26.0948	30.0967	21.5956
0.82849	2.90843	Q9Y6X3	Q9Y6X3	MAU2 chromatid cohesion factor homolog	MAU2	12	12	12	25.9	25.9	25.9	69.081	0	68.859	825110000	22	21.7614	21.0204	22.8794	24.2245	23.4112	21.6817	26.3407	26.3203	21.7255	22.3737	20.912
0.851086	2.9051	Q96BP2	Q96BP2	Coiled-coil-helix-coiled-coil-helix domain-containing protein 1	CHCHD1	5	5	5	39.8	39.8	39.8	13.475	0	245.89	6789100000	48	21.7603	20.4142	22.8618	20.2723	21.3294	21.1893	21.8431	25.316	26.5925	22.9187	26.3115
1.4241	2.89609	Q09472	Q09472	Histone acetyltransferase p300	EP300	15	15	7	7.7	7.7	4.1	264.16	0	18.661	1004200000	28	23.9879	23.8541	21.8029	24.137	22.8573	23.6116	27.3345	25.7542	25.2445	25.434	24.1311
1.79742	2.89301	P41240	P41240	Tyrosine-protein kinase CSK	CSK	11	11	11	30	30	30	50.704	0	22.982	992810000	23	23.0993	24.1417	22.1967	22.1106	21.0426	24.4048	25.3348	26.8799	25.9021	22.0461	24.8006
2.14626	2.89212	Q13492;O60641	Q13492	Phosphatidylinositol-binding clathrin assembly protein	PICALM	7	7	7	13	13	13	70.754	0	10.414	553760000	26	21.7951	21.5971	22.1924	22.1139	22.1413	22.1498	23.6759	25.4107	25.1743	21.9505	25.1071
3.18685	2.88328	P36969	P36969	Phospholipid hydroperoxide glutathione peroxidase, mitochondrial	GPX4	5	5	5	34	34	34	22.174	0	11.224	742090000	26	20.8083	21.8238	21.1912	21.5047	24.57	23.756	24.2241	24.073	24.176	22.6983	24.6434
0.843813	2.88006	Q9Y2L1	Q9Y2L1	Exosome complex exonuclease RRP44	DIS3	30	30	30	43.6	43.6	43.6	109	0	139.9	3624300000	110	27.0346	26.9431	22.3756	25.8458	26.1527	26.6566	28.3355	28.9896	27.6685	28.1211	27.1649
0.730607	2.87597	P11177	P11177	Pyruvate dehydrogenase E1 component subunit beta, mitochondrial	PDHB	12	12	12	40.9	40.9	40.9	39.233	0	105.76	2847000000	93	26.7052	24.1456	20.8685	27.5476	26.4646	25.3524	27.9917	25.8653	26.4901	25.5931	27.1155
0.740451	2.86849	Q96KB5	Q96KB5	Lymphokine-activated killer T-cell-originated protein kinase	PBK	4	4	4	14.9	14.9	14.9	36.085	0	8.3607	5783500000	6	21.0217	22.955	21.6794	22.4309	22.3961	22.1139	26.7106	21.4016	26.1495	21.7688	22.3775
1.78178	2.8648	O43447	O43447	Peptidyl-prolyl cis-trans isomerase H	PPIH	10	10	10	51.4	51.4	51.4	19.208	0	36.452	5357600000	67	24.0493	22.4439	21.8707	25.6846	26.017	25.3538	25.2467	25.4526	26.2589	25.8095	25.852
2.43313	2.86339	P29372	P29372	DNA-3-methyladenine glycosylase	MPG	12	12	12	54.4	54.4	54.4	32.868	0	102.21	10530000000	165	26.3161	25.6199	24.8121	27.459	27.7867	27.6879	28.4132	28.151	28.774	27.0419	27.2698
3.07979	2.85998	P48556	P48556	26S proteasome non-ATPase regulatory subunit 8	PSMD8	4	4	4	11.7	11.7	11.7	39.611	0	7.9518	698390000	12	21.8278	21.5719	22.3131	22.2821	24.6731	22.1746	24.6737	25.2006	24.4186	22.0464	21.7448
1.57776	2.83519	Q9NVH6	Q9NVH6	Trimethyllysine dioxygenase, mitochondrial	TMLHE	6	6	6	13.5	13.5	13.5	49.517	0	18.236	456200000	12	20.9689	23.0803	21.8389	22.1007	22.0308	21.6302	23.8802	25.7928	24.7206	22.7969	25.7183
0.939534	2.8271	P09661	P09661	U2 small nuclear ribonucleoprotein A	SNRPA1	19	19	19	74.5	74.5	74.5	28.415	0	323.31	48361000000	307	27.2628	24.0167	22.7411	28.3593	26.3975	27.4	28.1477	27.6155	26.7388	21.9125	26.9087
2.23086	2.82537	Q00403	Q00403	Transcription initiation factor IIB	GTF2B	18	18	18	61.4	61.4	61.4	34.833	0	285.26	6295200000	120	23.1112	21.71	21.4557	25.7083	24.7837	26.0683	25.1221	24.9147	24.7162	24.4551	24.1122
1.43716	2.81853	P29597	P29597	Non-receptor tyrosine-protein kinase TYK2	TYK2	20	20	20	21.7	21.7	21.7	133.65	0	46.741	955300000	45	24.3752	22.4352	22.1616	24.8524	22.3269	23.6563	26.9499	25.4883	24.9893	22.8559	21.9503
2.14243	2.81358	P27348	P27348	14-3-3 protein theta	YWHAQ	14	10	10	50.6	39.6	39.6	27.764	0	317.55	2724500000	56	21.3331	22.2858	22.6312	21.0003	24.7882	24.5395	24.209	25.5906	24.8912	22.1023	25.2893
2.87246	2.81075	Q9BYN8	Q9BYN8	28S ribosomal protein S26, mitochondrial	MRPS26	9	9	9	41.5	41.5	41.5	24.211	0	42.691	3307300000	55	22.2192	21.2615	21.9908	24.211	22.3976	23.6046	24.966	24.2681	24.6698	25.1694	24.0346
1.3761	2.80756	Q92547	Q92547	DNA topoisomerase 2-binding protein 1	TOPBP1	8	8	8	5.7	5.7	5.7	170.68	0	9.2148	465010000	21	24.3126	21.8538	21.3556	24.7004	21.866	24.9741	24.8341	25.3512	25.7594	22.138	21.0081
2.30866	2.79782	Q9BTE3	Q9BTE3	Mini-chromosome maintenance complex-binding protein	MCMBP	23	23	23	41.9	41.9	41.9	72.979	0	178.72	3728400000	110	24.3907	25.703	24.9289	25.7233	26.427	25.6933	28.267	27.1908	27.9583	27.9981	28.0938
0.570205	2.7883	O00159	O00159	Unconventional myosin-Ic	MYO1C	29	29	29	31.9	31.9	31.9	121.68	0	163.75	5085500000	60	28.2493	21.8959	22.2413	27.6001	20.9374	25.1792	28.2941	26.2493	26.2079	21.7082	24.6494
1.9209	2.76601	Q86X55	Q86X55	Histone-arginine methyltransferase CARM1	CARM1	6	6	6	14.8	14.8	14.8	65.853	0	17.743	416430000	12	23.9062	22.3027	22.0486	20.4886	21.4627	21.3701	25.9107	25.5941	25.0507	25.5865	25.8592
1.32212	2.75616	Q9Y5M8	Q9Y5M8	Signal recognition particle receptor subunit beta	SRPRB	6	6	6	28.8	28.8	28.8	29.702	0	9.518	280430000	15	20.5477	20.8889	22.7737	22.3918	22.7015	22.4651	22.7847	24.7988	24.8952	21.9979	24.9173
2.58975	2.75162	P28074	P28074	Proteasome subunit beta type-5	PSMB5	8	8	8	39.5	39.5	39.5	28.48	0	35.622	1939600000	49	22.7553	21.6659	21.6562	24.5242	21.2624	24.722	24.849	24.4223	25.0609	24.9969	25.1908
1.38638	2.73828	Q13395	Q13395	Probable methyltransferase TARBP1	TARBP1	10	10	10	8.1	8.1	8.1	181.67	0	21.635	305620000	18	23.2375	22.1193	20.6331	22.5894	22.703	21.2871	25.0679	25.4387	23.6983	24.3397	21.8002
1.38193	2.73394	Q9BSD7	Q9BSD7	Cancer-related nucleoside-triphosphatase	NTPCR	8	8	8	53.7	53.7	53.7	20.713	0	58.877	1229200000	26	21.4216	23.098	22.3989	20.9452	21.9071	22.9947	23.9762	26.5716	24.5725	25.195	25.8111
1.20113	2.7323	Q8IUR7	Q8IUR7	Armadillo repeat-containing protein 8	ARMC8	20	20	20	36.3	36.3	36.3	75.509	0	95.258	1546400000	64	23.8845	23.8938	22.0868	25.1407	21.5393	22.8706	27.5	26.1207	24.4413	23.0376	22.3864
0.917091	2.73196	P53007	P53007	Tricarboxylate transport protein, mitochondrial	SLC25A1	4	4	4	14.8	14.8	14.8	34.012	0	10.431	823990000	23	21.9847	21.103	21.8161	22.5574	24.5304	24.5301	21.6382	25.6651	25.7964	24.2343	25.4201
2.41531	2.72696	Q9UNH7	Q9UNH7	Sorting nexin-6;Sorting nexin-6, N-terminally processed	SNX6	10	10	10	31.5	31.5	31.5	46.648	0	66.709	502040000	17	22.8012	22.6267	22.0936	21.5861	21.4957	21.8916	25.7586	24.4484	25.4954	22.1637	21.9654
0.822424	2.72265	Q9Y6Y8	Q9Y6Y8	SEC23-interacting protein	SEC23IP	7	7	7	7.9	7.9	7.9	111.08	0	8.8125	1005500000	10	21.2784	23.255	23.1465	21.4265	22.1607	20.9852	27.0291	26.2893	22.5295	22.8703	22.5975
1.54008	2.71953	Q96FW1	Q96FW1	Ubiquitin thioesterase OTUB1	OTUB1	3	3	3	14.4	14.4	14.4	31.284	0	7.1875	2805900000	15	21.3729	22.2868	21.6442	22.3106	25.4359	25.235	23.3782	24.1226	25.9618	21.9139	25.3831
1.13486	2.71179	Q96JM3	Q96JM3	Chromosome alignment-maintaining phosphoprotein 1	CHAMP1	24	24	24	32.9	32.9	32.9	89.098	0	87.263	2041500000	64	25.6035	24.043	22.4765	23.7267	21.8011	23.5483	27.5123	27.3277	25.4184	25.083	25.1106
1.99735	2.71087	Q9BVM2	Q9BVM2	Protein DPCD	DPCD	9	9	9	41.9	41.9	41.9	23.239	0	17	1067500000	21	23.2352	22.6583	21.7127	22.0161	22.4797	21.8072	25.8165	25.4184	24.504	26.0305	25.1093
1.05304	2.70966	Q00325	Q00325	Phosphate carrier protein, mitochondrial	SLC25A3	9	9	9	26.2	26.2	26.2	40.094	0	78.288	3056300000	104	25.131	26.0011	22.0806	25.4851	21.2282	26.3598	26.7351	27.5001	27.1066	25.8103	27.6012
0.427996	2.70767	Q99878;Q96KK5;Q9BTM1;P20671;P0C0S8	Q99878;Q96KK5;Q9BTM1;P20671;P0C0S8	Histone H2A type 1-J;Histone H2A type 1-H;Histone H2A.J;Histone H2A type 1-D;Histone H2A type 1	HIST1H2AJ;HIST1H2AH;H2AFJ;HIST1H2AD;HIST1H2AG	7	7	0	58.6	58.6	0	13.936	0	127.52	156460000000	327	29.9466	28.8775	21.5607	29.9513	29.2917	31.0122	29.9923	30.2144	28.3011	30.5221	29.7671
4.15939	2.70655	Q8N4T8	Q8N4T8	Carbonyl reductase family member 4	CBR4	5	5	5	28.7	28.7	28.7	25.301	0	107.21	2341800000	13	22.41	22.676	22.5598	22.3144	21.7542	21.5614	25.5154	25.2083	25.0417	22.0141	24.8655
0.731191	2.70169	P16615;O14983;Q93084	P16615	Sarcoplasmic/endoplasmic reticulum calcium ATPase 2	ATP2A2	28	28	28	35.6	35.6	35.6	114.76	0	116.68	2926000000	152	26.8376	27.0911	21.9187	25.9947	26.0861	26.1982	27.9088	28.32	27.7238	28.3577	27.7075
1.92728	2.69972	Q13685	Q13685	Angio-associated migratory cell protein	AAMP	11	11	11	32.3	32.3	32.3	46.75	0	112.56	4733600000	113	25.1557	26.0659	26.4103	24.4417	25.6226	25.9644	27.6058	29.1582	28.9672	28.0935	27.7814
2.30864	2.69595	Q14012;Q8IU85	Q14012	Calcium/calmodulin-dependent protein kinase type 1	CAMK1	6	6	6	21.1	21.1	21.1	41.337	0	8.613	142820000	10	22.1938	22.2997	21.4322	21.5225	21.7757	21.0863	24.0678	25.4113	24.5345	20.6746	21.0565
1.32123	2.69339	O14874	O14874	[3-methyl-2-oxobutanoate dehydrogenase [lipoamide]] kinase, mitochondrial	BCKDK	6	6	6	23.3	23.3	23.3	46.36	0	36.221	1045700000	18	24.7254	21.929	21.8054	25.602	21.5625	25.798	25.5848	25.5209	25.4341	22.0314	21.8851
1.13981	2.69203	Q9BQ52	Q9BQ52	Zinc phosphodiesterase ELAC protein 2	ELAC2	24	24	24	40.1	40.1	40.1	92.218	0	69.179	1421300000	69	25.411	21.837	23.8629	25.2634	22.083	23.5052	27.1728	26.196	25.8181	26.3295	25.6543
0.636903	2.68618	P62899	P62899	60S ribosomal protein L31	RPL31	11	11	11	57.6	57.6	57.6	14.463	0	76.145	121590000000	212	26.8962	27.9494	21.909	27.6758	28.4836	28.7462	27.6743	28.1516	28.9873	27.9437	28.9364
1.94775	2.68551	Q15631	Q15631	Translin	TSN	8	8	8	30.7	30.7	30.7	26.183	0	30.2	2100400000	27	22.5302	21.7383	20.4661	23.0537	20.9587	25.1057	24.1838	24.3762	24.231	21.9163	24.6404
0.713623	2.66432	P24941;Q00526	P24941	Cyclin-dependent kinase 2	CDK2	13	11	11	56.4	50	50	33.929	0	42.535	1553800000	19	23.6893	20.412	22.3692	25.5504	25.741	24.9424	25.8932	26.5545	22.0159	21.9602	22.9328
2.59661	2.66174	Q8TB03	Q8TB03	Uncharacterized protein CXorf38	CXorf38	7	7	7	22.9	22.9	22.9	36.67	0	5.4297	160230000	8	22.2988	21.4986	22.2447	22.0336	21.6094	21.9694	25.106	24.8207	24.1005	22.0976	20.9148
0.448322	2.66128	Q71DI3	Q71DI3	Histone H3.2	HIST2H3A	5	5	1	43.4	43.4	23.5	15.388	0	89.767	19529000000	60	28.8623	27.1394	20.8374	21.4955	27.1052	26.7375	27.4613	27.5759	29.7857	27.8418	26.582
2.3771	2.6586	Q9ULA0	Q9ULA0	Aspartyl aminopeptidase	DNPEP	4	4	4	12.2	12.2	12.2	52.428	0	8.4317	153930000	11	21.6655	22.2698	21.1544	22.0576	23.0876	21.0363	23.8026	24.3598	24.9032	22.5937	24.9769
0.944737	2.65267	Q9NVX2	Q9NVX2	Notchless protein homolog 1	NLE1	11	11	11	33.4	33.4	33.4	53.32	0	23.45	816540000	25	25.1861	20.9948	22.7097	22.2078	22.5535	21.4081	24.7105	26.4169	25.7213	22.4878	26.1707
0.68803	2.64571	P61313	P61313	60S ribosomal protein L15	RPL15	9	9	9	38.7	38.7	38.7	24.146	0	35.97	13480000000	91	25.7397	27.5571	21.6505	26.4256	25.7274	26.1851	27.6015	27.8267	27.4561	27.9462	27.8723
1.1571	2.64127	O75131;Q96FN4;Q8IYJ1;Q96A23;O95741;Q86YQ8;Q9HCH3;Q9UBL6	O75131	Copine-3	CPNE3	12	12	12	28.1	28.1	28.1	60.13	0	23.882	860410000	30	23.4133	25.6193	22.5655	24.3371	21.7005	20.9329	25.6887	27.6014	26.2318	26.8875	26.7749
0.7232	2.62525	P19387	P19387	DNA-directed RNA polymerase II subunit RPB3	POLR2C	10	10	10	51.3	51.3	51.3	31.441	0	63.64	1199800000	47	25.1793	20.3247	20.4482	26.0378	25.8909	24.5687	25.5081	24.2613	24.0585	21.0272	24.0288
0.916096	2.61996	P78549	P78549	Endonuclease III-like protein 1	NTHL1	10	10	10	49.7	49.7	49.7	34.389	0	129.15	3038000000	59	24.7437	22.6891	20.4435	26.269	25.314	25.2802	26.128	24.4292	25.179	22.9934	23.9834
0.660041	2.61715	P34897	P34897	Serine hydroxymethyltransferase, mitochondrial	SHMT2	17	17	16	40.1	40.1	37.3	55.992	0	59.559	4506300000	104	25.8934	26.9788	21.5711	26.2093	27.2768	26.7758	27.2685	28.7261	26.3002	27.0692	25.47
1.02492	2.61653	Q9NVI1	Q9NVI1	Fanconi anemia group I protein	FANCI	20	20	20	18.7	18.7	18.7	149.32	0	51.066	869130000	46	25.5526	23.8458	21.5868	24.62	22.2102	23.9718	26.7287	26.5006	25.6056	24.3976	24.1555
1.27315	2.61454	Q96GW9	Q96GW9	Methionine--tRNA ligase, mitochondrial	MARS2	14	14	14	33.1	33.1	33.1	66.59	0	70.492	905850000	35	23.8679	25.0917	21.8986	24.4538	24.7229	25.4649	25.9577	26.7349	26.0092	25.5039	26.0064
1.28549	2.61153	P21333	P21333	Filamin-A	FLNA	107	107	98	53.5	53.5	52.1	280.74	0	323.31	24341000000	933	31.0676	30.4978	28.0985	31.2586	26.1186	30.1433	32.9288	31.9669	32.6028	33.1068	31.979
2.10494	2.61015	P49441	P49441	Inositol polyphosphate 1-phosphatase	INPP1	5	5	5	19.5	19.5	19.5	43.998	0	21.485	525140000	12	22.7188	22.0298	21.066	24.3859	23.0802	23.5947	24.1168	24.8682	24.66	21.6938	21.6102
3.15232	2.60677	Q9H936;Q9H1K4	Q9H936	Mitochondrial glutamate carrier 1	SLC25A22	5	5	5	19.2	19.2	19.2	34.47	0	13.52	604900000	11	21.2752	21.0675	21.8856	22.1715	21.7054	22.4452	23.7958	24.2353	24.0175	20.7774	23.9709
1.17897	2.60343	P23528;Q9Y281	P23528	Cofilin-1	CFL1	7	7	7	54.2	54.2	54.2	18.502	0	73.917	2213800000	37	24.306	24.4759	21.4097	24.7427	21.4304	24.3688	25.4248	26.4112	26.1659	25.2345	26.9879
1.01141	2.59501	O95163	O95163	Elongator complex protein 1	IKBKAP	26	26	26	25.3	25.3	25.3	150.25	0	63.176	1026500000	57	26.1159	24.5556	22.5377	25.8283	24.3907	25.106	28.1495	26.792	26.0527	25.3427	25.1119
2.52588	2.59227	Q9BRX2	Q9BRX2	Protein pelota homolog	PELO	18	18	18	63.1	63.1	63.1	43.359	0	323.31	8300000000	143	24.5097	23.94	24.1782	25.1017	22.7162	23.9193	26.1877	27.4557	26.7614	20.4507	25.9439
2.95586	2.58913	Q9UBT2	Q9UBT2	SUMO-activating enzyme subunit 2	UBA2	3	3	3	5.3	5.3	5.3	71.223	0.0026588	2.427	172060000	5	21.4921	20.7663	21.4173	23.9007	21.9085	21.4311	23.9636	23.4081	24.0714	22.6234	20.8568
2.1485	2.58828	Q9BQP7	Q9BQP7	Mitochondrial genome maintenance exonuclease 1	MGME1	7	7	7	28.2	28.2	28.2	39.42	0	8.4976	846280000	19	22.26	21.2934	21.3859	23.1068	25.5042	25.4944	23.4274	24.7213	24.5554	21.4006	25.0668
0.781	2.5875	Q9BQI3	Q9BQI3	Eukaryotic translation initiation factor 2-alpha kinase 1	EIF2AK1	19	19	19	31.9	31.9	31.9	71.106	0	147.94	14433000000	60	21.6773	20.548	22.1181	21.8555	21.5526	26.0672	21.1469	25.7776	25.1814	25.2472	24.9278
0.867193	2.58464	P62826	P62826	GTP-binding nuclear protein Ran	RAN	8	8	8	36.6	36.6	36.6	24.423	0	33.993	8397300000	108	26.2443	21.7334	22.6194	25.1991	21.3585	25.878	26.3686	25.9003	26.0821	26.4278	25.983
0.750681	2.58263	P62316	P62316	Small nuclear ribonucleoprotein Sm D2	SNRPD2	8	8	8	55.9	55.9	55.9	13.527	0	182.03	22490000000	136	26.4559	22.4616	21.583	26.6238	25.1973	27.3631	25.226	26.068	26.9545	21.1518	27.3489
1.65624	2.5683	Q9Y3P9	Q9Y3P9	Rab GTPase-activating protein 1	RABGAP1	8	8	7	8.5	8.5	7	121.74	0	11.294	243220000	8	22.6372	21.0351	20.3179	22.9395	22.0016	23.7801	23.5561	24.0669	24.072	24.2379	24.0577
1.86581	2.56829	Q14160	Q14160	Protein scribble homolog	SCRIB	35	35	33	28.9	28.9	27.5	174.88	0	74.492	44015000000	90	27.0372	26.0555	27.4519	27.0532	20.7517	26.7878	30.3024	28.85	29.0971	30.8868	30.4262
1.97326	2.56353	Q9HCU5	Q9HCU5	Prolactin regulatory element-binding protein	PREB	5	5	5	20.9	20.9	20.9	45.468	0	28.037	276640000	12	20.6782	22.4823	22.2011	21.6727	21.0112	22.175	24.3572	24.2006	24.4944	22.7233	23.7974
0.421084	2.55261	P05386	P05386	60S acidic ribosomal protein P1	RPLP1	5	4	4	94.7	79.8	79.8	11.514	0	323.31	28519000000	114	26.9767	21.2155	21.5	28.3209	25.8052	26.846	28.0069	27.0771	22.2659	23.1555	23.6697
1.61982	2.55153	O94966	O94966	Ubiquitin carboxyl-terminal hydrolase 19	USP19	8	8	8	8	8	8	145.65	0	12.93	212230000000	21	23.888	21.8054	22.1834	21.2797	22.0864	21.7803	25.5593	25.4523	24.5198	24.5182	24.1524
1.83835	2.54492	A0AVT1	A0AVT1	Ubiquitin-like modifier-activating enzyme 6	UBA6	7	7	7	7.4	7.4	7.4	117.97	0	5.0525	355730000	8	23.1171	21.7365	21.6534	23.6798	22.6131	22.0515	24.0416	24.6965	25.4036	25.6411	22.9517
1.5691	2.54459	P09110	P09110	3-ketoacyl-CoA thiolase, peroxisomal	ACAA1	9	9	9	39.6	39.6	39.6	44.292	0	25.722	448450000	23	22.472	23.696	22.5074	21.8058	21.727	23.6244	25.7515	26.3317	24.226	21.2149	22.4423
0.844399	2.53909	P07195	P07195	L-lactate dehydrogenase B chain	LDHB	14	13	13	46.1	42.5	42.5	36.638	0	75.532	6915200000	151	26.9643	26.0621	22.5644	27.3748	27.8809	27.5027	28.3697	27.0387	27.7997	26.2153	27.2173
0.968408	2.53886	P63104	P63104	14-3-3 protein zeta/delta	YWHAZ	14	12	10	63.7	56.3	52.7	27.745	0	323.31	10301000000	141	26.1104	22.5716	22.4002	22.172	23.0629	25.0538	25.8042	26.4458	26.4488	25.0508	26.5312
0.759227	2.53559	P84103	P84103	Serine/arginine-rich splicing factor 3	SRSF3	10	10	9	46.3	46.3	46.3	19.329	0	227.78	42468000000	232	25.5791	26.9923	21.8442	26.9776	26.9761	28.141	27.3253	27.3812	27.3158	26.358	27.3336
1.0138	2.51178	P47756	P47756	F-actin-capping protein subunit beta	CAPZB	22	22	22	69.3	69.3	69.3	31.35	0	323.31	79289000000	395	25.1137	25.3687	21.7789	25.3126	26.6596	26.4504	26.3618	26.6744	26.7605	22.5561	26.8365
0.849667	2.50658	Q9NXS2	Q9NXS2	Glutaminyl-peptide cyclotransferase-like protein	QPCTL	3	3	3	8.6	8.6	8.6	42.924	0	6.3196	396790000	12	25.3247	21.4011	21.2224	20.3403	21.0416	22.1118	25.6502	24.6362	25.1816	21.5331	24.3707
0.713722	2.50184	Q92620	Q92620	Pre-mRNA-splicing factor ATP-dependent RNA helicase PRP16	DHX38	29	29	29	28.5	28.5	28.5	140.5	0	97.937	6940000000	102	26.5072	26.0998	21.5497	26.2769	26.3024	26.1509	27.5236	27.3002	26.8386	21.1417	26.9586
1.06457	2.49536	P18085	P18085	ADP-ribosylation factor 4	ARF4	6	6	5	37.8	37.8	31.7	20.511	0	10.184	720460000	18	23.3888	21.8255	21.437	21.2053	22.5332	22.7725	22.9933	24.9749	26.1692	24.0609	26.4837
2.64709	2.49154	O14908;Q8TF64	O14908	PDZ domain-containing protein GIPC1	GIPC1	6	6	6	16.8	16.8	16.8	36.049	0	23.49	233130000	16	21.3867	21.8756	22.2248	21.4394	22.5418	22.2914	23.8918	24.8007	24.2691	20.8833	26.7729
0.597801	2.49119	Q07021	Q07021	Complement component 1 Q subcomponent-binding protein, mitochondrial	C1QBP	10	10	10	62.4	62.4	62.4	31.362	0	290.85	12834000000	169	26.548	26.2084	21.7473	27.2247	26.3469	26.0072	28.09	28.6212	25.2661	27.0402	26.9158
0.81042	2.48493	P30041	P30041	Peroxiredoxin-6	PRDX6	16	16	16	67	67	67	25.035	0	221.11	10206000000	137	25.8686	27.972	23.6269	24.117	26.6176	27.0066	26.985	28.8983	29.0389	28.8655	28.585
0.507334	2.4841	Q6ZN17	Q6ZN17	Protein lin-28 homolog B	LIN28B	11	11	11	51.2	51.2	51.2	27.083	0	79.81	8218600000	125	26.5482	20.1096	21.7632	28.0186	26.1106	27.0138	27.1337	24.1374	24.6022	21.5084	24.5133
1.4362	2.48373	Q8TEP8	Q8TEP8	Centrosomal protein of 192 kDa	CEP192	10	10	10	5.5	5.5	5.5	279.11	0	17.554	106770000	11	22.2292	21.0176	21.1381	22.0175	22.5657	22.597	25.1958	23.8876	22.7527	22.5493	23.2029
1.61373	2.48144	Q13363	Q13363	C-terminal-binding protein 1	CTBP1	7	3	3	16.4	8.6	8.6	47.535	0	41.999	294230000	9	23.4907	21.4657	22.1335	22.7216	21.7837	22.5009	24.1036	25.1162	25.3145	21.419	24.2912
2.27633	2.47589	P20020;P23634;Q16720;Q01814	P20020;P23634	Plasma membrane calcium-transporting ATPase 1;Plasma membrane calcium-transporting ATPase 4	ATP2B1;ATP2B4	6	6	6	6.1	6.1	6.1	134.68	0.00032	3.528	842390000	6	20.4273	21.4845	21.8254	22.6762	22.382	24.2633	23.5183	24.0313	23.6153	20.9241	22.2615
0.615493	2.47554	P63162;P14678	P63162;P14678	Small nuclear ribonucleoprotein-associated protein N;Small nuclear ribonucleoprotein-associated proteins B and B	SNRPN;SNRPB	10	10	10	29.2	29.2	29.2	24.614	0	169.9	45072000000	235	27.2078	26.4932	21.6501	27.9505	26.9903	27.3319	28.5166	27.1966	27.0646	26.5678	27.4038
1.50489	2.46917	Q9BYD6	Q9BYD6	39S ribosomal protein L1, mitochondrial	MRPL1	12	12	12	44.3	44.3	44.3	36.908	0	323.31	9657000000	123	23.7867	22.3184	21.4556	25.9091	25.5079	25.2231	25.3998	24.3233	25.245	21.4697	25.7706
0.851788	2.4661	P49137;Q16644	P49137	MAP kinase-activated protein kinase 2	MAPKAPK2	5	5	5	14	14	14	45.567	0	7.7752	242580000	14	21.5269	21.2249	22.0538	22.3689	21.0905	22.8782	21.4362	25.623	25.1447	22.2192	25.9734
0.567554	2.46345	O95218	O95218	Zinc finger Ran-binding domain-containing protein 2	ZRANB2	22	22	22	43	43	43	37.404	0	323.31	44736000000	218	21.2383	22.2008	26.9363	21.1613	22.1618	25.9098	24.3671	26.483	26.9157	22.4443	26.4849
1.27835	2.46284	Q9BRJ7;Q96DE0	Q9BRJ7	Protein syndesmos	NUDT16L1	11	11	11	60.2	60.2	60.2	23.338	0	47.876	1308800000	40	23.1337	21.7539	22.8038	22.0919	22.4923	24.4901	24.3615	26.6235	24.0949	25.4538	25.1441
0.857596	2.45951	O75880	O75880	Protein SCO1 homolog, mitochondrial	SCO1	7	7	7	28.2	28.2	28.2	33.814	0	54.163	1029500000	10	21.3755	22.4014	21.7887	21.3644	21.0551	22.1189	26.2429	21.8417	24.8595	21.0484	22.5443
0.856176	2.45805	Q6P087	Q6P087	RNA pseudouridylate synthase domain-containing protein 3	RPUSD3	20	20	20	59.3	59.3	59.3	38.46	0	268.7	56776000000	380	28.9341	26.383	24.5428	30.5178	30.2613	31.0513	29.771	28.3872	29.0759	26.3012	29.4936
2.68355	2.45	O75419	O75419	Cell division control protein 45 homolog	CDC45	7	7	7	11.7	11.7	11.7	65.568	0	9.4782	1106300000	14	22.3992	22.4375	21.9537	22.2017	20.3729	21.732	25.0786	24.1016	24.9603	24.9242	25.5741
0.581073	2.44406	P52907	P52907	F-actin-capping protein subunit alpha-1	CAPZA1	13	11	11	66.8	57.3	57.3	32.922	0	323.31	53381000000	249	27.626	25.9385	21.6179	28.0373	28.0629	28.1529	27.5542	26.5089	28.4516	20.9435	28.4623
1.75668	2.434	P09543	P09543	2,3-cyclic-nucleotide 3-phosphodiesterase	CNP	21	21	21	49.4	49.4	49.4	47.578	0	139.74	3135200000	83	25.1909	25.2676	25.185	25.1456	21.6262	25.6455	26.4073	28.3676	28.1706	23.8038	26.7857
0.949421	2.43243	P62140	P62140	Serine/threonine-protein phosphatase PP1-beta catalytic subunit	PPP1CB	23	8	8	75.5	37	37	37.186	0	125.08	5221000000	75	24.7381	21.8932	21.169	25.8332	25.6645	26.1247	25.1365	24.1178	25.8433	23.6597	24.6109
1.71454	2.42631	Q9Y3B2	Q9Y3B2	Exosome complex component CSL4	EXOSC1	7	7	7	43.1	43.1	43.1	21.452	0	42.087	2802500000	27	22.7245	22.6394	20.9547	22.4688	21.7924	24.0473	25.0132	24.0452	24.5391	22.9329	23.9242
1.21641	2.42521	Q15370	Q15370	Transcription elongation factor B polypeptide 2	TCEB2	10	10	10	91.5	91.5	91.5	13.133	0	28.176	2895500000	32	22.6523	21.5398	21.5118	21.1952	20.694	20.9672	22.6129	25.2684	25.0982	21.2306	25.8298
0.776713	2.42406	Q96H79	Q96H79	Zinc finger CCCH-type antiviral protein 1-like	ZC3HAV1L	11	11	11	61.7	61.7	61.7	32.962	0	148.14	1832500000	57	25.6706	24.9737	21.2979	26.4377	26.8024	27.1651	26.3145	25.6247	27.2753	22.5141	26.3773
1.44515	2.42126	Q96PE3	Q96PE3	Type I inositol 3,4-bisphosphate 4-phosphatase	INPP4A	11	11	11	11.5	11.5	11.5	109.95	0	13.259	267250000	25	22.5021	23.7172	21.3533	22.1174	21.7248	24.1922	24.4373	25.6766	24.7225	23.9587	24.2729
1.64023	2.41673	P46736	P46736	Lys-63-specific deubiquitinase BRCC36	BRCC3	9	9	9	28.8	28.8	28.8	36.072	0	36.854	1633300000	34	23.3991	22.516	22.312	25.2253	24.0283	24.891	26.2108	24.1932	25.0733	23.0055	25.2104
1.43054	2.41369	Q8WVX9	Q8WVX9	Fatty acyl-CoA reductase 1	FAR1	10	10	10	22.9	22.9	22.9	59.356	0	19.731	536540000	25	21.2481	22.3642	23.6995	22.7727	22.1604	24.3416	24.1797	25.1241	25.249	22.1997	25.4515
0.421787	2.41099	Q14669	Q14669	E3 ubiquitin-protein ligase TRIP12	TRIP12	33	33	33	22	22	22	220.43	0	101.17	7250400000	109	29.0105	28.8392	21.6502	28.8161	27.6113	29.2174	29.1674	28.4219	29.1437	28.6716	29.0746
0.797816	2.40202	P37108	P37108	Signal recognition particle 14 kDa protein	SRP14	11	11	11	48.5	48.5	48.5	14.57	0	323.31	56833000000	220	27.336	22.5753	25.2467	28.9767	27.291	28.0275	27.6692	27.6235	27.0713	26.8571	27.2555
0.553592	2.4013	Q04637;REV__Q8NEG2	Q04637	Eukaryotic translation initiation factor 4 gamma 1	EIF4G1	30	30	28	23.5	23.5	22.1	175.49	0	73.087	4036100000	125	27.1736	26.7108	21.2188	27.1286	26.0501	27.3956	27.6176	27.0657	27.6238	26.3759	21.309
2.6176	2.40102	Q5W111	Q5W111	SPRY domain-containing protein 7	SPRYD7	6	6	6	37.2	37.2	37.2	21.666	0	31.264	538510000	16	21.5978	21.8155	22.6914	22.2099	22.0196	22.3558	24.2429	24.6241	24.4408	24.6912	24.6446
1.33787	2.3973	Q9NSV4	Q9NSV4	Protein diaphanous homolog 3	DIAPH3	4	4	4	4.4	4.4	4.4	136.92	0.00030969	3.0419	340780000	5	21.6655	22.0795	20.6752	21.7951	21.9182	21.2769	24.4723	24.7169	22.4228	24.083	21.6579
1.53326	2.39377	Q02978	Q02978	Mitochondrial 2-oxoglutarate/malate carrier protein	SLC25A11	6	6	6	23.6	23.6	23.6	34.061	0	82.195	1140300000	44	22.9841	22.3412	23.0175	23.0048	24.4162	24.6208	23.8152	26.0127	25.6962	25.1178	26.1009
1.65724	2.39256	Q9H7S9	Q9H7S9	Zinc finger protein 703	ZNF703	5	5	4	12	12	10	58.221	0	6.8001	281690000	7	23.2164	21.5397	21.7744	22.0597	23.5288	23.5711	24.8513	25.0721	23.7849	22.9358	23.9485
0.397316	2.38898	Q13472	Q13472	DNA topoisomerase 3-alpha	TOP3A	7	6	6	8.1	7	7	112.37	0	9.0609	9174000000	15	26.975	21.3409	22.244	27.0624	21.5076	22.4035	27.5532	27.9513	22.2224	22.3224	22.101
0.829409	2.3873	P00338;Q6ZMR3	P00338	L-lactate dehydrogenase A chain	LDHA	16	16	15	44.9	44.9	41.3	36.688	0	50.275	5078100000	94	26.0065	25.6903	22.1355	26.9122	27.6251	27.2184	27.7672	26.0864	27.1405	26.3963	27.1207
3.29458	2.38345	P00492	P00492	Hypoxanthine-guanine phosphoribosyltransferase	HPRT1	6	6	6	31.7	31.7	31.7	24.579	0	13.498	2024800000	30	21.9018	22.5544	22.4791	22.8643	21.5811	24.2648	24.6567	24.5326	24.8964	25.3981	24.9679
1.62512	2.37744	Q99728	Q99728	BRCA1-associated RING domain protein 1	BARD1	6	6	6	10	10	10	86.647	0	12.71	609030000	17	22.5677	20.4798	21.213	23.3123	21.6397	20.9694	23.7004	24.3079	23.3846	22.7044	21.6901
1.0069	2.37636	Q96GD4	Q96GD4	Aurora kinase B	AURKB	14	12	12	47.4	44.5	44.5	39.31	0	72.073	2142200000	84	25.2891	22.3927	21.9593	25.8542	25.924	24.2148	25.8583	26.0453	24.8666	21.3159	22.5879
0.786975	2.37479	Q96HS1	Q96HS1	Serine/threonine-protein phosphatase PGAM5, mitochondrial	PGAM5	20	20	20	61.2	61.2	61.2	32.004	0	107.37	18675000000	203	27.4727	25.5365	22.71	27.951	27.238	29.0854	27.8713	27.3105	27.6618	27.5321	28.4647
1.81393	2.3657	Q9UKT4	Q9UKT4	F-box only protein 5	FBXO5	6	6	6	13	13	13	50.146	0.00033212	4.206	206550000	11	20.9855	21.5246	22.7681	21.6389	21.205	21.045	23.7085	24.1041	24.5627	22.228	24.1038
1.97661	2.35751	Q9NQ50	Q9NQ50	39S ribosomal protein L40, mitochondrial	MRPL40	6	6	6	34.5	34.5	34.5	24.49	0	72.382	4442100000	52	21.51	22.8424	22.0168	22.9856	21.1798	24.6834	25.1347	24.3492	23.9579	22.0702	22.1359
1.55133	2.35342	Q7Z6J9	Q7Z6J9	tRNA-splicing endonuclease subunit Sen54	TSEN54	6	6	6	13.3	13.3	13.3	58.819	0	7.7973	157320000	18	22.8043	22.034	20.657	21.9654	22.0645	22.6769	23.5968	24.6269	24.3318	23.8992	24.7695
2.62504	2.34792	P17812	P17812	CTP synthase 1	CTPS1	21	21	19	44.2	44.2	39.8	66.69	0	84.132	1818600000	81	24.7908	24.5908	23.8866	23.8275	23.3733	23.4539	26.4963	26.6433	27.1723	28.4134	26.1282
0.964378	2.34608	Q13112	Q13112	Chromatin assembly factor 1 subunit B	CHAF1B	12	12	12	35.6	35.6	35.6	61.492	0	71.629	1862000000	55	24.073	24.3758	20.8755	24.7594	24.4383	23.2831	25.774	25.5309	25.0576	26.4492	25.4406
1.04673	2.34526	P61619	P61619	Protein transport protein Sec61 subunit alpha isoform 1	SEC61A1	7	7	4	16.6	16.6	12	52.264	0	10.335	1999700000	29	25.7285	22.4389	25.4056	24.9364	25.1781	25.3105	26.6922	26.8478	27.0688	22.2943	26.9459
2.72683	2.3437	P25788	P25788	Proteasome subunit alpha type-3	PSMA3	5	5	5	26.7	26.7	26.7	28.433	0	10.826	906100000	16	21.2532	21.6859	22.125	21.3071	21.8334	24.3711	24.4308	23.8399	23.8244	21.9845	22.2376
2.19577	2.33553	Q9NTJ5	Q9NTJ5	Phosphatidylinositide phosphatase SAC1	SACM1L	7	7	7	12.8	12.8	12.8	66.966	0	5.507	262960000	11	22.188	21.6632	21.2385	22.6674	21.8504	22.3334	24.3437	24.4227	23.3299	22.4148	24.6715
1.54811	2.33381	Q96A33	Q96A33	Coiled-coil domain-containing protein 47	CCDC47	27	27	27	50.7	50.7	50.7	55.873	0	323.31	33134000000	399	22.0099	23.9957	23.6173	25.0059	23.3105	23.5112	26.1665	25.4356	25.0222	23.5385	24.3233
1.06897	2.33258	Q8N1G4	Q8N1G4	Leucine-rich repeat-containing protein 47	LRRC47	22	22	22	47.3	47.3	47.3	63.472	0	185.31	3598200000	134	24.2348	25.4224	23.5256	24.5731	26.0998	25.2561	25.1254	26.9677	28.0875	27.0223	27.4176
2.00279	2.32907	P30837	P30837	Aldehyde dehydrogenase X, mitochondrial	ALDH1B1	7	7	7	19.1	19.1	19.1	57.206	0	14.443	137890000	13	21.8558	22.4483	20.8108	22.1833	22.3728	21.8426	23.7291	24.2741	24.0989	22.5048	22.8374
1.38466	2.32631	Q9Y3B4	Q9Y3B4	Splicing factor 3B subunit 6	SF3B6	4	4	4	39.2	39.2	39.2	14.585	0	15.506	2897100000	30	22.2279	20.9266	22.1086	22.717	21.6195	21.5089	22.7636	24.8972	24.5813	22.1423	25.3765
0.525735	2.32577	P40937	P40937	Replication factor C subunit 5	RFC5	17	17	17	58.5	58.5	58.5	38.496	0	238.64	9680800000	156	27.5416	22.1961	22.0562	28.6672	26.8569	27.1457	27.3945	24.9078	26.4689	23.6643	26.2599
1.29204	2.32158	Q12834	Q12834	Cell division cycle protein 20 homolog	CDC20	16	16	16	49.3	49.3	49.3	54.722	0	200.73	8983800000	125	23.2423	23.2	21.081	23.7549	22.2585	24.1134	25.0237	25.4891	23.9753	21.9245	20.6219
5.50499	2.30678	Q96CP6;Q3KR37	Q96CP6	GRAM domain-containing protein 1A	GRAMD1A	9	9	9	17	17	17	80.679	0	49.546	441700000	15	22.1428	22.2006	22.3393	22.1733	21.3676	22.7931	24.5595	24.4921	24.5513	25.1938	25.0737
1.23101	2.30602	Q8TEW0	Q8TEW0	Partitioning defective 3 homolog	PARD3	10	10	10	9.6	9.6	9.6	151.42	0	14.371	591400000	24	24.0601	21.3097	21.9507	23.7249	24.5706	24.2296	24.2266	25.2276	24.7843	20.9115	21.2188
0.831469	2.30537	Q9BUF5	Q9BUF5	Tubulin beta-6 chain	TUBB6	19	9	7	53.8	27.6	22.9	49.857	0	36.136	625490000	25	21.1474	24.8525	21.4171	22.7564	21.7089	21.5251	23.894	24.894	25.5451	21.9335	24.4814
0.468837	2.29664	Q9BXS5;Q9Y6Q5	Q9BXS5	AP-1 complex subunit mu-1	AP1M1	8	8	8	21.7	21.7	21.7	48.586	0	11.456	5589500000	22	27.5498	28.3141	21.6128	27.6109	28.0405	28.5126	28.3282	27.9517	28.0867	22.0789	27.9898
2.30032	2.29198	P31946	P31946	14-3-3 protein beta/alpha;14-3-3 protein beta/alpha, N-terminally processed	YWHAB	12	6	6	48.4	30.9	30.9	28.082	0	167.58	3622800000	65	22.6234	22.4956	22.6519	23.1035	21.9016	24.1187	24.0846	25.1422	25.4201	24.0363	24.9166
1.07418	2.28308	Q9UJS0;O75746	Q9UJS0	Calcium-binding mitochondrial carrier protein Aralar2	SLC25A13	14	14	14	23.3	23.3	23.3	74.175	0	26.893	1360900000	47	24.6372	24.6922	22.1582	24.5673	25.6145	24.3837	25.7677	25.3844	27.1847	26.4892	26.1736
1.57895	2.2774	O75439	O75439	Mitochondrial-processing peptidase subunit beta	PMPCB	4	4	4	9.8	9.8	9.8	54.366	0	5.8108	219860000	7	21.371	22.1766	22.5537	22.6904	20.9401	22.0919	23.5422	25.4088	23.9825	21.1731	23.2364
1.59622	2.27696	O75694	O75694	Nuclear pore complex protein Nup155	NUP155	11	11	11	10.9	10.9	10.9	155.2	0	13.464	287470000	19	23.9075	22.0825	23.2974	23.3215	22.3358	23.3397	24.7175	26.0147	25.3861	24.7472	24.2036
1.53289	2.27662	P09496	P09496	Clathrin light chain A	CLTA	3	3	3	10.9	10.9	10.9	27.076	0.0029078	2.2748	451080000	6	23.609	21.7803	21.552	23.9315	22.0152	24.5333	24.4698	24.2948	25.0065	21.3768	21.8676
0.652014	2.26937	Q6UXN9	Q6UXN9	WD repeat-containing protein 82	WDR82	10	10	10	36.4	36.4	36.4	35.079	0	58.458	3436300000	75	25.9436	25.2677	21.0566	27.1941	26.202	26.6667	26.6907	25.6109	26.7744	22.2301	25.5898
2.11344	2.26827	Q9NR12	Q9NR12	PDZ and LIM domain protein 7	PDLIM7	5	5	5	14.2	14.2	14.2	49.844	0	12.046	408060000	16	22.6862	21.6227	21.6687	23.891	21.0827	24.1063	23.7136	24.3315	24.7373	22.7217	23.966
2.45631	2.26569	Q02833	Q02833	Ras association domain-containing protein 7	RASSF7	5	5	5	17.7	17.7	17.7	39.945	0	25.595	123540000	7	22.4913	21.6828	21.9815	22.5564	20.68	22.4436	23.7942	24.7568	24.4016	20.7216	22.2569
0.89939	2.26509	P06241;P06239	P06241	Tyrosine-protein kinase Fyn	FYN	15	15	12	34.5	34.5	29.1	60.761	0	73.223	1963900000	43	24.0604	25.4547	22.0979	26.6779	26.0025	26.0718	26.551	27.0087	24.8485	24.1125	23.0077
1.87897	2.26282	Q04917	Q04917	14-3-3 protein eta	YWHAH	14	12	12	59.3	52	52	28.218	0	231.74	3260000000	45	23.1829	22.584	21.4696	21.0811	22.236	21.959	24.582	25.0216	24.4214	22.5398	22.2941
0.768751	2.2484	P60866	P60866	40S ribosomal protein S20	RPS20	7	7	7	52.9	52.9	52.9	13.373	0	55.841	140440000000	445	27.5449	27.741	26.861	27.1433	28.5185	29.958	27.2295	31.7813	29.8812	29.0766	32.1798
1.12588	2.24824	Q92626	Q92626	Peroxidasin homolog	PXDN	15	15	15	13.4	13.4	13.4	165.27	0	39.717	640780000	29	24.1094	23.8653	21.6321	24.0297	22.5998	23.5202	26.0192	25.9006	24.4319	23.7343	21.6532
0.879581	2.24689	Q3SY69	Q3SY69	Mitochondrial 10-formyltetrahydrofolate dehydrogenase	ALDH1L2	17	17	16	24.8	24.8	23.2	101.74	0	37.451	599310000	26	24.552	22.7992	21.0494	23.8234	22.044	21.9641	26.2974	24.342	24.502	23.7035	23.4152
0.750549	2.23748	Q96S59	Q96S59	Ran-binding protein 9	RANBP9	10	10	10	19.5	19.5	19.5	77.846	0	56.254	1896600000	28	24.7213	20.5235	23.9519	26.0947	24.5416	22.9072	25.9173	24.4062	25.5856	24.1131	24.3651
0.666658	2.23234	P07355;A6NMY6	P07355;A6NMY6	Annexin A2;Putative annexin A2-like protein	ANXA2;ANXA2P2	26	26	26	65.5	65.5	65.5	38.604	0	208.6	7569000000	191	27.3569	28.4615	23.5334	28.792	30.133	28.9908	28.1625	28.7837	29.1027	27.2925	29.2183
0.722995	2.22848	P47755	P47755	F-actin-capping protein subunit alpha-2	CAPZA2	15	15	13	74.8	74.8	65.4	32.949	0	323.31	35233000000	230	26.4829	26.0849	22.2259	27.4382	27.5424	27.4958	27.292	26.4415	27.7457	21.0985	27.6943
1.40697	2.2159	O43819	O43819	Protein SCO2 homolog, mitochondrial	SCO2	5	5	5	25.2	25.2	25.2	29.81	0	115.24	606350000	12	21.9785	21.1002	22.8468	21.2892	21.6451	21.759	25.0366	24.3309	23.2056	23.5967	24.3649
0.709746	2.21206	P35232	P35232	Prohibitin	PHB	14	14	14	66.9	66.9	66.9	29.804	0	275.13	14646000000	178	26.6729	26.8092	22.5413	26.678	27.3138	27.7607	27.0895	27.6067	27.9634	27.9125	28.0845
1.1177	2.21185	Q96B26	Q96B26	Exosome complex component RRP43	EXOSC8	11	11	11	51.1	51.1	51.1	30.039	0	168.07	4161100000	97	25.1041	22.536	22.846	26.0441	25.3082	25.877	26.2407	24.7926	26.0882	20.9893	26.6476
0.875648	2.20822	Q14CB8	Q14CB8	Rho GTPase-activating protein 19	ARHGAP19	19	19	19	49	49	49	55.756	0	103.17	6277000000	126	25.5512	24.4954	21.6845	25.3992	22.0202	26.042	25.9294	25.8757	26.5507	25.1023	24.4144
0.993422	2.20797	Q9H792	Q9H792	Pseudopodium-enriched atypical kinase 1	PEAK1	7	7	7	4.5	4.5	4.5	193.1	0	6.1947	192600000	7	22.0713	22.4931	22.1953	21.1104	22.0581	21.8338	22.628	26.2095	24.5461	21.5951	22.688
0.804176	2.20386	Q9BSJ2	Q9BSJ2	Gamma-tubulin complex component 2	TUBGCP2	15	15	15	21.5	21.5	21.5	102.53	0	59.569	868200000	42	24.8865	21.1545	21.5511	25.8062	23.3189	23.2386	25.6233	24.4408	24.1396	24.6738	21.7273
1.17079	2.19943	Q15007	Q15007	Pre-mRNA-splicing regulator WTAP	WTAP	8	8	8	28	28	28	44.243	0	80.443	1122300000	62	25.2273	23.7141	22.2463	24.3676	20.4459	23.7815	26.0606	26.188	25.5374	24.1875	24.4482
1.05352	2.19718	P50914	P50914	60S ribosomal protein L14	RPL14	5	5	5	24.7	24.7	24.7	23.432	0	21.984	15606000000	157	24.6743	25.3747	22.2175	23.1489	25.5499	24.8961	26.0962	26.0574	26.7044	26.4277	27.2133
0.660362	2.19688	P56270;Q14119	P56270	Myc-associated zinc finger protein	MAZ	8	8	7	18.7	18.7	17.2	48.607	0	62.436	8016600000	85	26.0874	21.5127	21.6418	25.6431	21.5827	22.5193	25.3051	25.1018	25.4256	20.7523	22.8542
0.766923	2.19368	O15270	O15270	Serine palmitoyltransferase 2	SPTLC2	7	7	7	15.3	15.3	15.3	62.924	0	9.4336	147350000	12	21.1401	21.7335	22.3262	21.3331	22.0122	21.6567	21.4154	25.5269	24.8386	24.7818	24.8536
0.473283	2.19165	P54132	P54132	Bloom syndrome protein	BLM	45	45	45	44.6	44.6	44.6	159	0	323.31	9959300000	185	27.1025	21.446	21.5625	26.1399	23.0434	25.147	26.3752	24.086	26.2247	22.06	21.6009
1.40933	2.19117	P49841	P49841	Glycogen synthase kinase-3 beta	GSK3B	19	19	14	61	61	50.5	46.744	0	48.205	3784100000	70	24.9612	26.6029	26.3802	25.8676	26.4855	26.8278	27.28	29.047	28.1907	22.1712	26.2413
1.48784	2.18864	Q9BY77	Q9BY77	Polymerase delta-interacting protein 3	POLDIP3	24	24	24	60.1	60.1	60.1	46.089	0	295.35	21203000000	331	28.5822	27.3235	26.4849	28.3237	24.6218	27.7962	29.3873	29.3095	30.2597	26.8647	29.0361
1.76665	2.18772	Q6DKJ4	Q6DKJ4	Nucleoredoxin	NXN	9	9	9	30.8	30.8	30.8	48.392	0	46.166	462830000	18	23.7727	22.4928	21.9112	22.6769	21.5885	24.2578	24.9484	24.747	25.0445	22.0131	24.6915
1.32224	2.17729	Q9NXW2	Q9NXW2	DnaJ homolog subfamily B member 12	DNAJB12	7	7	7	21.3	21.3	21.3	41.859	0	13.469	377930000	23	21.3996	23.5545	23.6679	21.9968	22.9485	21.8903	24.9871	25.4657	24.7011	23.2913	25.1379
1.11242	2.17659	Q9BS26	Q9BS26	Endoplasmic reticulum resident protein 44	ERP44	6	6	6	17.2	17.2	17.2	46.971	0	35.625	418150000	11	22.0976	22.5532	20.8837	21.5903	22.6781	21.7571	25.5683	23.2727	23.2233	21.6192	22.8879
0.968927	2.16837	O43592	O43592	Exportin-T	XPOT	14	14	14	18.2	18.2	18.2	109.96	0	48.833	1252700000	32	24.4855	24.4707	21.6966	25.621	21.3477	23.9868	26.5063	25.8291	24.8225	25.9425	25.0256
1.10635	2.14424	P36542	P36542	ATP synthase subunit gamma, mitochondrial	ATP5C1	7	7	7	25.2	25.2	25.2	32.996	0	19.632	3176300000	59	24.6855	21.7497	22.3616	24.7104	24.9097	25.4993	25.003	25.4112	24.8154	21.3689	21.4613
1.42352	2.14238	Q9NRX2	Q9NRX2	39S ribosomal protein L17, mitochondrial	MRPL17	5	5	5	24.6	24.6	24.6	20.05	0.00033378	4.3167	1064600000	22	20.7493	21.5295	23.0484	22.0979	23.0171	21.5319	23.5812	24.2273	23.9458	23.6406	24.5264
1.48842	2.14015	O00469	O00469	Procollagen-lysine,2-oxoglutarate 5-dioxygenase 2	PLOD2	23	23	23	40.7	40.7	40.7	84.685	0	79.49	2107500000	75	25.8344	24.3951	24.2623	26.1968	21.286	24.0128	27.8272	26.685	26.4001	25.0528	26.4526
1.15065	2.13399	Q86VW0	Q86VW0	SEC14 domain and spectrin repeat-containing protein 1	SESTD1	10	10	10	22	22	22	79.347	0	35.359	283610000	15	20.6935	21.5846	22.366	20.7063	21.7505	21.821	24.6806	22.2696	24.0958	24.7232	21.6695
1.68966	2.12412	Q2VPK5	Q2VPK5	Cytoplasmic tRNA 2-thiolation protein 2	CTU2	8	8	8	16.3	16.3	16.3	56.107	0	8.2134	247940000	12	21.8631	21.6643	22.5564	22.0974	21.8973	22.3751	23.8807	25.1258	23.4496	23.9014	22.6107
0.833763	2.12374	P67870	P67870	Casein kinase II subunit beta	CSNK2B	10	10	10	56.7	56.7	56.7	24.942	0	178.13	18023000000	135	20.972	21.6717	22.4656	21.6671	21.4213	25.1862	25.1782	24.6541	21.6482	23.6858	23.8656
1.05999	2.11965	Q5VZL5	Q5VZL5	Zinc finger MYM-type protein 4	ZMYM4	14	13	13	13.1	12.5	12.5	172.79	0	18.535	474530000	16	24.3527	22.8464	21.1427	23.1137	21.7808	21.1886	24.9957	25.1034	24.6016	24.8745	21.2554
0.75122	2.11596	P55786;A6NEC2	P55786	Puromycin-sensitive aminopeptidase	NPEPPS	12	12	12	14.8	14.8	14.8	103.28	0	14.104	783610000	43	23.7792	25.9025	21.5442	23.5012	23.8281	24.9604	25.4597	26.4498	25.6642	26.2371	25.6122
1.62106	2.11277	Q8TDX7;Q9HC98	Q8TDX7	Serine/threonine-protein kinase Nek7	NEK7	5	5	5	18.2	18.2	18.2	34.551	0.0003375	4.5166	270250000	13	23.1595	21.3227	21.6923	23.5588	23.3395	22.4177	24.3032	24.4354	23.7742	21.9023	23.8392
1.87287	2.10958	O76071	O76071	Probable cytosolic iron-sulfur protein assembly protein CIAO1	CIAO1	6	6	6	29.2	29.2	29.2	37.84	0	23.366	615490000	21	21.3514	22.7891	22.2811	23.1556	21.428	22.1344	24.7065	24.2658	23.7781	21.3744	22.894
2.10392	2.10645	Q9BRJ6	Q9BRJ6	Uncharacterized protein C7orf50	C7orf50	5	5	5	41.8	41.8	41.8	22.083	0	49.021	1381500000	28	22.1549	20.8659	22.1149	21.437	22.0564	21.4677	23.8311	23.7105	23.9134	21.893	24.18
1.2873	2.10587	Q14558	Q14558	Phosphoribosyl pyrophosphate synthase-associated protein 1	PRPSAP1	4	3	3	14.9	11	11	39.393	0	7.3716	85572000	6	21.4095	21.4913	20.0115	22.6869	22.6753	21.6903	22.7346	24.2402	22.2551	22.6953	21.517
0.763476	2.09949	P61289	P61289	Proteasome activator complex subunit 3	PSME3	7	7	7	30.3	30.3	30.3	29.506	0	37.025	739170000	32	21.0284	24.9728	21.7252	23.0332	25.5801	24.5588	23.9978	25.1784	24.8486	25.0821	24.4891
0.690731	2.09947	Q13464	Q13464	Rho-associated protein kinase 1	ROCK1	22	22	19	17.3	17.3	15.1	158.17	0	24.528	812540000	42	25.4657	26.2746	21.8247	24.8654	25.6239	25.2964	26.505	27.0199	26.3386	26.2001	26.2658
1.37126	2.09384	P62913	P62913	60S ribosomal protein L11	RPL11	12	12	12	47.2	47.2	47.2	20.252	0	45.601	86831000000	236	27.6657	27.0499	25.8869	26.9485	26.1871	27.5146	28.0235	29.2078	29.6527	28.1693	30.5475
0.410168	2.08635	Q96S19	Q96S19	UPF0585 protein C16orf13	C16orf13	13	13	13	73.5	73.5	73.5	22.578	0	323.31	24375000000	209	28.873	27.4332	21.8724	28.7281	27.3287	27.7172	28.7692	27.6222	28.0462	27.5802	28.5427
0.547882	2.08557	O60828	O60828	Polyglutamine-binding protein 1	PQBP1	7	7	7	46.4	46.4	46.4	30.472	0	323.31	5396300000	62	26.6406	21.2378	22.3483	25.8658	26.3011	26.857	25.9892	24.8216	25.6727	24.9286	25.5359
0.640664	2.08331	Q9GZR2	Q9GZR2	RNA exonuclease 4	REXO4	9	9	9	24.9	24.9	24.9	46.671	0	10.738	6160400000	23	25.9463	21.2633	22.8892	23.8324	22.1296	23.6252	26.1856	24.448	25.7151	21.8619	25.1921
1.75862	2.08312	Q13242	Q13242	Serine/arginine-rich splicing factor 9	SRSF9	12	12	12	49.3	49.3	49.3	25.542	0	27.81	5513600000	75	21.1639	22.4166	22.8415	23.4148	22.3749	24.5948	24.1429	23.9691	24.5594	21.9078	24.5751
0.990501	2.08229	P04066	P04066	Tissue alpha-L-fucosidase	FUCA1	7	7	7	21.9	21.9	21.9	53.688	0	10.371	1813100000	16	23.8728	23.4246	23.4947	23.5167	21.2283	22.1884	27.5455	25.2426	24.2508	20.8354	24.6639
0.976659	2.08208	P60900	P60900	Proteasome subunit alpha type-6	PSMA6	9	9	9	45.5	45.5	45.5	27.399	0	63.798	1953700000	34	21.8436	20.8895	21.8733	25.1982	23.5412	24.672	24.8573	21.7616	24.2338	25.5364	27.6576
0.908432	2.07964	Q9BVA1	Q9BVA1	Tubulin beta-2B chain	TUBB2B	23	4	1	65.2	10.8	2.7	49.953	0	9.9062	269660000	18	20.3309	23.8531	22.2647	21.1528	20.4624	22.5699	23.6191	24.3489	24.7197	22.3099	23.8319
1.72772	2.07626	Q8NCE0	Q8NCE0	tRNA-splicing endonuclease subunit Sen2	TSEN2	4	4	4	8	8	8	53.246	0	6.1658	125560000	14	22.1121	21.3753	22.3142	21.9549	22.489	21.4047	23.0873	24.5116	24.4315	22.4531	24.1523
1.41048	2.07614	Q92667	Q92667	A-kinase anchor protein 1, mitochondrial	AKAP1	8	8	8	14	14	14	97.34	0	28.964	340830000	22	23.1371	21.7005	20.8951	23.3604	23.8476	23.7624	23.7529	23.8223	24.386	21.1364	21.8956
1.02396	2.06439	Q9P2S5	Q9P2S5	WD repeat-containing protein WRAP73	WRAP73	9	9	9	26.7	26.7	26.7	51.588	0	26.196	362040000	15	21.5902	22.3999	21.9918	21.9751	23.5803	21.9662	25.7087	22.5396	23.9268	22.2426	23.2661
1.5323	2.06427	Q8IV63	Q8IV63	Inactive serine/threonine-protein kinase VRK3	VRK3	4	4	4	9.9	9.9	9.9	52.881	0.00033003	4.0886	122820000	5	21.8847	22.2306	20.6565	23.485	21.5194	21.8946	23.549	24.3908	23.0248	22.4122	21.5256
1.62755	2.06069	Q5R372	Q5R372	Rab GTPase-activating protein 1-like	RABGAP1L	9	9	9	13.6	13.6	13.6	92.512	0	37.006	208820000	11	21.7332	21.7051	21.8148	21.9116	21.4287	23.6169	24.6117	24.1341	22.6895	24.3689	24.3867
0.800217	2.05113	Q9HD26	Q9HD26	Golgi-associated PDZ and coiled-coil motif-containing protein	GOPC	28	28	28	66.2	66.2	66.2	50.519	0	323.31	40464000000	361	21.7561	23.5358	24.5868	21.9252	21.0943	23.4653	23.6859	26.4901	25.856	27.1621	28.6452
2.32186	2.04673	Q9UGI8	Q9UGI8	Testin	TES	6	6	6	15.9	15.9	15.9	47.996	0	21.992	210830000	9	22.8096	22.0856	21.7667	21.6561	21.6815	21.6478	23.8958	24.4916	24.4148	21.9725	24.4191
0.754174	2.04595	Q9H967	Q9H967	WD repeat-containing protein 76	WDR76	13	13	13	24	24	24	69.768	0	62.256	3516100000	60	25.3061	22.3354	21.5578	25.7513	21.6327	21.4292	25.812	25.3813	24.1439	21.9581	21.9468
1.74471	2.04487	P51530	P51530	DNA replication ATP-dependent helicase/nuclease DNA2;DNA replication nuclease DNA2;DNA replication ATP-dependent helicase DNA2	DNA2	27	27	27	28.8	28.8	28.8	120.41	0	65.951	2012700000	85	24.999	26.1017	25.3875	24.0744	22.1258	23.7252	27.4656	28.3002	26.857	27.7258	26.433
1.57784	2.04108	Q9UIC8	Q9UIC8	Leucine carboxyl methyltransferase 1	LCMT1	6	6	6	16.5	16.5	16.5	38.379	0.00033445	4.3387	203780000	9	21.6547	23.679	22.8348	23.198	22.1221	22.0203	24.9382	24.6213	24.7322	21.0305	24.974
0.47362	2.03718	P62318	P62318	Small nuclear ribonucleoprotein Sm D3	SNRPD3	5	5	5	53.2	53.2	53.2	13.916	0	323.31	24507000000	146	24.5204	21.8998	21.9052	26.0813	27.4196	22.3438	26.3797	21.5175	26.5398	22.8919	22.5755
1.52953	2.03534	Q01813	Q01813	ATP-dependent 6-phosphofructokinase, platelet type	PFKP	9	9	8	16.1	16.1	13.6	85.595	0	19.149	275680000	23	22.4194	23.0366	22.2224	21.4674	21.7598	21.7439	23.5515	25.4835	24.7494	26.5452	22.5766
1.20368	2.03219	Q5T200	Q5T200	Zinc finger CCCH domain-containing protein 13	ZC3H13	14	14	14	7.7	7.7	7.7	196.63	0	53.74	6479600000	79	23.4078	21.5967	20.7395	22.1557	21.8081	20.0829	24.1558	23.8592	23.8256	21.1827	22.4829
1.298	2.02875	P25789	P25789	Proteasome subunit alpha type-4	PSMA4	8	8	8	40.6	40.6	40.6	29.483	0	62.268	2000700000	32	22.2786	24.6865	23.2319	22.3142	21.6151	23.376	25.1983	25.8583	25.2266	22.3061	24.2948
0.827667	2.02592	Q96GJ1	Q96GJ1	tRNA (uracil(54)-C(5))-methyltransferase homolog	TRMT2B	10	10	10	24.2	24.2	24.2	56.476	0	33.579	1278700000	29	24.9466	21.8623	21.8394	25.342	20.8563	22.0572	25.8093	24.7007	24.216	21.782	21.2423
0.745628	2.02089	Q5VTL8	Q5VTL8	Pre-mRNA-splicing factor 38B	PRPF38B	12	12	12	21.4	21.4	21.4	64.467	0	22.054	985020000	28	20.5645	20.9271	23.6453	21.6051	21.1725	24.4865	22.2335	24.1341	24.8319	24.9116	20.7121
1.19205	2.01954	Q9ULT8	Q9ULT8	E3 ubiquitin-protein ligase HECTD1	HECTD1	67	67	67	34.5	34.5	34.5	289.38	0	323.31	10072000000	218	21.93	24.0884	22.088	22.8512	21.7576	22.1059	24.6064	25.4465	24.112	24.0087	23.8677
1.51743	2.01268	Q9NZB8	Q9NZB8	Molybdenum cofactor biosynthesis protein 1;Cyclic pyranopterin monophosphate synthase;Cyclic pyranopterin monophosphate synthase accessory protein	MOCS1	6	6	6	14	14	14	70.104	0	11.002	187580000	13	21.6114	22.7667	22.0798	21.9589	22.0127	22.7413	23.5842	25.1878	23.7239	22.8738	24.5308
1.96439	2.01137	O15075;O43602	O15075	Serine/threonine-protein kinase DCLK1	DCLK1	6	6	6	9.2	9.2	9.2	82.223	0	18.982	182650000	11	21.0123	21.6857	22.5023	22.1582	22.1455	21.3776	23.888	23.8412	23.5052	21.4503	21.8034
1.27207	2.00622	Q92796	Q92796	Disks large homolog 3	DLG3	5	4	4	8.3	7.2	7.2	90.313	0	12.937	316970000	11	21.1623	22.6019	20.9409	21.2463	20.8654	21.7337	22.5423	24.2629	23.9185	21.4285	21.0015
1.35033	2.00539	P0DP25;P0DP24;P0DP23	P0DP25;P0DP24;P0DP23			5	5	5	42.3	42.3	42.3	16.837	0	21.601	902320000	20	22.8632	21.386	20.7661	23.8514	21.7303	22.1965	24.294	23.3645	23.3729	22.7773	23.3663
0.973184	2.00414	O43852	O43852	Calumenin	CALU	20	20	20	67.9	67.9	67.9	37.106	0	210.27	9131100000	77	24.6095	21.9806	22.0426	23.3243	21.6349	23.9052	25.7243	24.3616	24.5593	23.5271	24.201
2.36957	2.00071	Q8TBM8	Q8TBM8	DnaJ homolog subfamily B member 14	DNAJB14	2	2	2	6.3	6.3	6.3	42.515	0.00061369	2.9224	84684000	7	21.8986	20.8186	21.6468	20.3156	21.9447	22.6777	23.2486	23.5584	23.5592	23.4165	21.2251
0.731917	1.99879	Q9H2W6	Q9H2W6	39S ribosomal protein L46, mitochondrial	MRPL46	10	10	10	53.4	53.4	53.4	31.705	0	144.91	6978000000	84	25.4659	22.179	21.668	21.7932	25.1681	25.3878	24.5031	25.8252	24.9809	22.7629	21.1581
0.337372	1.99867	Q16637	Q16637	Survival motor neuron protein	SMN1	10	10	10	35.7	35.7	35.7	31.848	0	139.98	6602500000	98	26.5326	21.0445	20.4926	26.1922	25.1025	25.8914	26.5278	21.7021	25.8359	21.6917	26.1092
2.53652	1.99653	P32121	P32121	Beta-arrestin-2	ARRB2	18	18	18	49.6	49.6	49.6	46.105	0	251.51	7083900000	109	21.3455	21.4826	22.1908	23.1158	22.0937	22.9664	23.6035	23.9761	23.4288	22.957	23.5788
0.795085	1.99565	Q8IVS2	Q8IVS2	Malonyl-CoA-acyl carrier protein transacylase, mitochondrial	MCAT	11	11	11	43.1	43.1	43.1	42.961	0	103.66	3599600000	92	25.1035	24.3576	21.3382	25.5758	25.1584	24.5126	25.3682	25.5739	25.8442	21.069	20.7846
0.585057	1.99173	Q9ULW3	Q9ULW3	Activator of basal transcription 1	ABT1	13	13	13	64	64	64	31.079	0	195.42	15050000000	167	27.0676	22.4381	22.7805	26.8398	26.3906	25.9854	26.6808	25.7393	25.8413	21.8949	25.2973
0.97626	1.99134	P33316	P33316	Deoxyuridine 5-triphosphate nucleotidohydrolase, mitochondrial	DUT	6	6	6	29	29	29	26.563	0	18.59	345740000	11	20.7586	21.9938	21.6616	22.6818	21.6508	23.4089	21.6995	24.3187	24.3698	23.7523	25.138
0.910511	1.99066	Q9Y2R9	Q9Y2R9	28S ribosomal protein S7, mitochondrial	MRPS7	16	16	16	55.8	55.8	55.8	28.134	0	210.88	17270000000	198	24.182	24.6985	21.6196	25.3492	22.2506	25.049	26.0428	24.7933	25.636	20.9233	26.0373
1.33856	1.99013	O95544	O95544	NAD kinase	NADK	6	6	6	19.3	19.3	19.3	49.228	0	34.504	307120000	15	23.5009	22.8632	21.4983	21.5326	23.6046	21.6214	24.0493	24.4819	25.3015	20.4967	24.4115
0.668196	1.98777	Q99623	Q99623	Prohibitin-2	PHB2	13	13	13	52.5	52.5	52.5	33.296	0	249.71	15386000000	208	27.5759	27.9102	23.793	28.8174	29.1731	29.6465	28.1906	28.0841	28.9678	28.064	29.3841
0.846735	1.98485	P57740	P57740	Nuclear pore complex protein Nup107	NUP107	10	10	10	15.7	15.7	15.7	106.37	0	15.605	294960000	16	23.8376	20.1945	21.2789	23.294	22.8856	23.8985	23.6	24.0268	23.6387	22.0703	22.2375
0.786572	1.97841	Q99598	Q99598	Translin-associated protein X	TSNAX	13	13	13	59	59	59	33.112	0	157.72	6527900000	97	25.2177	22.062	21.5531	25.6799	24.7968	26.99	25.1614	24.5644	25.0423	22.2266	25.1061
2.20239	1.97738	Q9UJK0	Q9UJK0	Ribosome biogenesis protein TSR3 homolog	TSR3	8	8	8	42	42	42	33.596	0	85.638	693020000	26	21.5339	21.7056	22.5066	23.5007	21.9307	23.9037	23.4464	24.0397	24.1921	21.6131	22.6177
0.814178	1.97341	Q7Z460	Q7Z460	CLIP-associating protein 1	CLASP1	47	41	41	36.7	32.6	32.6	169.45	0	264.62	5037700000	120	24.3456	24.3723	21.5273	23.5076	26.1384	27.44	24.1799	25.9066	26.079	23.7487	24.7917
0.895635	1.97332	Q69YN2	Q69YN2	CWF19-like protein 1	CWF19L1	16	16	16	40	40	40	60.618	0	120.59	5135800000	89	24.77	24.2336	21.5919	25.7385	25.3751	24.2037	25.601	25.9722	24.9423	23.9002	23.9226
1.18498	1.96967	P28066	P28066	Proteasome subunit alpha type-5	PSMA5	5	5	5	25.3	25.3	25.3	26.411	0	46.41	1952000000	38	22.5305	20.9528	23.1485	24.1628	21.5842	24.4447	25.0046	23.9685	23.5677	24.6785	23.6649
1.01862	1.96708	Q8N5I2	Q8N5I2	Arrestin domain-containing protein 1	ARRDC1	7	7	7	23.1	23.1	23.1	45.981	0	12.95	827930000	18	20.6502	22.6584	21.3992	21.7571	21.9522	21.5425	24.5161	23.8921	22.2008	22.5735	22.0202
1.60645	1.9649	Q969V3	Q969V3	Nicalin	NCLN	8	8	8	17.8	17.8	17.8	62.974	0	53.445	384550000	19	23.1882	22.6339	21.8739	23.2299	21.9777	21.8986	24.8277	25.045	23.7181	24.7008	23.7572
1.91153	1.96341	O00165	O00165	HCLS1-associated protein X-1	HAX1	6	6	6	26.9	26.9	26.9	31.62	0	23.78	343020000	21	22.7688	21.9191	22.1882	24.182	23.9239	23.7155	24.9478	23.6521	24.1665	26.4642	21.8143
0.876713	1.96192	P21796	P21796	Voltage-dependent anion-selective channel protein 1	VDAC1	5	5	5	24.4	24.4	24.4	30.772	0	37.351	222530000	11	20.3378	23.0623	21.4421	22.6048	22.4673	24.4147	22.222	24.1899	24.316	23.9366	25.1633
0.245957	1.95848	Q8TAQ2	Q8TAQ2	SWI/SNF complex subunit SMARCC2	SMARCC2	34	22	22	28	21.7	21.7	132.88	0	178.5	32958000000	62	31.3223	29.9275	21.405	30.1762	29.1495	29.4446	30.3952	29.639	28.496	28.7602	28.5178
0.679503	1.95833	Q96N67;Q8NF50	Q96N67	Dedicator of cytokinesis protein 7	DOCK7	51	51	48	27.6	27.6	26.7	242.56	0	158.85	3440100000	159	26.8503	23.7672	23.1992	25.7397	23.8572	25.4727	27.8663	26.0305	25.7949	26.475	22.8305
1.27099	1.95789	Q13573	Q13573	SNW domain-containing protein 1	SNW1	33	33	33	60.8	60.8	60.8	61.494	0	323.31	52787000000	537	26.6664	24.2045	25.7896	27.1441	25.4798	25.6922	27.4978	27.6161	27.4203	25.8569	25.5594
1.20611	1.9434	O43837	O43837	Isocitrate dehydrogenase [NAD] subunit beta, mitochondrial	IDH3B	5	5	5	19	19	19	42.183	0	16.111	593640000	28	23.8605	24.3414	22.5048	23.9142	23.7591	24.478	24.7111	26.4889	25.3368	21.6935	24.6944
1.74898	1.9408	Q9P1Y5	Q9P1Y5	Calmodulin-regulated spectrin-associated protein 3	CAMSAP3	13	13	13	12.6	12.6	12.6	134.75	0	32.508	527900000	44	23.7603	24.3963	23.2447	24.0161	22.9838	24.7141	24.9999	26.0398	26.184	24.6026	25.0577
0.443417	1.93975	Q00059	Q00059	Transcription factor A, mitochondrial	TFAM	16	16	16	47.2	47.2	47.2	29.096	0	136.51	40140000000	225	27.734	25.2293	21.5336	28.151	26.7391	27.9006	27.7605	26.6373	25.9184	25.835	26.2021
0.478664	1.93285	P61964;Q86VZ2	P61964	WD repeat-containing protein 5	WDR5	15	15	15	60.2	60.2	60.2	36.588	0	78.117	8530900000	149	27.4627	25.5105	21.7209	28.1657	27.0837	26.8466	27.5904	25.9354	26.9669	25.9966	27.2817
2.88171	1.93239	Q92947	Q92947	Glutaryl-CoA dehydrogenase, mitochondrial	GCDH	5	5	5	14.6	14.6	14.6	48.127	0	7.7543	643650000	8	22.6659	22.1269	22.8399	22.2435	21.9673	21.2746	24.5655	24.6059	24.2585	22.6732	24.6009
0.981006	1.92632	P20248;P78396	P20248	Cyclin-A2	CCNA2	7	7	7	24.1	24.1	24.1	48.55	0	21.793	375780000	15	22.7236	22.8187	20.2825	24.1358	22.4607	22.1512	24.6628	23.4893	23.4516	21.8641	20.8903
0.993172	1.92445	Q8N5I9	Q8N5I9	Uncharacterized protein C12orf45	C12orf45	4	4	4	23.2	23.2	23.2	20.123	0	30.456	273760000	7	21.5613	20.847	22.1595	21.3757	21.8048	21.4547	21.81	24.0772	24.4538	21.7181	24.6323
1.13876	1.92323	P30405	P30405	Peptidyl-prolyl cis-trans isomerase F, mitochondrial	PPIF	13	13	12	66.7	66.7	66.7	22.04	0	323.31	174670000000	333	30.693	31.1713	28.8775	32.5148	31.3746	32.2349	31.816	32.9256	31.7699	32.7878	32.0521
1.95674	1.91641	Q8WUM4	Q8WUM4	Programmed cell death 6-interacting protein	PDCD6IP	10	10	10	15.7	15.7	15.7	96.022	0	15.753	237680000	12	21.0856	22.2555	22.3833	23.3294	21.9335	23.5788	23.6079	23.8705	23.9952	22.5555	22.7847
0.967441	1.91231	O14734	O14734	Acyl-coenzyme A thioesterase 8	ACOT8	5	5	5	27.3	27.3	27.3	35.914	0	34.937	434910000	12	23.4696	22.1394	22.3369	24.1689	20.5277	21.9004	26.1045	23.2701	24.3081	21.7487	23.7874
1.12728	1.91183	P45880	P45880	Voltage-dependent anion-selective channel protein 2	VDAC2	7	7	7	30.3	30.3	30.3	31.566	0	91.062	357230000	24	21.5729	21.774	22.0905	22.1009	22.827	24.6817	22.1664	24.3621	24.6445	21.4243	25.7758
1.24677	1.90774	Q15645	Q15645	Pachytene checkpoint protein 2 homolog	TRIP13	11	11	11	25.7	25.7	25.7	48.55	0	35.739	5069700000	40	26.4011	27.1594	25.5086	25.966	22.5082	22.9222	29.1409	28.3634	27.2882	22.6245	28.2135
0.487409	1.90734	P52294	P52294	Importin subunit alpha-5;Importin subunit alpha-5, N-terminally processed	KPNA1	24	24	16	48.9	48.9	35.3	60.221	0	323.31	22878000000	245	25.3205	26.6095	20.9929	26.0678	25.7806	25.5366	26.4573	26.166	26.0216	24.6334	26.1865
1.74588	1.90136	P31689	P31689	DnaJ homolog subfamily A member 1	DNAJA1	20	20	20	63.2	63.2	63.2	44.868	0	323.31	13877000000	172	27.1742	27.221	25.7386	27.0896	23.1377	27.6211	28.486	28.7075	28.6443	22.406	27.6666
0.980428	1.88694	Q9UHV9	Q9UHV9	Prefoldin subunit 2	PFDN2	3	3	3	24	24	24	16.648	0	57.857	696850000	12	23.7779	22.0381	20.8039	21.2646	22.3295	21.6954	24.3268	23.5673	24.3865	23.4404	23.8868
2.50584	1.88617	Q9Y5B8	Q9Y5B8	Nucleoside diphosphate kinase 7	NME7	6	6	6	19.4	19.4	19.4	42.491	0	6.1555	89660000	8	21.9569	21.4023	21.1832	22.4293	22.7199	21.7295	23.0287	23.6122	23.56	23.3068	23.7658
0.318534	1.88564	O94761	O94761	ATP-dependent DNA helicase Q4	RECQL4	30	30	30	35.3	35.3	35.3	133.07	0	96.216	2829500000	99	28.1285	20.6236	22.0407	27.5279	24.5624	26.156	26.6455	24.0474	25.7568	21.6502	21.9013
0.577178	1.88354	P11717	P11717	Cation-independent mannose-6-phosphate receptor	IGF2R	50	50	50	26.1	26.1	26.1	274.37	0	172.69	4523000000	141	26.8893	25.8311	22.1476	27.5428	28.871	26.3321	26.6238	27.276	26.6188	25.72	21.4847
0.581507	1.88179	Q16543	Q16543	Hsp90 co-chaperone Cdc37;Hsp90 co-chaperone Cdc37, N-terminally processed	CDC37	11	11	11	35.7	35.7	35.7	44.468	0	81.202	2773100000	46	23.5878	25.4833	20.7076	23.8025	22.3501	21.7267	24.41	25.2605	25.7536	21.6845	21.2459
1.25946	1.88057	Q96SB8	Q96SB8	Structural maintenance of chromosomes protein 6	SMC6	14	14	14	16.7	16.7	16.7	126.32	0	50.127	422140000	32	23.9758	23.3302	21.7725	24.4761	24.7025	24.7691	24.6377	25.4101	24.6726	24.9851	23.5422
0.795492	1.87938	Q06330	Q06330	Recombining binding protein suppressor of hairless	RBPJ	9	9	9	21.4	21.4	21.4	55.637	0	17.397	837940000	34	23.9018	24.073	20.7941	24.3411	21.427	21.3743	25.0995	24.9703	24.3372	21.1515	24.8775
1.84149	1.87587	P43487	P43487	Ran-specific GTPase-activating protein	RANBP1	3	3	3	15.4	15.4	15.4	23.31	0	6.4603	520060000	19	21.14	21.063	22.1766	22.2525	22.8505	23.1021	22.7937	23.5094	23.7041	24.1747	23.9856
1.19843	1.87482	O14523	O14523	C2 domain-containing protein 2-like	C2CD2L	16	16	16	31.7	31.7	31.7	76.18	0	175.86	2830800000	46	23.7814	22.3947	22.061	23.969	21.5131	22.7067	23.9452	24.2891	25.6273	21.8629	23.5024
1.2535	1.87285	Q6NS38	Q6NS38	Alpha-ketoglutarate-dependent dioxygenase alkB homolog 2	ALKBH2	5	5	5	23.8	23.8	23.8	29.322	0	14.532	725430000	21	22.1035	23.5379	21.2777	22.7995	22.2058	23.6048	23.7457	24.2329	24.5591	21.9163	24.5456
1.15804	1.86954	P51648;P48448;P30838;P43353	P51648	Fatty aldehyde dehydrogenase	ALDH3A2	10	10	10	23.1	23.1	23.1	54.847	0	50.914	1081000000	39	23.8745	24.8036	22.2361	24.1232	21.8866	24.5736	25.2824	25.5873	25.6531	21.9716	25.2304
0.712388	1.86075	O15067	O15067	Phosphoribosylformylglycinamidine synthase	PFAS	10	10	10	8.4	8.4	8.4	144.73	0	16.252	469230000	31	24.8477	25.6016	21.7837	24.5126	25.003	25.0475	25.4447	26.1842	26.1863	26.3806	26.1876
1.09372	1.85459	Q96IJ6	Q96IJ6	Mannose-1-phosphate guanyltransferase alpha	GMPPA	6	6	6	13.3	13.3	13.3	46.291	0	6.5413	363690000	10	23.9802	21.9256	22.4509	22.2198	21.9177	22.0253	23.6989	25.432	24.7895	22.7595	24.4214
0.943013	1.85324	Q9UFW8	Q9UFW8	CGG triplet repeat-binding protein 1	CGGBP1	6	6	6	43.7	43.7	43.7	18.82	0	11.8	2197200000	28	22.1002	22.6806	21.8602	22.5794	21.4725	24.4376	22.2941	24.9651	24.9415	24.585	25.3365
1.07235	1.8472	Q86U90	Q86U90	YrdC domain-containing protein, mitochondrial	YRDC	6	6	6	30.1	30.1	30.1	29.328	0	9.076	175810000	13	22.0526	22.805	20.9196	21.7301	22.5359	21.7755	22.6897	24.7457	23.8834	21.6484	22.0087
0.65085	1.84403	P35573	P35573	Glycogen debranching enzyme;4-alpha-glucanotransferase;Amylo-alpha-1,6-glucosidase	AGL	22	22	22	16.4	16.4	16.4	174.76	0	61.589	1833600000	43	26.0476	24.8198	21.906	24.716	24.3351	25.5138	26.8044	25.9181	25.583	24.1045	26.214
3.43218	1.84152	Q8NFH4	Q8NFH4	Nucleoporin Nup37	NUP37	3	3	3	11.7	11.7	11.7	36.707	0.0012154	2.7848	80618000	6	21.2227	21.4147	20.8853	22.2949	21.54	21.1519	23.1073	22.9077	23.0323	21.2094	21.6279
0.731468	1.83865	Q96I51	Q96I51	Williams-Beuren syndrome chromosomal region 16 protein	WBSCR16	10	10	10	33.2	33.2	33.2	49.996	0	163.5	1961700000	27	25.22	24.9388	21.7024	24.8906	20.7423	22.5636	25.4724	26.2359	25.6687	24.206	25.6626
0.865136	1.83797	O43824	O43824	Putative GTP-binding protein 6	GTPBP6	10	10	10	22.9	22.9	22.9	56.897	0	84.197	1084700000	30	23.9394	23.0633	20.9499	23.7097	21.9405	21.4207	24.1655	25.3501	23.9509	21.209	23.0116
1.08764	1.8359	Q9NWS0	Q9NWS0	PIH1 domain-containing protein 1	PIH1D1	3	3	3	18.3	18.3	18.3	32.363	0	48.52	193210000	10	21.0419	20.4886	22.0319	23.8526	21.3443	22.7929	24.2826	22.6916	22.0958	21.9573	21.4243
0.478954	1.83242	O14773	O14773	Tripeptidyl-peptidase 1	TPP1	7	7	7	18.5	18.5	18.5	61.247	0	45.567	1215800000	36	23.3429	22.8103	21.1859	22.7627	22.7963	21.7939	26.8989	24.3359	21.6016	21.8059	21.9223
2.39067	1.83133	Q8N3F8	Q8N3F8	MICAL-like protein 1	MICALL1	6	6	6	8.6	8.6	8.6	93.44	0.00034352	4.8486	105650000	8	21.6702	22.3486	21.5196	21.8026	23.3677	21.3483	23.3573	23.9593	23.7159	21.3961	22.847
3.17339	1.8303	Q13356	Q13356	Peptidyl-prolyl cis-trans isomerase-like 2	PPIL2	12	12	12	26.7	26.7	26.7	58.823	0	22.985	1377200000	45	24.1024	24.4004	24.5498	24.6047	24.7742	23.9308	26.3552	25.9056	26.2827	25.3649	26.1358
1.7969	1.82378	Q9BZF9	Q9BZF9	Uveal autoantigen with coiled-coil domains and ankyrin repeats	UACA	8	8	8	6	6	6	162.5	0	7.4282	142140000	15	23.4522	22.3379	21.933	23.2671	23.3252	23.1138	24.4298	24.3905	24.3742	23.5126	22.5675
1.25356	1.82365	O14730	O14730	Serine/threonine-protein kinase RIO3	RIOK3	8	8	8	19.5	19.5	19.5	59.092	0	7.8762	1554700000	12	21.6386	21.7964	21.5673	24.1914	22.3735	23.0057	24.0173	22.1428	24.3131	21.315	22.1259
0.643146	1.82165	Q9NRN7	Q9NRN7	L-aminoadipate-semialdehyde dehydrogenase-phosphopantetheinyl transferase	AASDHPPT	10	10	10	35.9	35.9	35.9	35.776	0	20.867	937740000	37	25.6244	24.7371	21.5993	25.5707	25.1577	25.4971	25.4486	26.5689	25.4082	21.9497	24.9656
0.489057	1.8202	Q5UIP0	Q5UIP0	Telomere-associated protein RIF1	RIF1	31	31	31	17.2	17.2	17.2	274.46	0	146.74	3658400000	137	26.932	26.208	21.8189	26.4149	25.6234	25.4654	27.2081	26.9308	26.2807	27.1478	26.2405
0.364361	1.81966	Q5T9A4	Q5T9A4	ATPase family AAA domain-containing protein 3B	ATAD3B	20	10	7	32.3	17.6	12.3	72.572	0	22.501	5092400000	36	28.0111	27.6613	21.6307	27.8431	28.1889	21.1707	27.1366	27.9809	27.6446	28.1251	27.7811
1.29052	1.81937	Q93034	Q93034	Cullin-5	CUL5	9	9	9	15.4	15.4	15.4	90.954	0	24.326	310970000	15	23.2098	21.5107	22.0235	23.1931	21.4709	23.0816	24.1245	23.2983	24.7794	24.8835	21.2894
0.842597	1.81737	Q6UB35	Q6UB35	Monofunctional C1-tetrahydrofolate synthase, mitochondrial	MTHFD1L	20	19	19	22.3	21.3	21.3	105.79	0	35.064	1625200000	68	25.0826	27.1369	24.6815	25.4993	26.2375	26.3431	26.3782	28.6269	27.348	27.3714	27.0141
0.907257	1.81119	P12694	P12694	2-oxoisovalerate dehydrogenase subunit alpha, mitochondrial	BCKDHA	6	6	6	16.9	16.9	16.9	50.47	0	12.034	176510000	10	23.3284	20.3156	20.8724	21.1335	22.1859	23.1595	23.5296	23.2293	23.1911	22.5387	22.982
0.940492	1.81002	P48507	P48507	Glutamate--cysteine ligase regulatory subunit	GCLM	4	4	4	19.7	19.7	19.7	30.727	0	138.64	961310000	29	22.7553	24.8053	22.1265	23.8052	24.6261	24.8165	24.3674	25.7355	25.0143	24.9609	26.1603
1.80306	1.80308	Q96IQ9	Q96IQ9	Zinc finger protein 414	ZNF414	2	2	2	6.1	6.1	6.1	32.782	0.0039705	2.0381	75864000	4	21.8753	21.6605	20.965	22.3475	22.4307	22.2249	23.5262	22.6114	23.7724	22.3515	23.1119
2.38951	1.7992	P33992	P33992	DNA replication licensing factor MCM5	MCM5	41	41	41	63.1	63.1	63.1	82.285	0	323.31	22954000000	414	28.1445	27.6103	27.6778	29.0561	29.0605	27.8405	29.3542	29.3594	30.1167	30.1616	28.9228
1.51001	1.79807	Q9H0G5	Q9H0G5	Nuclear speckle splicing regulatory protein 1	NSRP1	21	21	21	33.7	33.7	33.7	66.389	0	279.28	10317000000	136	22.414	22.2416	21.7553	21.3776	21.2116	23.2322	22.9135	24.5451	24.3465	22.9709	24.6588
0.92462	1.79566	Q9Y376;Q9H9S4	Q9Y376	Calcium-binding protein 39	CAB39	17	17	17	50.4	50.4	50.4	39.869	0	106.77	12288000000	124	23.7931	20.9906	23.4682	24.5896	23.9306	22.6005	24.7625	24.146	24.7304	23.2777	22.7347
0.862928	1.79382	Q96RL1	Q96RL1	BRCA1-A complex subunit RAP80	UIMC1	16	16	16	34.8	34.8	34.8	79.727	0	106.71	2100800000	59	24.3641	21.3639	22.0596	24.6625	22.3385	24.2326	24.9378	23.7804	24.4509	22.6394	21.4901
1.51695	1.79057	Q16875	Q16875	6-phosphofructo-2-kinase/fructose-2,6-bisphosphatase 3;6-phosphofructo-2-kinase;Fructose-2,6-bisphosphatase	PFKFB3	4	4	4	8.5	8.5	8.5	59.608	0	8.2142	66166000	5	22.6521	21.4933	21.6106	22.9414	21.4666	21.4901	23.0098	24.4033	23.7146	21.9707	21.5811
1.40922	1.78983	Q96EN8	Q96EN8	Molybdenum cofactor sulfurase	MOCOS	10	10	10	14.6	14.6	14.6	98.119	0	17.464	288120000	15	22.1141	22.21	22.1639	23.4096	23.3829	21.0739	24.9398	24.0217	22.8959	22.1507	22.9742
0.774318	1.78807	P09001	P09001	39S ribosomal protein L3, mitochondrial	MRPL3	4	4	4	12.6	12.6	12.6	38.632	0	6.9535	576350000	22	23.7235	20.5859	21.7766	24.2034	21.9866	24.3422	24.1134	22.7621	24.5747	23.0208	23.9949
0.518143	1.78285	P62906	P62906	60S ribosomal protein L10a	RPL10A	10	10	10	40.6	40.6	40.6	24.831	0	190.93	19483000000	147	27.4205	26.9761	22.7968	26.9968	26.5359	26.0542	28.0909	27.523	26.928	26.5722	27.8978
0.711746	1.78212	P49207	P49207	60S ribosomal protein L34	RPL34	4	4	4	21.4	21.4	21.4	13.293	0	6.4902	4471200000	23	22.2438	22.2429	22.1107	23.127	21.5424	25.9378	21.7659	24.6011	25.5767	21.9156	25.318
1.56456	1.77977	Q9C0F1	Q9C0F1	Centrosomal protein of 44 kDa	CEP44	4	4	4	16.7	16.7	16.7	44.139	0	28.671	223990000	6	22.6358	22.894	21.4174	23.1109	23.0997	21.5213	24.571	24.0315	23.6841	21.8262	22.5119
2.71691	1.77721	Q99523	Q99523	Sortilin	SORT1	4	4	4	6.1	6.1	6.1	92.067	0	18.047	159040000	8	22.1787	21.6461	22.377	23.3964	22.0112	22.4615	23.9592	23.9527	23.6215	21.4102	22.8828
1.1027	1.77559	P78368	P78368	Casein kinase I isoform gamma-2	CSNK1G2	12	4	4	29.9	15.9	15.9	47.457	0	46.886	231660000	12	23.3717	20.9674	22.311	22.4309	22.2727	22.2674	23.9523	23.4957	24.5289	21.4231	21.5471
0.441941	1.77528	Q96DI7	Q96DI7	U5 small nuclear ribonucleoprotein 40 kDa protein	SNRNP40	17	17	17	71.1	71.1	71.1	39.31	0	323.31	6008100000	124	26.8831	24.8789	21.1689	27.2098	27.1994	27.1479	26.818	25.3811	26.0576	22.3793	25.8118
1.44098	1.77505	P45984;P53779;P45983	P45984;P53779	Mitogen-activated protein kinase 9;Mitogen-activated protein kinase 10	MAPK9;MAPK10	5	5	5	13.2	13.2	13.2	48.139	0	6.7729	70984000	6	21.4583	22.1575	21.6447	22.8074	22.862	22.0021	22.4635	24.0173	24.1048	21.4891	24.2952
1.0955	1.7729	Q8N5M4	Q8N5M4	Tetratricopeptide repeat protein 9C	TTC9C	2	2	2	17	17	17	20.012	0.0026331	2.329	204380000	2	21.4714	21.6986	21.6882	22.8065	21.9155	22.5346	24.7832	22.1775	23.2161	22.5965	22.8538
1.11969	1.76924	Q96EK7	Q96EK7	Constitutive coactivator of peroxisome proliferator-activated receptor gamma	FAM120B	11	11	11	13.4	13.4	13.4	103.78	0	12.828	179610000	25	22.192	22.1937	23.5039	22.669	20.9896	23.4442	24.0795	25.5624	23.5554	25.0766	23.5083
0.514879	1.76906	O75934	O75934	Pre-mRNA-splicing factor SPF27	BCAS2	10	10	10	67.6	67.6	67.6	26.131	0	258.59	7205600000	109	26.3712	22.5592	22.0994	26.4664	22.2971	25.0041	26.7695	24.8105	24.757	25.4325	25.808
0.658234	1.76779	P04406	P04406	Glyceraldehyde-3-phosphate dehydrogenase	GAPDH	14	14	13	55.2	55.2	53.1	36.053	0	288.45	13527000000	148	27.7025	27.597	24.6318	28.0012	28.2222	27.3712	29.1253	27.0473	29.0621	28.7696	30.3694
1.51147	1.76654	P31930	P31930	Cytochrome b-c1 complex subunit 1, mitochondrial	UQCRC1	4	4	4	14.6	14.6	14.6	52.645	0	14.287	158410000	9	21.7638	22.6846	22.2627	21.1776	23.0039	21.8688	23.0678	24.5517	24.3913	22.0284	24.0214
0.852407	1.76492	Q8N257;Q16778;P33778;P23527;P06899;Q6DRA6;Q6DN03	Q8N257;Q16778;P33778;P23527;P06899	Histone H2B type 3-B;Histone H2B type 2-E;Histone H2B type 1-B;Histone H2B type 1-O;Histone H2B type 1-J	HIST3H2BB;HIST2H2BE;HIST1H2BB;HIST1H2BO;HIST1H2BJ	6	6	2	42.1	42.1	7.9	13.908	0	61.541	163620000000	300	29.4244	30.0303	26.9936	29.41	28.611	30.0479	30.0851	30.7338	30.924	29.9896	28.4718
0.249702	1.76018	Q14CX7	Q14CX7	N-alpha-acetyltransferase 25, NatB auxiliary subunit	NAA25	4	4	4	4.3	4.3	4.3	112.29	0.00033411	4.3331	3099900000	4	27.7193	22.0371	21.712	21.5482	22.2617	24.3226	27.8605	27.2892	21.5992	21.8462	20.7805
1.20056	1.75967	P49790	P49790	Nuclear pore complex protein Nup153	NUP153	8	8	8	7.3	7.3	7.3	153.94	0	28.797	305850000	16	24.0978	22.8835	22.2514	24.3218	21.2715	25.1055	24.1798	25.6339	24.698	25.0359	25.1214
0.716741	1.75334	Q9ULK4	Q9ULK4	Mediator of RNA polymerase II transcription subunit 23	MED23	20	20	20	18.3	18.3	18.3	156.47	0	62.181	721900000	50	25.643	22.8639	22.3834	25.46	21.805	23.1966	26.3043	25.0616	24.7845	23.5877	22.0592
0.348645	1.7518	P28161	P28161	Glutathione S-transferase Mu 2	GSTM2	15	14	9	69.7	65.6	50	25.744	0	147.86	11400000000	96	27.0816	25.3262	21.8884	28.0314	24.7652	23.9608	29.2923	25.6657	24.5937	26.6039	26.0782
1.10341	1.74927	P19388	P19388	DNA-directed RNA polymerases I, II, and III subunit RPABC1	POLR2E	10	10	10	57.6	57.6	57.6	24.551	0	141.86	6628200000	63	24.6282	24.346	22.2757	25.2509	25.004	25.2665	25.5314	25.3556	25.6107	25.9353	25.8526
0.641958	1.74885	P36873	P36873	Serine/threonine-protein phosphatase PP1-gamma catalytic subunit	PPP1CC	22	4	4	71.8	17.6	17.6	36.983	0	94.986	9640700000	85	25.9827	24.9911	22.0273	26.8824	27.3612	26.7946	26.556	25.4808	26.2109	21.819	25.3196
1.08052	1.74545	P62269	P62269	40S ribosomal protein S18	RPS18	17	17	17	60.5	60.5	60.5	17.718	0	162.23	171490000000	383	27.2562	28.0552	26.9182	27.4596	29.3785	29.7328	27.8917	29.3494	30.2248	28.8366	30.2931
1.1052	1.74396	P29144	P29144	Tripeptidyl-peptidase 2	TPP2	11	11	11	11.8	11.8	11.8	138.35	0	17.472	288730000	17	24.1517	23.6039	21.7277	24.0761	21.573	22.9955	25.1227	24.8063	24.7862	24.6397	24.3299
1.39408	1.74294	Q9UBB4	Q9UBB4	Ataxin-10	ATXN10	9	9	9	28.6	28.6	28.6	53.488	0	22.407	161870000	16	22.2227	23.4242	22.0678	21.6558	21.2738	20.3077	23.5249	24.6798	24.7389	22.2257	24.2874
0.59462	1.73989	Q96J01	Q96J01	THO complex subunit 3	THOC3	10	10	10	41	41	41	38.771	0	50.777	1282500000	34	25.301	25.1476	21.3807	25.2355	25.084	25.5728	25.5203	26.194	25.3347	24.4183	24.7212
1.63546	1.73786	Q9H910	Q9H910	Hematological and neurological expressed 1-like protein	HN1L	4	4	4	30	30	30	20.063	0	11.01	239750000	10	21.9796	21.0235	21.809	21.1774	23.2059	23.9644	22.7861	23.1563	24.0833	21.8976	23.9784
1.27011	1.73401	Q14807	Q14807	Kinesin-like protein KIF22	KIF22	13	13	13	27.5	27.5	27.5	73.261	0	22.562	640430000	42	24.0493	22.6252	22.2211	23.8717	21.4654	23.5014	24.2224	25.309	24.5662	21.373	23.3539
2.53177	1.73192	P06744	P06744	Glucose-6-phosphate isomerase	GPI	5	5	3	11.5	11.5	6.1	63.146	0	9.9405	909790000	13	20.9951	21.0592	21.5218	21.4854	22.4235	22.274	23.3072	22.8813	22.5834	21.7436	22.1882
0.672863	1.73073	O14893	O14893	Gem-associated protein 2	GEMIN2	9	9	9	41.1	41.1	41.1	31.585	0	54.737	4717500000	62	21.7292	21.0131	23.0724	22.769	21.4181	21.9034	24.3936	24.9201	21.6933	21.079	21.8141
0.464873	1.72922	Q14493	Q14493	Histone RNA hairpin-binding protein	SLBP	9	9	9	32.6	32.6	32.6	31.285	0	67.365	12227000000	80	25.6527	21.501	22.0715	24.4507	25.6164	24.9838	25.7849	25.7196	22.9083	22.3325	23.1145
0.237421	1.72878	P09211	P09211	Glutathione S-transferase P	GSTP1	10	10	10	52.4	52.4	52.4	23.356	0	323.31	28514000000	179	28.0923	25.2686	21.3557	29.0778	23.7209	22.6284	30.704	25.4769	23.7219	28.2614	24.2474
1.8293	1.72727	P04350	P04350	Tubulin beta-4A chain	TUBB4A	23	4	3	71.4	11.9	10.1	49.585	0	37.492	176960000	10	21.1738	22.3959	21.6802	22.4405	22.0563	22.1184	23.4157	23.1185	23.8976	23.2829	22.5925
1.20447	1.72711	Q16513	Q16513	Serine/threonine-protein kinase N2	PKN2	43	43	42	54.1	54.1	53.3	112.03	0	323.31	12718000000	244	21.1255	22.6449	22.824	23.821	23.5047	22.8388	23.148	24.5101	24.1176	23.1488	22.5548
1.00994	1.72566	Q7Z7H8	Q7Z7H8	39S ribosomal protein L10, mitochondrial	MRPL10	5	5	5	30.7	30.7	30.7	29.282	0	28.956	2998300000	54	21.8581	22.4588	22.5598	21.7291	22.6599	22.757	25.5572	23.3355	23.161	23.6855	21.624
0.578358	1.72356	Q15424;Q14151	Q15424;Q14151	Scaffold attachment factor B1;Scaffold attachment factor B2	SAFB;SAFB2	12	12	12	18.1	18.1	18.1	102.64	0	142.58	1357800000	57	25.1928	21.36	25.2602	24.9572	25.124	25.2132	25.1113	26.2136	25.6588	25.882	25.6182
0.380804	1.72317	Q92665	Q92665	28S ribosomal protein S31, mitochondrial	MRPS31	15	15	15	45.6	45.6	45.6	45.318	0	323.31	8421200000	166	26.6096	25.6213	20.5075	26.6277	26.2704	25.7333	26.3702	25.7945	25.7433	22.4846	24.3821
0.944726	1.72107	Q8WYP5	Q8WYP5	Protein ELYS	AHCTF1	10	10	10	5.7	5.7	5.7	252.5	0	9.7371	732300000	16	22.3055	21.8608	21.8023	24.7732	24.761	20.8223	25.3697	22.684	23.078	21.8676	21.4448
[truncated: 1,733 more rows]

## Sheet: Intensity 1255-1273 vs1237-1254
	Supplementary Table 1. Summary of mass spectrometry data.
[truncated: 2,309 more rows]
