# Supplementary material for: Sequences in the cytoplasmic tail of SARS-CoV-2 Spike facilitate expression at the cell surface and syncytia formation
Source: Nat Commun. 2021 Sep 9;12:5333. doi: 10.1038/s41467-021-25589-1 (PMC8429659; doi:10.1038/s41467-021-25589-1)
Supplement: Supplementary file 6 — Supplementary Data 3 [file 41467_2021_25589_MOESM6_ESM.xlsx]

## Sheet: Medians
Supplementary Table 3. Flow cytometry statistical analysis.
Sample	FL023 Median (Extracellular:Intracellular)	FL025 Median (Extracellular:Intracellular)	FL028 Median (Extracellular:Intracellular)	FL032.2 Median (Extracellular:Intracellular)	FL032.3 Median (Extracellular:Intracellular)	FL035 Median (Extracellular:Intracellular)	FL023 Normalised Median	FL025 Normalised Median	FL028 Normalised Median	FL032.2 Normalised Median	FL032.2 Normalised Median	FL035 Normalised Median
WT Spike	0.46	0.32	0.78	0.95	0.87	0.48	1	1	1	1	1	1
D/E to A Spike	0.083	0.057	0.095	0.15	0.11	0.084	0.180435	0.178125	0.121795	0.157895	0.126437	0.175
K1269A Spike	0.55	0.48	0.9	0.89	1.1	0.54	1.19565	1.5	1.15385	0.936842	1.26437	1.125
H1271K Spike	0.047	0.04	0.06	0.14	0.099	0.068	0.102174	0.125	0.0769231	0.147368	0.113793	0.141667
T1273A Spike			0.34	0.31	0.28	0.21			0.435897	0.326316	0.321839	0.4375
WT Spike + M-FLAG				0.28	0.2	0.13				0.294737	0.229885	0.270833
D/E to A Spike + M-FLAG				0.15	0.13	0.074				0.157895	0.149425	0.154167
K1269A Spike + M-FLAG				0.69	0.82	0.54				0.726316	0.942529	1.125
H1271K Spike + M-FLAG				0.15	0.11	0.062				0.157895	0.126437	0.129167
T1273A Spike + M-FLAG				0.14	0.12	0.073				0.147368	0.137931	0.152083

## Sheet: Chi Squared Tests
Supplementary Table 3. Flow cytometry statistical analysis.
Chi Squared (T(x)) Tests: "A value T(X) > 4 implies that the two distributions are different with a p < 0.01 (99% confidence)" FlowJo
Figure 3c
File Codes	Comparison (Median Ratio)	Chi Squared T(x) Score	T(x) Subtracted from Baseline
FL28 pLGW793 (1) vs FL028 pLGW793 (1)	WT rep 1 techrep1 vs WT rep 1 techrep2	0	0
FL28 pLGW793 (1) vs FL028 pLGW794 (2)	WT rep 1 techrep1 (0.78) vs D/E to A rep 1 (0.096)	2367.45	2367.45
Figure 4d
File name	Comparison (Median Ratio)	Chi Squared T(x) Score	T(x) Subtracted from Baseline
FL32.2 pLGW793 (1) vs FL32.3 pLGW793 (1)	WT rep 2 vs WT rep 3	41.961	0
FL32.3 pLGW793 (1) vs FL32.3 pLGW796 (3)	WT rep 3 (0.87) vs K1269A rep 3 (1.1)	130.726	88.7652
FL32.3 pLGW793 (1) vs FL32.3 pLGW800 (4)	WT rep 3 (0.87) vs H1271K rep 3 (0.11)	2329.07	2287.11
FL32.3 pLGW793 (1) vs FL32.3 pLGW833 (5)	WT rep 3 (0.87) vs T1273A rep 3 (0.12)	1184.82	1142.86
Supplementary Figure 2b
File name	Comparison (Median Ratio)	Chi Squared T(x) Score
FL26.3 pLGW793 quenched (1) vs FL26.3 pLGW817 quenched (2)	WT rep 3 (2.13) vs MT1237,1238AA rep 3 (2.65)	24.6433
FL26.3 pLGW793 quenched (1) vs FL26.3 pLGW819 quenched (3)	WT rep 3 (2.13) vs PV1263,1264AA rep 3 (3.00)	37.2434
FL26.3 pLGW793 quenched (1) vs FL26.3 ss-HA-CPD quenched (4)	WT rep 3 (2.13) vs ss-HA-CPD rep 3 (0.29)	433.361
Supplementary Figure 3a
File name	Comparison (Median Ratio)	Chi Squared T(x) Score
FL32.3 pLGW793 (1) vs FL32.3 pLGW793 + M-FLAG (7)	WT rep 3 (0.87) vs WT + M-FLAG rep 3 (0.2)	1459.79
FL32.3 pLGW796 (3) vs FL32.3 pLGW796 + M-FLAG (9)	K1269A rep 3 (0.89) vs K1269A + M-FLAG rep 3 (0.69)	227.581
Supplementary Figure 3b
File name	Comparison (Median Ratio)	Chi Squared T(x) Score
FL32.3 pLGW793 + M-FLAG (7) vs FL32.3 pLGW794 + M-FLAG (8)	WT + M-FLAG rep 3 (0.2) vs D/E to A + M-FLAG rep 3 (0.13)	364.655
FL32.3 pLGW793 + M-FLAG (7) vs FL32.3 pLGW800 + M-FLAG (10)	WT + M-FLAG rep 3 (0.2) vs H1271K + M-FLAG rep 3 (0.11)	438.125
FL32.3 pLGW793 + M-FLAG (7) vs FL32.3 pLGW833 + M-FLAG (11)	WT + M-FLAG rep 3 (0.2) vs T1273A + M-FLAG rep 3 (0.12)	363.334
