# Supplementary material for: Sequences in the cytoplasmic tail of SARS-CoV-2 Spike facilitate expression at the cell surface and syncytia formation
Source: Nat Commun. 2021 Sep 9;12:5333. doi: 10.1038/s41467-021-25589-1 (PMC8429659; doi:10.1038/s41467-021-25589-1)
Supplement: Supplementary file 8 — Source Data [file 41467_2021_25589_MOESM8_ESM.xlsx]

## Sheet: Figure 1c-d
	Figure 1c		Figure 1d
	Coomassie
	COPI
	Sec23A
	SNX27
	anti-VPS35 on top of anti-Beta-Cop
	Anti-Sec24C on top of anti-Sec23A and anti-SNX27
	Anti-ezrin
	anti-Radixin
	Anti-Moesin on top of anti-VPS26

## Sheet: Figure2a
Coomassie
Anti-His6

## Sheet: Figure 2b
Coomassie

## Sheet: Figure 2c
Coomassie

## Sheet: Figure 2d
Coomassie
Anti-His6

## Sheet: Figure 2e
Coomassie
Anti-His6

## Sheet: Figure 4b
Coomassie
Anti-Beta-Cop
Anti-Sec23A
Anti-Moesin on top of Beta-Cop

## Sheet: Figure 4c
Beta-Cop
GST	WT	K1269A	L1270A	H1271A	Y1272A	T1273A	H1271K
69.9344	2938.28	292.435	1059.94	482.263	2314.33	20704.6	9893.22
56.1213	1491.13	335.021	548.335	231.607	1708.96	16748.8	5834.64
278.435	2494.03	601.627	784.991	371.849	2937.1	22056.7	8363.8
Sec23A
GST	WT	K1269A	L1270A	H1271A	Y1272A	T1273A	H1271K
122.95	5498.37	1984.62	3385.1	464.92	1732.38	8272.15	589.092
595.284	5620.54	2556.86	3729.1	641.456	2524.15	10581.8	594.335
239.607	6471.37	3037.86	6655.07	1333.43	3884.64	12127.7	969.406
moesin
GST	WT	K1269A	L1270A	H1271A	Y1272A	T1273A	H1271K
14.1213	8194.49	37.5355	4235.23	2407.98	7001.39	5532.95	11648.4
83.5355	5353.81	8.12132	7551.1	1084.31	3491.28	5443.66	5354.88
122.192	9353.02	508.678	2526.15	1034.55	2903.35	2110.62	8299.53

## Sheet: Figure5c
Time(hours)		WT			K1261A			H1271K			Mock
		Rep1	Rep2		Rep1	Rep2		Rep1	Rep2		Rep1	Rep2
0		0.322538	0.617837		0.310711	0.668889		0.307047	0.701412		0.286235	0.228374
1		0.732697	2.14898		0.795051	2.49474		0.630234	1.67145		0.643699	0.615371
2		2.47958	5.19477		2.97937	6.23325		1.79411	2.69067		2.00306	0.996051
3		5.76427	8.11124		7.98033	10.5744		2.79133	4.05927		3.10366	1.30963
4		10.4596	11.9226		15.1448	15.594		3.92485	5.40978		4.28606	1.73422
5		15.4308	15.8497		22.4882	21.73		4.93673	6.84211		5.07226	2.4025
6		20.9393	20.5338		30.4586	27.2349		6.01067	8.55855		5.86305	3.03981
7		27.2684	24.969		37.8654	32.4449		7.31456	10.3831		6.79247	3.66011
8		32.586	29.9171		43.8505	37.183		8.30942	12.0905		7.55736	3.87253
9		37.3677	33.7202		49.1449	41.6863		9.56307	13.9726		8.24947	4.29251
10		42.0136	38.4782		53.3609	46.2071		10.8658	15.0971		9.12137	4.73989
11		46.2823	41.4696		56.9203	49.2247		12.1037	16.5646		9.61893	5.1861
12		50.1044	44.3587		60.3818	51.8389		13.549	17.939		10.4741	5.22649
13		52.7498	46.3616		63.3851	54.0297		14.7988	19.2086		11.4282	5.46425
14		55.331	49.0114		65.5581	55.6617		16.4655	20.3714		12.3493	5.86587
15		57.0795	50.3076		66.847	56.9209		17.653	21.522		12.8899	6.46628
16		59.0727	51.3948		68.1786	58.554		18.6523	21.4053		13.74	6.47165
17		60.3917	53.718		68.9686	60.8747		19.4813	23.2073		14.1716	6.54273
18		64.1566	55.0515		71.337	62.4014		18.3665	25.3218		13.9462	6.91323

## Sheet: Figure5d
	Anti-Spike
	Anti-alpha Tubulin

[truncated: 2 more sheets: Figure S1b, Figure S1c]
